# Supplementary material for: Abundance of arthropods as food for meadow bird chicks in response to short- and long-term soil wetting in Dutch dairy grasslands
Source: PeerJ. 2019 Sep 10;7:e7401. doi: 10.7717/peerj.7401 (PMC6743474; doi:10.7717/peerj.7401)
Supplement: Supplemental Information 5 [file peerj-07-7401-s005.txt]

Date_Surveyed	Meadow_ID	Veg_Type	Field_Surface	Grazing	Drainage	Wetness	Juncus_effuses	Fertilizer	Comments	Species	Height	Resistance	Soil_moisture	detailed_transect	MurkNijdam	Res_constant
01 May 2017	1	Rich herbs	NG20cm	Absent	Vague footdrains	Dry	Absent	Rough	"middle strength spring in penetrometer
Murk Nijdam
Irrigated meadow Transect 1
T1 start N53.09307, E5.6813
T1 middle N53.09322, E5.56792
T1 end N53.09339, E5.56767"	TriPraten	8	2.1	47.6	TRUE	irrigated	40
01 May 2017	1	Rich herbs	NG20cm	Absent	Vague footdrains	Dry	Absent	Rough	"middle strength spring in penetrometer
Murk Nijdam
Irrigated meadow Transect 1
T1 start N53.09307, E5.6813
T1 middle N53.09322, E5.56792
T1 end N53.09339, E5.56767"	TarOffic	13	3.4	47.5	TRUE	irrigated	40
01 May 2017	1	Rich herbs	NG20cm	Absent	Vague footdrains	Dry	Absent	Rough	"middle strength spring in penetrometer
Murk Nijdam
Irrigated meadow Transect 1
T1 start N53.09307, E5.6813
T1 middle N53.09322, E5.56792
T1 end N53.09339, E5.56767"	ElyRepen	12	3.2	42.4	TRUE	irrigated	40
01 May 2017	1	Rich herbs	NG20cm	Absent	Vague footdrains	Dry	Absent	Rough	"middle strength spring in penetrometer
Murk Nijdam
Irrigated meadow Transect 1
T1 start N53.09307, E5.6813
T1 middle N53.09322, E5.56792
T1 end N53.09339, E5.56767"	TarOffic	8	2	51.2	TRUE	irrigated	40
01 May 2017	1	Rich herbs	NG20cm	Absent	Vague footdrains	Dry	Absent	Rough	"middle strength spring in penetrometer
Murk Nijdam
Irrigated meadow Transect 1
T1 start N53.09307, E5.6813
T1 middle N53.09322, E5.56792
T1 end N53.09339, E5.56767"	TriPraten	13	3.3	45.4	TRUE	irrigated	40
01 May 2017	1	Rich herbs	NG20cm	Absent	Vague footdrains	Dry	Absent	Rough	"middle strength spring in penetrometer
Murk Nijdam
Irrigated meadow Transect 1
T1 start N53.09307, E5.6813
T1 middle N53.09322, E5.56792
T1 end N53.09339, E5.56767"	LolPeren	16	2.3	47.5	TRUE	irrigated	40
01 May 2017	1	Rich herbs	NG20cm	Absent	Vague footdrains	Dry	Absent	Rough	"middle strength spring in penetrometer
Murk Nijdam
Irrigated meadow Transect 1
T1 start N53.09307, E5.6813
T1 middle N53.09322, E5.56792
T1 end N53.09339, E5.56767"	DacGlome	13	3.8	51.2	TRUE	irrigated	40
01 May 2017	1	Rich herbs	NG20cm	Absent	Vague footdrains	Dry	Absent	Rough	"middle strength spring in penetrometer
Murk Nijdam
Irrigated meadow Transect 1
T1 start N53.09307, E5.6813
T1 middle N53.09322, E5.56792
T1 end N53.09339, E5.56767"	LolPeren	17	3.5	46.9	TRUE	irrigated	40
01 May 2017	1	Rich herbs	NG20cm	Absent	Vague footdrains	Dry	Absent	Rough	"middle strength spring in penetrometer
Murk Nijdam
Irrigated meadow Transect 1
T1 start N53.09307, E5.6813
T1 middle N53.09322, E5.56792
T1 end N53.09339, E5.56767"	AloGenic	43	4.2	35.2	TRUE	irrigated	40
01 May 2017	1	Rich herbs	NG20cm	Absent	Vague footdrains	Dry	Absent	Rough	"middle strength spring in penetrometer
Murk Nijdam
Irrigated meadow Transect 1
T1 start N53.09307, E5.6813
T1 middle N53.09322, E5.56792
T1 end N53.09339, E5.56767"	FesRubra	9	2.7	42.7	TRUE	irrigated	40
01 May 2017	1	Rich herbs	NG20cm	Absent	Vague footdrains	Dry	Absent	Rough	"middle strength spring in penetrometer
Murk Nijdam
Irrigated meadow Transect 1
T1 start N53.09307, E5.6813
T1 middle N53.09322, E5.56792
T1 end N53.09339, E5.56767"	TarOffic	11	2.4	53.6	TRUE	irrigated	40
01 May 2017	1	Rich herbs	NG20cm	Absent	Vague footdrains	Dry	Absent	Rough	"middle strength spring in penetrometer
Murk Nijdam
Irrigated meadow Transect 1
T1 start N53.09307, E5.6813
T1 middle N53.09322, E5.56792
T1 end N53.09339, E5.56767"	LolPeren	16	2.6	47.2	TRUE	irrigated	40
01 May 2017	1	Rich herbs	NG20cm	Absent	Vague footdrains	Dry	Absent	Rough	"middle strength spring in penetrometer
Murk Nijdam
Irrigated meadow Transect 1
T1 start N53.09307, E5.6813
T1 middle N53.09322, E5.56792
T1 end N53.09339, E5.56767"	TarOffic	17	3.1	43.7	TRUE	irrigated	40
01 May 2017	1	Rich herbs	NG20cm	Absent	Vague footdrains	Dry	Absent	Rough	"middle strength spring in penetrometer
Murk Nijdam
Irrigated meadow Transect 1
T1 start N53.09307, E5.6813
T1 middle N53.09322, E5.56792
T1 end N53.09339, E5.56767"	TriPraten	6	3.2	46.2	TRUE	irrigated	40
01 May 2017	1	Rich herbs	NG20cm	Absent	Vague footdrains	Dry	Absent	Rough	"middle strength spring in penetrometer
Murk Nijdam
Irrigated meadow Transect 1
T1 start N53.09307, E5.6813
T1 middle N53.09322, E5.56792
T1 end N53.09339, E5.56767"	FesRubra	5	3.4	40.1	TRUE	irrigated	40
01 May 2017	1	Rich herbs	NG20cm	Absent	Vague footdrains	Dry	Absent	Rough	"middle strength spring in penetrometer
Murk Nijdam
Irrigated meadow Transect 1
T1 start N53.09307, E5.6813
T1 middle N53.09322, E5.56792
T1 end N53.09339, E5.56767"	TarOffic	17	5.1	43.5	TRUE	irrigated	40
01 May 2017	1	Rich herbs	NG20cm	Absent	Vague footdrains	Dry	Absent	Rough	"middle strength spring in penetrometer
Murk Nijdam
Irrigated meadow Transect 1
T1 start N53.09307, E5.6813
T1 middle N53.09322, E5.56792
T1 end N53.09339, E5.56767"	TarOffic	20	5.6	37.6	TRUE	irrigated	40
01 May 2017	1	Rich herbs	NG20cm	Absent	Vague footdrains	Dry	Absent	Rough	"middle strength spring in penetrometer
Murk Nijdam
Irrigated meadow Transect 1
T1 start N53.09307, E5.6813
T1 middle N53.09322, E5.56792
T1 end N53.09339, E5.56767"	LolPeren	20	3.6	39.1	TRUE	irrigated	40
01 May 2017	1	Rich herbs	NG20cm	Absent	Vague footdrains	Dry	Absent	Rough	"middle strength spring in penetrometer
Murk Nijdam
Irrigated meadow Transect 1
T1 start N53.09307, E5.6813
T1 middle N53.09322, E5.56792
T1 end N53.09339, E5.56767"	CarPrate	18	3.2	31.1	TRUE	irrigated	40
01 May 2017	1	Rich herbs	NG20cm	Absent	Vague footdrains	Dry	Absent	Rough	"middle strength spring in penetrometer
Murk Nijdam
Irrigated meadow Transect 1
T1 start N53.09307, E5.6813
T1 middle N53.09322, E5.56792
T1 end N53.09339, E5.56767"	HolLanat	9	3.7	42.7	TRUE	irrigated	40
01 May 2017	1	Rich herbs	NG20cm	Absent	Vague footdrains	Dry	Absent	Rough	"middle strength spring in penetrometer
Murk Nijdam
Irrigated meadow Transect 1
T1 start N53.09307, E5.6813
T1 middle N53.09322, E5.56792
T1 end N53.09339, E5.56767"	LolPeren	15	3.2	35.2	TRUE	irrigated	40
01 May 2017	1	Rich herbs	NG20cm	Absent	Vague footdrains	Dry	Absent	Rough	"middle strength spring in penetrometer
Murk Nijdam
Irrigated meadow Transect 1
T1 start N53.09307, E5.6813
T1 middle N53.09322, E5.56792
T1 end N53.09339, E5.56767"	TriPraten	8	3.4	31.9	TRUE	irrigated	40
01 May 2017	1	Rich herbs	NG20cm	Absent	Vague footdrains	Dry	Absent	Rough	"middle strength spring in penetrometer
Murk Nijdam
Irrigated meadow Transect 1
T1 start N53.09307, E5.6813
T1 middle N53.09322, E5.56792
T1 end N53.09339, E5.56767"	RumAceto	20	3.9	37.1	TRUE	irrigated	40
01 May 2017	1	Rich herbs	NG20cm	Absent	Vague footdrains	Dry	Absent	Rough	"middle strength spring in penetrometer
Murk Nijdam
Irrigated meadow Transect 1
T1 start N53.09307, E5.6813
T1 middle N53.09322, E5.56792
T1 end N53.09339, E5.56767"	FesRubra	6	3.6	42.8	TRUE	irrigated	40
01 May 2017	1	Rich herbs	NG20cm	Absent	Vague footdrains	Dry	Absent	Rough	"middle strength spring in penetrometer
Murk Nijdam
Irrigated meadow Transect 1
T1 start N53.09307, E5.6813
T1 middle N53.09322, E5.56792
T1 end N53.09339, E5.56767"	FesRubra	4	2.1	39.8	TRUE	irrigated	40
01 May 2017	1	Rich herbs	NG20cm	Absent	Vague footdrains	Dry	Absent	Rough	"middle strength spring in penetrometer
Murk Nijdam
Irrigated meadow Transect 1
T1 start N53.09307, E5.6813
T1 middle N53.09322, E5.56792
T1 end N53.09339, E5.56767"	TarOffic	8	3.2	47.2	TRUE	irrigated	40
01 May 2017	1	Rich herbs	NG20cm	Absent	Vague footdrains	Dry	Absent	Rough	"middle strength spring in penetrometer
Murk Nijdam
Irrigated meadow Transect 1
T1 start N53.09307, E5.6813
T1 middle N53.09322, E5.56792
T1 end N53.09339, E5.56767"	DacGlome	12	3.1	38.8	TRUE	irrigated	40
01 May 2017	1	Rich herbs	NG20cm	Absent	Vague footdrains	Dry	Absent	Rough	"middle strength spring in penetrometer
Murk Nijdam
Irrigated meadow Transect 1
T1 start N53.09307, E5.6813
T1 middle N53.09322, E5.56792
T1 end N53.09339, E5.56767"	RanAcris	8	4.3	33.6	TRUE	irrigated	40
01 May 2017	1	Rich herbs	NG20cm	Absent	Vague footdrains	Dry	Absent	Rough	"middle strength spring in penetrometer
Murk Nijdam
Irrigated meadow Transect 1
T1 start N53.09307, E5.6813
T1 middle N53.09322, E5.56792
T1 end N53.09339, E5.56767"	RanFicar	5	5.3	26.6	TRUE	irrigated	40
01 May 2017	1	Rich herbs	NG20cm	Absent	Vague footdrains	Dry	Absent	Rough	"middle strength spring in penetrometer
Murk Nijdam
Irrigated meadow Transect 1
T1 start N53.09307, E5.6813
T1 middle N53.09322, E5.56792
T1 end N53.09339, E5.56767"	LolPeren	21	5.6	33.5	TRUE	irrigated	40
01 May 2017	1	Rich herbs	NG20cm	Absent	Vague footdrains	Dry	Absent	Rough	"middle strength spring in penetrometer
Murk Nijdam
Irrigated meadow Transect 1
T1 start N53.09307, E5.6813
T1 middle N53.09322, E5.56792
T1 end N53.09339, E5.56767"	RanAcris	7	4.9	28.8	TRUE	irrigated	40
01 May 2017	1	Rich herbs	NG20cm	Absent	Vague footdrains	Dry	Absent	Rough	"middle strength spring in penetrometer
Murk Nijdam
Irrigated meadow Transect 1
T1 start N53.09307, E5.6813
T1 middle N53.09322, E5.56792
T1 end N53.09339, E5.56767"	TriRepen	9	5.9	33.9	TRUE	irrigated	40
01 May 2017	1	Rich herbs	NG20cm	Absent	Vague footdrains	Dry	Absent	Rough	"middle strength spring in penetrometer
Murk Nijdam
Irrigated meadow Transect 1
T1 start N53.09307, E5.6813
T1 middle N53.09322, E5.56792
T1 end N53.09339, E5.56767"	DacGlome	18	4.8	33.9	TRUE	irrigated	40
01 May 2017	1	Rich herbs	NG20cm	Absent	Vague footdrains	Dry	Absent	Rough	"middle strength spring in penetrometer
Murk Nijdam
Irrigated meadow Transect 1
T1 start N53.09307, E5.6813
T1 middle N53.09322, E5.56792
T1 end N53.09339, E5.56767"	LolPeren	12	5.2	39.9	TRUE	irrigated	40
01 May 2017	1	Rich herbs	NG20cm	Absent	Vague footdrains	Dry	Absent	Rough	"middle strength spring in penetrometer
Murk Nijdam
Irrigated meadow Transect 1
T1 start N53.09307, E5.6813
T1 middle N53.09322, E5.56792
T1 end N53.09339, E5.56767"	FesRubra	5	4.3	41	TRUE	irrigated	40
01 May 2017	1	Rich herbs	NG20cm	Absent	Vague footdrains	Dry	Absent	Rough	"middle strength spring in penetrometer
Murk Nijdam
Irrigated meadow Transect 1
T1 start N53.09307, E5.6813
T1 middle N53.09322, E5.56792
T1 end N53.09339, E5.56767"	RumAceto	7	4.2	35.7	TRUE	irrigated	40
01 May 2017	1	Rich herbs	NG20cm	Absent	Vague footdrains	Dry	Absent	Rough	"middle strength spring in penetrometer
Murk Nijdam
Irrigated meadow Transect 1
T1 start N53.09307, E5.6813
T1 middle N53.09322, E5.56792
T1 end N53.09339, E5.56767"	ElyRepen	13	4.1	38.6	TRUE	irrigated	40
01 May 2017	1	Rich herbs	NG20cm	Absent	Vague footdrains	Dry	Absent	Rough	"middle strength spring in penetrometer
Murk Nijdam
Irrigated meadow Transect 1
T1 start N53.09307, E5.6813
T1 middle N53.09322, E5.56792
T1 end N53.09339, E5.56767"	TarOffic	7	4.8	31.6	TRUE	irrigated	40
01 May 2017	1	Rich herbs	NG20cm	Absent	Vague footdrains	Dry	Absent	Rough	"middle strength spring in penetrometer
Murk Nijdam
Irrigated meadow Transect 1
T1 start N53.09307, E5.6813
T1 middle N53.09322, E5.56792
T1 end N53.09339, E5.56767"	DacGlome	15	3.6	40.8	TRUE	irrigated	40
01 May 2017	1	Rich herbs	NG20cm	Absent	Vague footdrains	Dry	Absent	Rough	"middle strength spring in penetrometer
Murk Nijdam
Irrigated meadow Transect 1
T1 start N53.09307, E5.6813
T1 middle N53.09322, E5.56792
T1 end N53.09339, E5.56767"	RumAceto	15	3.6	39.8	TRUE	irrigated	40
01 May 2017	1	Rich herbs	NG20cm	Absent	Vague footdrains	Dry	Absent	Rough	"middle strength spring in penetrometer
Murk Nijdam
Irrigated meadow Transect 1
T1 start N53.09307, E5.6813
T1 middle N53.09322, E5.56792
T1 end N53.09339, E5.56767"	FesRubra	8	3.9	31.8	TRUE	irrigated	40
01 May 2017	1	Rich herbs	NG20cm	Absent	Vague footdrains	Dry	Absent	Rough	"middle strength spring in penetrometer
Murk Nijdam
Irrigated meadow Transect 1
T1 start N53.09307, E5.6813
T1 middle N53.09322, E5.56792
T1 end N53.09339, E5.56767"	TarOffic	15	4.5	41.5	TRUE	irrigated	40
01 May 2017	1	Rich herbs	NG20cm	Absent	Vague footdrains	Dry	Absent	Rough	"middle strength spring in penetrometer
Murk Nijdam
Irrigated meadow Transect 1
T1 start N53.09307, E5.6813
T1 middle N53.09322, E5.56792
T1 end N53.09339, E5.56767"	DacGlome	16	5	42.7	TRUE	irrigated	40
01 May 2017	1	Rich herbs	NG20cm	Absent	Vague footdrains	Dry	Absent	Rough	"middle strength spring in penetrometer
Murk Nijdam
Irrigated meadow Transect 1
T1 start N53.09307, E5.6813
T1 middle N53.09322, E5.56792
T1 end N53.09339, E5.56767"	AloGenic	29	6.1	34.2	TRUE	irrigated	40
01 May 2017	1	Rich herbs	NG20cm	Absent	Vague footdrains	Dry	Absent	Rough	"middle strength spring in penetrometer
Murk Nijdam
Irrigated meadow Transect 1
T1 start N53.09307, E5.6813
T1 middle N53.09322, E5.56792
T1 end N53.09339, E5.56767"	TarOffic	14	6.6	30.9	TRUE	irrigated	40
01 May 2017	1	Rich herbs	NG20cm	Absent	Vague footdrains	Dry	Absent	Rough	"middle strength spring in penetrometer
Murk Nijdam
Irrigated meadow Transect 1
T1 start N53.09307, E5.6813
T1 middle N53.09322, E5.56792
T1 end N53.09339, E5.56767"	DacGlome	10	5.4	37.5	TRUE	irrigated	40
01 May 2017	1	Rich herbs	NG20cm	Absent	Vague footdrains	Dry	Absent	Rough	"middle strength spring in penetrometer
Murk Nijdam
Irrigated meadow Transect 1
T1 start N53.09307, E5.6813
T1 middle N53.09322, E5.56792
T1 end N53.09339, E5.56767"	TriPraten	8	5.7	31.5	TRUE	irrigated	40
01 May 2017	1	Rich herbs	NG20cm	Absent	Vague footdrains	Dry	Absent	Rough	"middle strength spring in penetrometer
Murk Nijdam
Irrigated meadow Transect 1
T1 start N53.09307, E5.6813
T1 middle N53.09322, E5.56792
T1 end N53.09339, E5.56767"	PoaTrivi	4	4.9	44.4	TRUE	irrigated	40
01 May 2017	1	Rich herbs	NG20cm	Absent	Vague footdrains	Dry	Absent	Rough	"middle strength spring in penetrometer
Murk Nijdam
Irrigated meadow Transect 1
T1 start N53.09307, E5.6813
T1 middle N53.09322, E5.56792
T1 end N53.09339, E5.56767"	RumAceto	21	5.7	35.3	TRUE	irrigated	40
01 May 2017	1	Rich herbs	NG20cm	Absent	Vague footdrains	Dry	Absent	Rough	"middle strength spring in penetrometer
Murk Nijdam
Irrigated meadow Transect 1
T1 start N53.09307, E5.6813
T1 middle N53.09322, E5.56792
T1 end N53.09339, E5.56767"	CarPrate	13	6.1	34.2	TRUE	irrigated	40
01 May 2017	2	Rich herbs	NG20cm	Absent	Absent footdrains	Dry	Absent	Rough	"middle strength spring in penetrometer
Murk Nijdam
Dry meadow Transect 2
T2 start N53.09155, E5.6364
T2 middle N53.09134, E5.56361
T2 end N53.09116, E5.56358"	DacGlome	14	3.4	39.3	TRUE	dry	40
01 May 2017	2	Rich herbs	NG20cm	Absent	Absent footdrains	Dry	Absent	Rough	"middle strength spring in penetrometer
Murk Nijdam
Dry meadow Transect 2
T2 start N53.09155, E5.6364
T2 middle N53.09134, E5.56361
T2 end N53.09116, E5.56358"	ElyRepen	24	3.2	47.2	TRUE	dry	40
01 May 2017	2	Rich herbs	NG20cm	Absent	Absent footdrains	Dry	Absent	Rough	"middle strength spring in penetrometer
Murk Nijdam
Dry meadow Transect 2
T2 start N53.09155, E5.6364
T2 middle N53.09134, E5.56361
T2 end N53.09116, E5.56358"	RanAcris	6	3	30.8	TRUE	dry	40
01 May 2017	2	Rich herbs	NG20cm	Absent	Absent footdrains	Dry	Absent	Rough	"middle strength spring in penetrometer
Murk Nijdam
Dry meadow Transect 2
T2 start N53.09155, E5.6364
T2 middle N53.09134, E5.56361
T2 end N53.09116, E5.56358"	DacGlome	24	3.4	42	TRUE	dry	40
01 May 2017	2	Rich herbs	NG20cm	Absent	Absent footdrains	Dry	Absent	Rough	"middle strength spring in penetrometer
Murk Nijdam
Dry meadow Transect 2
T2 start N53.09155, E5.6364
T2 middle N53.09134, E5.56361
T2 end N53.09116, E5.56358"	TarOffic	18	2.9	44.6	TRUE	dry	40
01 May 2017	2	Rich herbs	NG20cm	Absent	Absent footdrains	Dry	Absent	Rough	"middle strength spring in penetrometer
Murk Nijdam
Dry meadow Transect 2
T2 start N53.09155, E5.6364
T2 middle N53.09134, E5.56361
T2 end N53.09116, E5.56358"	LolPeren	17	4.1	43.8	TRUE	dry	40
01 May 2017	2	Rich herbs	NG20cm	Absent	Absent footdrains	Dry	Absent	Rough	"middle strength spring in penetrometer
Murk Nijdam
Dry meadow Transect 2
T2 start N53.09155, E5.6364
T2 middle N53.09134, E5.56361
T2 end N53.09116, E5.56358"	DacGlome	19	4.2	44.2	TRUE	dry	40
01 May 2017	2	Rich herbs	NG20cm	Absent	Absent footdrains	Dry	Absent	Rough	"middle strength spring in penetrometer
Murk Nijdam
Dry meadow Transect 2
T2 start N53.09155, E5.6364
T2 middle N53.09134, E5.56361
T2 end N53.09116, E5.56358"	TarOffic	12	3.4	41.9	TRUE	dry	40
01 May 2017	2	Rich herbs	NG20cm	Absent	Absent footdrains	Dry	Absent	Rough	"middle strength spring in penetrometer
Murk Nijdam
Dry meadow Transect 2
T2 start N53.09155, E5.6364
T2 middle N53.09134, E5.56361
T2 end N53.09116, E5.56358"	RumAceto	28	2.4	36.2	TRUE	dry	40
01 May 2017	2	Rich herbs	NG20cm	Absent	Absent footdrains	Dry	Absent	Rough	"middle strength spring in penetrometer
Murk Nijdam
Dry meadow Transect 2
T2 start N53.09155, E5.6364
T2 middle N53.09134, E5.56361
T2 end N53.09116, E5.56358"	DacGlome	21	3.5	40	TRUE	dry	40
01 May 2017	2	Rich herbs	NG20cm	Absent	Absent footdrains	Dry	Absent	Rough	"middle strength spring in penetrometer
Murk Nijdam
Dry meadow Transect 2
T2 start N53.09155, E5.6364
T2 middle N53.09134, E5.56361
T2 end N53.09116, E5.56358"	CarPrate	26	2.5	43.4	TRUE	dry	40
01 May 2017	2	Rich herbs	NG20cm	Absent	Absent footdrains	Dry	Absent	Rough	"middle strength spring in penetrometer
Murk Nijdam
Dry meadow Transect 2
T2 start N53.09155, E5.6364
T2 middle N53.09134, E5.56361
T2 end N53.09116, E5.56358"	LolPeren	17	2.6	40.7	TRUE	dry	40
01 May 2017	2	Rich herbs	NG20cm	Absent	Absent footdrains	Dry	Absent	Rough	"middle strength spring in penetrometer
Murk Nijdam
Dry meadow Transect 2
T2 start N53.09155, E5.6364
T2 middle N53.09134, E5.56361
T2 end N53.09116, E5.56358"	ElyRepen	21	2.8	38.2	TRUE	dry	40
01 May 2017	2	Rich herbs	NG20cm	Absent	Absent footdrains	Dry	Absent	Rough	"middle strength spring in penetrometer
Murk Nijdam
Dry meadow Transect 2
T2 start N53.09155, E5.6364
T2 middle N53.09134, E5.56361
T2 end N53.09116, E5.56358"	ElyRepen	16	3	35.9	TRUE	dry	40
01 May 2017	2	Rich herbs	NG20cm	Absent	Absent footdrains	Dry	Absent	Rough	"middle strength spring in penetrometer
Murk Nijdam
Dry meadow Transect 2
T2 start N53.09155, E5.6364
T2 middle N53.09134, E5.56361
T2 end N53.09116, E5.56358"	TarOffic	17	2.7	42.8	TRUE	dry	40
01 May 2017	2	Rich herbs	NG20cm	Absent	Absent footdrains	Dry	Absent	Rough	"middle strength spring in penetrometer
Murk Nijdam
Dry meadow Transect 2
T2 start N53.09155, E5.6364
T2 middle N53.09134, E5.56361
T2 end N53.09116, E5.56358"	DacGlome	23	4.2	39.5	TRUE	dry	40
01 May 2017	2	Rich herbs	NG20cm	Absent	Absent footdrains	Dry	Absent	Rough	"middle strength spring in penetrometer
Murk Nijdam
Dry meadow Transect 2
T2 start N53.09155, E5.6364
T2 middle N53.09134, E5.56361
T2 end N53.09116, E5.56358"	CerFonta	17	3.4	41	TRUE	dry	40
01 May 2017	2	Rich herbs	NG20cm	Absent	Absent footdrains	Dry	Absent	Rough	"middle strength spring in penetrometer
Murk Nijdam
Dry meadow Transect 2
T2 start N53.09155, E5.6364
T2 middle N53.09134, E5.56361
T2 end N53.09116, E5.56358"	ElyRepen	18	2.3	44.6	TRUE	dry	40
01 May 2017	2	Rich herbs	NG20cm	Absent	Absent footdrains	Dry	Absent	Rough	"middle strength spring in penetrometer
Murk Nijdam
Dry meadow Transect 2
T2 start N53.09155, E5.6364
T2 middle N53.09134, E5.56361
T2 end N53.09116, E5.56358"	DacGlome	15	3	44.1	TRUE	dry	40
01 May 2017	2	Rich herbs	NG20cm	Absent	Absent footdrains	Dry	Absent	Rough	"middle strength spring in penetrometer
Murk Nijdam
Dry meadow Transect 2
T2 start N53.09155, E5.6364
T2 middle N53.09134, E5.56361
T2 end N53.09116, E5.56358"	ElyRepen	15	3.1	45.5	TRUE	dry	40
01 May 2017	2	Rich herbs	NG20cm	Absent	Absent footdrains	Dry	Absent	Rough	"middle strength spring in penetrometer
Murk Nijdam
Dry meadow Transect 2
T2 start N53.09155, E5.6364
T2 middle N53.09134, E5.56361
T2 end N53.09116, E5.56358"	LolPeren	18	3.3	45.2	TRUE	dry	40
01 May 2017	2	Rich herbs	NG20cm	Absent	Absent footdrains	Dry	Absent	Rough	"middle strength spring in penetrometer
Murk Nijdam
Dry meadow Transect 2
T2 start N53.09155, E5.6364
T2 middle N53.09134, E5.56361
T2 end N53.09116, E5.56358"	RanAcris	12	3.1	39.8	TRUE	dry	40
01 May 2017	2	Rich herbs	NG20cm	Absent	Absent footdrains	Dry	Absent	Rough	"middle strength spring in penetrometer
Murk Nijdam
Dry meadow Transect 2
T2 start N53.09155, E5.6364
T2 middle N53.09134, E5.56361
T2 end N53.09116, E5.56358"	LolPeren	20	3.6	42	TRUE	dry	40
01 May 2017	2	Rich herbs	NG20cm	Absent	Absent footdrains	Dry	Absent	Rough	"middle strength spring in penetrometer
Murk Nijdam
Dry meadow Transect 2
T2 start N53.09155, E5.6364
T2 middle N53.09134, E5.56361
T2 end N53.09116, E5.56358"	LolPeren	24	2.9	33.5	TRUE	dry	40
01 May 2017	2	Rich herbs	NG20cm	Absent	Absent footdrains	Dry	Absent	Rough	"middle strength spring in penetrometer
Murk Nijdam
Dry meadow Transect 2
T2 start N53.09155, E5.6364
T2 middle N53.09134, E5.56361
T2 end N53.09116, E5.56358"	DacGlome	24	4.8	30.2	TRUE	dry	40
01 May 2017	2	Rich herbs	NG20cm	Absent	Absent footdrains	Dry	Absent	Rough	"middle strength spring in penetrometer
Murk Nijdam
Dry meadow Transect 2
T2 start N53.09155, E5.6364
T2 middle N53.09134, E5.56361
T2 end N53.09116, E5.56358"	LolPeren	17	3.1	43.4	TRUE	dry	40
01 May 2017	2	Rich herbs	NG20cm	Absent	Absent footdrains	Dry	Absent	Rough	"middle strength spring in penetrometer
Murk Nijdam
Dry meadow Transect 2
T2 start N53.09155, E5.6364
T2 middle N53.09134, E5.56361
T2 end N53.09116, E5.56358"	RanRepen	18	2.6	42.1	TRUE	dry	40
01 May 2017	2	Rich herbs	NG20cm	Absent	Absent footdrains	Dry	Absent	Rough	"middle strength spring in penetrometer
Murk Nijdam
Dry meadow Transect 2
T2 start N53.09155, E5.6364
T2 middle N53.09134, E5.56361
T2 end N53.09116, E5.56358"	DacGlome	12	2.4	47	TRUE	dry	40
01 May 2017	2	Rich herbs	NG20cm	Absent	Absent footdrains	Dry	Absent	Rough	"middle strength spring in penetrometer
Murk Nijdam
Dry meadow Transect 2
T2 start N53.09155, E5.6364
T2 middle N53.09134, E5.56361
T2 end N53.09116, E5.56358"	RanAcris	7	2.7	45.9	TRUE	dry	40
01 May 2017	2	Rich herbs	NG20cm	Absent	Absent footdrains	Dry	Absent	Rough	"middle strength spring in penetrometer
Murk Nijdam
Dry meadow Transect 2
T2 start N53.09155, E5.6364
T2 middle N53.09134, E5.56361
T2 end N53.09116, E5.56358"	CerFonta	13	1.7	46.4	TRUE	dry	40
01 May 2017	2	Rich herbs	NG20cm	Absent	Absent footdrains	Dry	Absent	Rough	"middle strength spring in penetrometer
Murk Nijdam
Dry meadow Transect 2
T2 start N53.09155, E5.6364
T2 middle N53.09134, E5.56361
T2 end N53.09116, E5.56358"	LolPeren	17	2	51.2	TRUE	dry	40
01 May 2017	2	Rich herbs	NG20cm	Absent	Absent footdrains	Dry	Absent	Rough	"middle strength spring in penetrometer
Murk Nijdam
Dry meadow Transect 2
T2 start N53.09155, E5.6364
T2 middle N53.09134, E5.56361
T2 end N53.09116, E5.56358"	BroHorda	24	3.2	36.6	TRUE	dry	40
01 May 2017	2	Rich herbs	NG20cm	Absent	Absent footdrains	Dry	Absent	Rough	"middle strength spring in penetrometer
Murk Nijdam
Dry meadow Transect 2
T2 start N53.09155, E5.6364
T2 middle N53.09134, E5.56361
T2 end N53.09116, E5.56358"	LolPeren	21	2.9	45.5	TRUE	dry	40
01 May 2017	2	Rich herbs	NG20cm	Absent	Absent footdrains	Dry	Absent	Rough	"middle strength spring in penetrometer
Murk Nijdam
Dry meadow Transect 2
T2 start N53.09155, E5.6364
T2 middle N53.09134, E5.56361
T2 end N53.09116, E5.56358"	SonAsper	17	2.3	48.4	TRUE	dry	40
01 May 2017	2	Rich herbs	NG20cm	Absent	Absent footdrains	Dry	Absent	Rough	"middle strength spring in penetrometer
Murk Nijdam
Dry meadow Transect 2
T2 start N53.09155, E5.6364
T2 middle N53.09134, E5.56361
T2 end N53.09116, E5.56358"	BroHorda	21	3.3	44.8	TRUE	dry	40
01 May 2017	2	Rich herbs	NG20cm	Absent	Absent footdrains	Dry	Absent	Rough	"middle strength spring in penetrometer
Murk Nijdam
Dry meadow Transect 2
T2 start N53.09155, E5.6364
T2 middle N53.09134, E5.56361
T2 end N53.09116, E5.56358"	RumAceto	26	2.2	46.1	TRUE	dry	40
01 May 2017	2	Rich herbs	NG20cm	Absent	Absent footdrains	Dry	Absent	Rough	"middle strength spring in penetrometer
Murk Nijdam
Dry meadow Transect 2
T2 start N53.09155, E5.6364
T2 middle N53.09134, E5.56361
T2 end N53.09116, E5.56358"	ElyRepen	18	2.4	46.4	TRUE	dry	40
01 May 2017	2	Rich herbs	NG20cm	Absent	Absent footdrains	Dry	Absent	Rough	"middle strength spring in penetrometer
Murk Nijdam
Dry meadow Transect 2
T2 start N53.09155, E5.6364
T2 middle N53.09134, E5.56361
T2 end N53.09116, E5.56358"	RanFicar	5	3.4	44.5	TRUE	dry	40
01 May 2017	2	Rich herbs	NG20cm	Absent	Absent footdrains	Dry	Absent	Rough	"middle strength spring in penetrometer
Murk Nijdam
Dry meadow Transect 2
T2 start N53.09155, E5.6364
T2 middle N53.09134, E5.56361
T2 end N53.09116, E5.56358"	RumAceto	10	3.3	52.2	TRUE	dry	40
01 May 2017	2	Rich herbs	NG20cm	Absent	Absent footdrains	Dry	Absent	Rough	"middle strength spring in penetrometer
Murk Nijdam
Dry meadow Transect 2
T2 start N53.09155, E5.6364
T2 middle N53.09134, E5.56361
T2 end N53.09116, E5.56358"	DacGlome	21	2.1	46.5	TRUE	dry	40
01 May 2017	2	Rich herbs	NG20cm	Absent	Absent footdrains	Dry	Absent	Rough	"middle strength spring in penetrometer
Murk Nijdam
Dry meadow Transect 2
T2 start N53.09155, E5.6364
T2 middle N53.09134, E5.56361
T2 end N53.09116, E5.56358"	TarOffic	13	1.4	30.2	TRUE	dry	40
01 May 2017	2	Rich herbs	NG20cm	Absent	Absent footdrains	Dry	Absent	Rough	"middle strength spring in penetrometer
Murk Nijdam
Dry meadow Transect 2
T2 start N53.09155, E5.6364
T2 middle N53.09134, E5.56361
T2 end N53.09116, E5.56358"	LolPeren	18	1.6	53.4	TRUE	dry	40
01 May 2017	2	Rich herbs	NG20cm	Absent	Absent footdrains	Dry	Absent	Rough	"middle strength spring in penetrometer
Murk Nijdam
Dry meadow Transect 2
T2 start N53.09155, E5.6364
T2 middle N53.09134, E5.56361
T2 end N53.09116, E5.56358"	ElyRepen	19	3.7	35.3	TRUE	dry	40
01 May 2017	2	Rich herbs	NG20cm	Absent	Absent footdrains	Dry	Absent	Rough	"middle strength spring in penetrometer
Murk Nijdam
Dry meadow Transect 2
T2 start N53.09155, E5.6364
T2 middle N53.09134, E5.56361
T2 end N53.09116, E5.56358"	TriRepen	6	2.2	50.2	TRUE	dry	40
01 May 2017	2	Rich herbs	NG20cm	Absent	Absent footdrains	Dry	Absent	Rough	"middle strength spring in penetrometer
Murk Nijdam
Dry meadow Transect 2
T2 start N53.09155, E5.6364
T2 middle N53.09134, E5.56361
T2 end N53.09116, E5.56358"	HolLanat	23	1.2	43.3	TRUE	dry	40
01 May 2017	2	Rich herbs	NG20cm	Absent	Absent footdrains	Dry	Absent	Rough	"middle strength spring in penetrometer
Murk Nijdam
Dry meadow Transect 2
T2 start N53.09155, E5.6364
T2 middle N53.09134, E5.56361
T2 end N53.09116, E5.56358"	CerFonta	19	1.9	47.2	TRUE	dry	40
01 May 2017	2	Rich herbs	NG20cm	Absent	Absent footdrains	Dry	Absent	Rough	"middle strength spring in penetrometer
Murk Nijdam
Dry meadow Transect 2
T2 start N53.09155, E5.6364
T2 middle N53.09134, E5.56361
T2 end N53.09116, E5.56358"	ElyRepen	19	1.6	55.1	TRUE	dry	40
01 May 2017	2	Rich herbs	NG20cm	Absent	Absent footdrains	Dry	Absent	Rough	"middle strength spring in penetrometer
Murk Nijdam
Dry meadow Transect 2
T2 start N53.09155, E5.6364
T2 middle N53.09134, E5.56361
T2 end N53.09116, E5.56358"	BelPeren	14	1.3	50.6	TRUE	dry	40
01 May 2017	2	Rich herbs	NG20cm	Absent	Absent footdrains	Dry	Absent	Rough	"middle strength spring in penetrometer
Murk Nijdam
Dry meadow Transect 2
T2 start N53.09155, E5.6364
T2 middle N53.09134, E5.56361
T2 end N53.09116, E5.56358"	TriPraten	6	2.4	42.2	TRUE	dry	40
01 May 2017	2	Rich herbs	NG20cm	Absent	Absent footdrains	Dry	Absent	Rough	"middle strength spring in penetrometer
Murk Nijdam
Dry meadow Transect 2
T2 start N53.09155, E5.6364
T2 middle N53.09134, E5.56361
T2 end N53.09116, E5.56358"	ElyRepen	15	2.7	48.7	TRUE	dry	40
16 May 2017	1	Rich herbs	NG30cm	Absent	Shallow footdrains	Dry	Absent	Rough	"middle strength spring in penetrometer
Murk Nijdam
Irrigated meadow Transect 1
T1 start N53.09307, E5.6813
T1 middle N53.09322, E5.56792
T1 end N53.09339, E5.56767"	TriPraten	23	2.5	48.3	TRUE	irrigated	40
16 May 2017	1	Rich herbs	NG30cm	Absent	Shallow footdrains	Dry	Absent	Rough	"middle strength spring in penetrometer
Murk Nijdam
Irrigated meadow Transect 1
T1 start N53.09307, E5.6813
T1 middle N53.09322, E5.56792
T1 end N53.09339, E5.56767"	LolPeren	33	2.9	47.6	TRUE	irrigated	40
16 May 2017	1	Rich herbs	NG30cm	Absent	Shallow footdrains	Dry	Absent	Rough	"middle strength spring in penetrometer
Murk Nijdam
Irrigated meadow Transect 1
T1 start N53.09307, E5.6813
T1 middle N53.09322, E5.56792
T1 end N53.09339, E5.56767"	TarOffic	27	2.1	47	TRUE	irrigated	40
16 May 2017	1	Rich herbs	NG30cm	Absent	Shallow footdrains	Dry	Absent	Rough	"middle strength spring in penetrometer
Murk Nijdam
Irrigated meadow Transect 1
T1 start N53.09307, E5.6813
T1 middle N53.09322, E5.56792
T1 end N53.09339, E5.56767"	DacGlome	37	4.3	41.9	TRUE	irrigated	40
16 May 2017	1	Rich herbs	NG30cm	Absent	Shallow footdrains	Dry	Absent	Rough	"middle strength spring in penetrometer
Murk Nijdam
Irrigated meadow Transect 1
T1 start N53.09307, E5.6813
T1 middle N53.09322, E5.56792
T1 end N53.09339, E5.56767"	LolPeren	29	2.8	50.8	TRUE	irrigated	40
16 May 2017	1	Rich herbs	NG30cm	Absent	Shallow footdrains	Dry	Absent	Rough	"middle strength spring in penetrometer
Murk Nijdam
Irrigated meadow Transect 1
T1 start N53.09307, E5.6813
T1 middle N53.09322, E5.56792
T1 end N53.09339, E5.56767"	DacGlome	32	2.4	48.2	TRUE	irrigated	40
16 May 2017	1	Rich herbs	NG30cm	Absent	Shallow footdrains	Dry	Absent	Rough	"middle strength spring in penetrometer
Murk Nijdam
Irrigated meadow Transect 1
T1 start N53.09307, E5.6813
T1 middle N53.09322, E5.56792
T1 end N53.09339, E5.56767"	TriPraten	25	2.1	48.4	TRUE	irrigated	40
16 May 2017	1	Rich herbs	NG30cm	Absent	Shallow footdrains	Dry	Absent	Rough	"middle strength spring in penetrometer
Murk Nijdam
Irrigated meadow Transect 1
T1 start N53.09307, E5.6813
T1 middle N53.09322, E5.56792
T1 end N53.09339, E5.56767"	TarOffic	23	1.7	52.4	TRUE	irrigated	40
16 May 2017	1	Rich herbs	NG30cm	Absent	Shallow footdrains	Dry	Absent	Rough	"middle strength spring in penetrometer
Murk Nijdam
Irrigated meadow Transect 1
T1 start N53.09307, E5.6813
T1 middle N53.09322, E5.56792
T1 end N53.09339, E5.56767"	TriPraten	24	1.4	52.9	TRUE	irrigated	40
16 May 2017	1	Rich herbs	NG30cm	Absent	Shallow footdrains	Dry	Absent	Rough	"middle strength spring in penetrometer
Murk Nijdam
Irrigated meadow Transect 1
T1 start N53.09307, E5.6813
T1 middle N53.09322, E5.56792
T1 end N53.09339, E5.56767"	PoaTrivi	19	2.8	42	TRUE	irrigated	40
16 May 2017	1	Rich herbs	NG30cm	Absent	Shallow footdrains	Dry	Absent	Rough	"middle strength spring in penetrometer
Murk Nijdam
Irrigated meadow Transect 1
T1 start N53.09307, E5.6813
T1 middle N53.09322, E5.56792
T1 end N53.09339, E5.56767"	RumAceto	55	1.3	51.4	TRUE	irrigated	40
16 May 2017	1	Rich herbs	NG30cm	Absent	Shallow footdrains	Dry	Absent	Rough	"middle strength spring in penetrometer
Murk Nijdam
Irrigated meadow Transect 1
T1 start N53.09307, E5.6813
T1 middle N53.09322, E5.56792
T1 end N53.09339, E5.56767"	TarOffic	21	5	48.5	TRUE	irrigated	40
16 May 2017	1	Rich herbs	NG30cm	Absent	Shallow footdrains	Dry	Absent	Rough	"middle strength spring in penetrometer
Murk Nijdam
Irrigated meadow Transect 1
T1 start N53.09307, E5.6813
T1 middle N53.09322, E5.56792
T1 end N53.09339, E5.56767"	LolPeren	31	6.9	43.7	TRUE	irrigated	40
16 May 2017	1	Rich herbs	NG30cm	Absent	Shallow footdrains	Dry	Absent	Rough	"middle strength spring in penetrometer
Murk Nijdam
Irrigated meadow Transect 1
T1 start N53.09307, E5.6813
T1 middle N53.09322, E5.56792
T1 end N53.09339, E5.56767"	TarOffic	21	6.4	47.9	TRUE	irrigated	40
16 May 2017	1	Rich herbs	NG30cm	Absent	Shallow footdrains	Dry	Absent	Rough	"middle strength spring in penetrometer
Murk Nijdam
Irrigated meadow Transect 1
T1 start N53.09307, E5.6813
T1 middle N53.09322, E5.56792
T1 end N53.09339, E5.56767"	LolPeren	31	5.1	42.6	TRUE	irrigated	40
16 May 2017	1	Rich herbs	NG30cm	Absent	Shallow footdrains	Dry	Absent	Rough	"middle strength spring in penetrometer
Murk Nijdam
Irrigated meadow Transect 1
T1 start N53.09307, E5.6813
T1 middle N53.09322, E5.56792
T1 end N53.09339, E5.56767"	PoaTrivi	8	6	44.7	TRUE	irrigated	40
16 May 2017	1	Rich herbs	NG30cm	Absent	Shallow footdrains	Dry	Absent	Rough	"middle strength spring in penetrometer
Murk Nijdam
Irrigated meadow Transect 1
T1 start N53.09307, E5.6813
T1 middle N53.09322, E5.56792
T1 end N53.09339, E5.56767"	DacGlome	24	4.9	46	TRUE	irrigated	40
16 May 2017	1	Rich herbs	NG30cm	Absent	Shallow footdrains	Dry	Absent	Rough	"middle strength spring in penetrometer
Murk Nijdam
Irrigated meadow Transect 1
T1 start N53.09307, E5.6813
T1 middle N53.09322, E5.56792
T1 end N53.09339, E5.56767"	LolPeren	21	7.6	39.6	TRUE	irrigated	40
16 May 2017	1	Rich herbs	NG30cm	Absent	Shallow footdrains	Dry	Absent	Rough	"middle strength spring in penetrometer
Murk Nijdam
Irrigated meadow Transect 1
T1 start N53.09307, E5.6813
T1 middle N53.09322, E5.56792
T1 end N53.09339, E5.56767"	TarOffic	17	7.1	39.5	TRUE	irrigated	40
16 May 2017	1	Rich herbs	NG30cm	Absent	Shallow footdrains	Dry	Absent	Rough	"middle strength spring in penetrometer
Murk Nijdam
Irrigated meadow Transect 1
T1 start N53.09307, E5.6813
T1 middle N53.09322, E5.56792
T1 end N53.09339, E5.56767"	TriPraten	14	5.4	37.8	TRUE	irrigated	40
16 May 2017	1	Rich herbs	NG30cm	Absent	Shallow footdrains	Dry	Absent	Rough	"middle strength spring in penetrometer
Murk Nijdam
Irrigated meadow Transect 1
T1 start N53.09307, E5.6813
T1 middle N53.09322, E5.56792
T1 end N53.09339, E5.56767"	DacGlome	36	6.4	31.7	TRUE	irrigated	40
16 May 2017	1	Rich herbs	NG30cm	Absent	Shallow footdrains	Dry	Absent	Rough	"middle strength spring in penetrometer
Murk Nijdam
Irrigated meadow Transect 1
T1 start N53.09307, E5.6813
T1 middle N53.09322, E5.56792
T1 end N53.09339, E5.56767"	RumAceto	51	7.8	41.1	TRUE	irrigated	40
16 May 2017	1	Rich herbs	NG30cm	Absent	Shallow footdrains	Dry	Absent	Rough	"middle strength spring in penetrometer
Murk Nijdam
Irrigated meadow Transect 1
T1 start N53.09307, E5.6813
T1 middle N53.09322, E5.56792
T1 end N53.09339, E5.56767"	LolPeren	25	4.8	38.3	TRUE	irrigated	40
16 May 2017	1	Rich herbs	NG30cm	Absent	Shallow footdrains	Dry	Absent	Rough	"middle strength spring in penetrometer
Murk Nijdam
Irrigated meadow Transect 1
T1 start N53.09307, E5.6813
T1 middle N53.09322, E5.56792
T1 end N53.09339, E5.56767"	LolPeren	34	4.9	36	TRUE	irrigated	40
16 May 2017	1	Rich herbs	NG30cm	Absent	Shallow footdrains	Dry	Absent	Rough	"middle strength spring in penetrometer
Murk Nijdam
Irrigated meadow Transect 1
T1 start N53.09307, E5.6813
T1 middle N53.09322, E5.56792
T1 end N53.09339, E5.56767"	TarOffic	37	8.6	38	TRUE	irrigated	40
16 May 2017	1	Rich herbs	NG30cm	Absent	Shallow footdrains	Dry	Absent	Rough	"middle strength spring in penetrometer
Murk Nijdam
Irrigated meadow Transect 1
T1 start N53.09307, E5.6813
T1 middle N53.09322, E5.56792
T1 end N53.09339, E5.56767"	DacGlome	36	8.2	34.4	TRUE	irrigated	40
16 May 2017	1	Rich herbs	NG30cm	Absent	Shallow footdrains	Dry	Absent	Rough	"middle strength spring in penetrometer
Murk Nijdam
Irrigated meadow Transect 1
T1 start N53.09307, E5.6813
T1 middle N53.09322, E5.56792
T1 end N53.09339, E5.56767"	TarOffic	23	7.9	28.4	TRUE	irrigated	40
16 May 2017	1	Rich herbs	NG30cm	Absent	Shallow footdrains	Dry	Absent	Rough	"middle strength spring in penetrometer
Murk Nijdam
Irrigated meadow Transect 1
T1 start N53.09307, E5.6813
T1 middle N53.09322, E5.56792
T1 end N53.09339, E5.56767"	LolPeren	41	5.1	28.8	TRUE	irrigated	40
16 May 2017	1	Rich herbs	NG30cm	Absent	Shallow footdrains	Dry	Absent	Rough	"middle strength spring in penetrometer
Murk Nijdam
Irrigated meadow Transect 1
T1 start N53.09307, E5.6813
T1 middle N53.09322, E5.56792
T1 end N53.09339, E5.56767"	TarOffic	29	6.8	39	TRUE	irrigated	40
16 May 2017	1	Rich herbs	NG30cm	Absent	Shallow footdrains	Dry	Absent	Rough	"middle strength spring in penetrometer
Murk Nijdam
Irrigated meadow Transect 1
T1 start N53.09307, E5.6813
T1 middle N53.09322, E5.56792
T1 end N53.09339, E5.56767"	DacGlome	47	7.4	33.9	TRUE	irrigated	40
16 May 2017	1	Rich herbs	NG30cm	Absent	Shallow footdrains	Dry	Absent	Rough	"middle strength spring in penetrometer
Murk Nijdam
Irrigated meadow Transect 1
T1 start N53.09307, E5.6813
T1 middle N53.09322, E5.56792
T1 end N53.09339, E5.56767"	ElyRepen	27	5.2	41	TRUE	irrigated	40
16 May 2017	1	Rich herbs	NG30cm	Absent	Shallow footdrains	Dry	Absent	Rough	"middle strength spring in penetrometer
Murk Nijdam
Irrigated meadow Transect 1
T1 start N53.09307, E5.6813
T1 middle N53.09322, E5.56792
T1 end N53.09339, E5.56767"	TarOffic	19	5.9	36.9	TRUE	irrigated	40
16 May 2017	1	Rich herbs	NG30cm	Absent	Shallow footdrains	Dry	Absent	Rough	"middle strength spring in penetrometer
Murk Nijdam
Irrigated meadow Transect 1
T1 start N53.09307, E5.6813
T1 middle N53.09322, E5.56792
T1 end N53.09339, E5.56767"	TriPraten	15	5.7	34.8	TRUE	irrigated	40
16 May 2017	1	Rich herbs	NG30cm	Absent	Shallow footdrains	Dry	Absent	Rough	"middle strength spring in penetrometer
Murk Nijdam
Irrigated meadow Transect 1
T1 start N53.09307, E5.6813
T1 middle N53.09322, E5.56792
T1 end N53.09339, E5.56767"	LolPeren	41	8.2	34.4	TRUE	irrigated	40
16 May 2017	1	Rich herbs	NG30cm	Absent	Shallow footdrains	Dry	Absent	Rough	"middle strength spring in penetrometer
Murk Nijdam
Irrigated meadow Transect 1
T1 start N53.09307, E5.6813
T1 middle N53.09322, E5.56792
T1 end N53.09339, E5.56767"	TriPraten	19	4.7	33.4	TRUE	irrigated	40
16 May 2017	1	Rich herbs	NG30cm	Absent	Shallow footdrains	Dry	Absent	Rough	"middle strength spring in penetrometer
Murk Nijdam
Irrigated meadow Transect 1
T1 start N53.09307, E5.6813
T1 middle N53.09322, E5.56792
T1 end N53.09339, E5.56767"	AloPraten	56	7.7	33.9	TRUE	irrigated	40
16 May 2017	1	Rich herbs	NG30cm	Absent	Shallow footdrains	Dry	Absent	Rough	"middle strength spring in penetrometer
Murk Nijdam
Irrigated meadow Transect 1
T1 start N53.09307, E5.6813
T1 middle N53.09322, E5.56792
T1 end N53.09339, E5.56767"	DacGlome	3	3.7	36.8	TRUE	irrigated	40
16 May 2017	1	Rich herbs	NG30cm	Absent	Shallow footdrains	Dry	Absent	Rough	"middle strength spring in penetrometer
Murk Nijdam
Irrigated meadow Transect 1
T1 start N53.09307, E5.6813
T1 middle N53.09322, E5.56792
T1 end N53.09339, E5.56767"	RanAcris	36	5.8	42.4	TRUE	irrigated	40
16 May 2017	1	Rich herbs	NG30cm	Absent	Shallow footdrains	Dry	Absent	Rough	"middle strength spring in penetrometer
Murk Nijdam
Irrigated meadow Transect 1
T1 start N53.09307, E5.6813
T1 middle N53.09322, E5.56792
T1 end N53.09339, E5.56767"	RumAceto	28	3.8	35.7	TRUE	irrigated	40
16 May 2017	1	Rich herbs	NG30cm	Absent	Shallow footdrains	Dry	Absent	Rough	"middle strength spring in penetrometer
Murk Nijdam
Irrigated meadow Transect 1
T1 start N53.09307, E5.6813
T1 middle N53.09322, E5.56792
T1 end N53.09339, E5.56767"	ElyRepen	36	7.6	36.1	TRUE	irrigated	40
16 May 2017	1	Rich herbs	NG30cm	Absent	Shallow footdrains	Dry	Absent	Rough	"middle strength spring in penetrometer
Murk Nijdam
Irrigated meadow Transect 1
T1 start N53.09307, E5.6813
T1 middle N53.09322, E5.56792
T1 end N53.09339, E5.56767"	RumAceto	38	5.3	38.4	TRUE	irrigated	40
16 May 2017	1	Rich herbs	NG30cm	Absent	Shallow footdrains	Dry	Absent	Rough	"middle strength spring in penetrometer
Murk Nijdam
Irrigated meadow Transect 1
T1 start N53.09307, E5.6813
T1 middle N53.09322, E5.56792
T1 end N53.09339, E5.56767"	DacGlome	26	4.9	35.4	TRUE	irrigated	40
16 May 2017	1	Rich herbs	NG30cm	Absent	Shallow footdrains	Dry	Absent	Rough	"middle strength spring in penetrometer
Murk Nijdam
Irrigated meadow Transect 1
T1 start N53.09307, E5.6813
T1 middle N53.09322, E5.56792
T1 end N53.09339, E5.56767"	TarOffic	30	7.9	35.6	TRUE	irrigated	40
16 May 2017	1	Rich herbs	NG30cm	Absent	Shallow footdrains	Dry	Absent	Rough	"middle strength spring in penetrometer
Murk Nijdam
Irrigated meadow Transect 1
T1 start N53.09307, E5.6813
T1 middle N53.09322, E5.56792
T1 end N53.09339, E5.56767"	BroHorda	43	5.3	36.4	TRUE	irrigated	40
16 May 2017	1	Rich herbs	NG30cm	Absent	Shallow footdrains	Dry	Absent	Rough	"middle strength spring in penetrometer
Murk Nijdam
Irrigated meadow Transect 1
T1 start N53.09307, E5.6813
T1 middle N53.09322, E5.56792
T1 end N53.09339, E5.56767"	RumAceto	44	7.5	34.8	TRUE	irrigated	40
16 May 2017	1	Rich herbs	NG30cm	Absent	Shallow footdrains	Dry	Absent	Rough	"middle strength spring in penetrometer
Murk Nijdam
Irrigated meadow Transect 1
T1 start N53.09307, E5.6813
T1 middle N53.09322, E5.56792
T1 end N53.09339, E5.56767"	RanFicar	7	3.6	42.2	TRUE	irrigated	40
16 May 2017	1	Rich herbs	NG30cm	Absent	Shallow footdrains	Dry	Absent	Rough	"middle strength spring in penetrometer
Murk Nijdam
Irrigated meadow Transect 1
T1 start N53.09307, E5.6813
T1 middle N53.09322, E5.56792
T1 end N53.09339, E5.56767"	DacGlome	46	4.2	22.6	TRUE	irrigated	40
16 May 2017	1	Rich herbs	NG30cm	Absent	Shallow footdrains	Dry	Absent	Rough	"middle strength spring in penetrometer
Murk Nijdam
Irrigated meadow Transect 1
T1 start N53.09307, E5.6813
T1 middle N53.09322, E5.56792
T1 end N53.09339, E5.56767"	TriPraten	21	7	33.6	TRUE	irrigated	40
16 May 2017	1	Rich herbs	NG30cm	Absent	Shallow footdrains	Dry	Absent	Rough	"middle strength spring in penetrometer
Murk Nijdam
Irrigated meadow Transect 1
T1 start N53.09307, E5.6813
T1 middle N53.09322, E5.56792
T1 end N53.09339, E5.56767"	DacGlome	34	3.3	32.9	TRUE	irrigated	40
16 May 2017	1	Rich herbs	NG30cm	Absent	Shallow footdrains	Dry	Absent	Rough	"middle strength spring in penetrometer
Murk Nijdam
Irrigated meadow Transect 1
T1 start N53.09307, E5.6813
T1 middle N53.09322, E5.56792
T1 end N53.09339, E5.56767"	DacGlome	42	7.9	33.6	TRUE	irrigated	40
16 May 2017	2	Rich herbs	NG30cm	Absent	Absent footdrains	Dry	Absent	Rough	"middle strength spring in penetrometer
Murk Nijdam
Dry meadow Transect 2
T2 start N53.09155, E5.6364
T2 middle N53.09134, E5.56361
T2 end N53.09116, E5.56358"	RanAcris	31	2.9	37.3	TRUE	dry	40
16 May 2017	2	Rich herbs	NG30cm	Absent	Absent footdrains	Dry	Absent	Rough	"middle strength spring in penetrometer
Murk Nijdam
Dry meadow Transect 2
T2 start N53.09155, E5.6364
T2 middle N53.09134, E5.56361
T2 end N53.09116, E5.56358"	DacGlome	64	4	36.4	TRUE	dry	40
16 May 2017	2	Rich herbs	NG30cm	Absent	Absent footdrains	Dry	Absent	Rough	"middle strength spring in penetrometer
Murk Nijdam
Dry meadow Transect 2
T2 start N53.09155, E5.6364
T2 middle N53.09134, E5.56361
T2 end N53.09116, E5.56358"	HolLanat	47	2.9	32.7	TRUE	dry	40
16 May 2017	2	Rich herbs	NG30cm	Absent	Absent footdrains	Dry	Absent	Rough	"middle strength spring in penetrometer
Murk Nijdam
Dry meadow Transect 2
T2 start N53.09155, E5.6364
T2 middle N53.09134, E5.56361
T2 end N53.09116, E5.56358"	DacGlome	54	2.8	37.2	TRUE	dry	40
16 May 2017	2	Rich herbs	NG30cm	Absent	Absent footdrains	Dry	Absent	Rough	"middle strength spring in penetrometer
Murk Nijdam
Dry meadow Transect 2
T2 start N53.09155, E5.6364
T2 middle N53.09134, E5.56361
T2 end N53.09116, E5.56358"	DacGlome	30	3.2	34.3	TRUE	dry	40
16 May 2017	2	Rich herbs	NG30cm	Absent	Absent footdrains	Dry	Absent	Rough	"middle strength spring in penetrometer
Murk Nijdam
Dry meadow Transect 2
T2 start N53.09155, E5.6364
T2 middle N53.09134, E5.56361
T2 end N53.09116, E5.56358"	DacGlome	56	3.1	30.9	TRUE	dry	40
16 May 2017	2	Rich herbs	NG30cm	Absent	Absent footdrains	Dry	Absent	Rough	"middle strength spring in penetrometer
Murk Nijdam
Dry meadow Transect 2
T2 start N53.09155, E5.6364
T2 middle N53.09134, E5.56361
T2 end N53.09116, E5.56358"	DacGlome	61	2.9	36.2	TRUE	dry	40
16 May 2017	2	Rich herbs	NG30cm	Absent	Absent footdrains	Dry	Absent	Rough	"middle strength spring in penetrometer
Murk Nijdam
Dry meadow Transect 2
T2 start N53.09155, E5.6364
T2 middle N53.09134, E5.56361
T2 end N53.09116, E5.56358"	DacGlome	34	2.5	30.3	TRUE	dry	40
16 May 2017	2	Rich herbs	NG30cm	Absent	Absent footdrains	Dry	Absent	Rough	"middle strength spring in penetrometer
Murk Nijdam
Dry meadow Transect 2
T2 start N53.09155, E5.6364
T2 middle N53.09134, E5.56361
T2 end N53.09116, E5.56358"	LolPeren	34	4.7	31.5	TRUE	dry	40
16 May 2017	2	Rich herbs	NG30cm	Absent	Absent footdrains	Dry	Absent	Rough	"middle strength spring in penetrometer
Murk Nijdam
Dry meadow Transect 2
T2 start N53.09155, E5.6364
T2 middle N53.09134, E5.56361
T2 end N53.09116, E5.56358"	DacGlome	31	3.8	27.4	TRUE	dry	40
16 May 2017	2	Rich herbs	NG30cm	Absent	Absent footdrains	Dry	Absent	Rough	"middle strength spring in penetrometer
Murk Nijdam
Dry meadow Transect 2
T2 start N53.09155, E5.6364
T2 middle N53.09134, E5.56361
T2 end N53.09116, E5.56358"	BelPeren	17	2.7	29.2	TRUE	dry	40
16 May 2017	2	Rich herbs	NG30cm	Absent	Absent footdrains	Dry	Absent	Rough	"middle strength spring in penetrometer
Murk Nijdam
Dry meadow Transect 2
T2 start N53.09155, E5.6364
T2 middle N53.09134, E5.56361
T2 end N53.09116, E5.56358"	CerFonta	26	4.8	33.4	TRUE	dry	40
16 May 2017	2	Rich herbs	NG30cm	Absent	Absent footdrains	Dry	Absent	Rough	"middle strength spring in penetrometer
Murk Nijdam
Dry meadow Transect 2
T2 start N53.09155, E5.6364
T2 middle N53.09134, E5.56361
T2 end N53.09116, E5.56358"	DacGlome	56	6.2	33.7	TRUE	dry	40
16 May 2017	2	Rich herbs	NG30cm	Absent	Absent footdrains	Dry	Absent	Rough	"middle strength spring in penetrometer
Murk Nijdam
Dry meadow Transect 2
T2 start N53.09155, E5.6364
T2 middle N53.09134, E5.56361
T2 end N53.09116, E5.56358"	TarOffic	27	4.6	33.8	TRUE	dry	40
16 May 2017	2	Rich herbs	NG30cm	Absent	Absent footdrains	Dry	Absent	Rough	"middle strength spring in penetrometer
Murk Nijdam
Dry meadow Transect 2
T2 start N53.09155, E5.6364
T2 middle N53.09134, E5.56361
T2 end N53.09116, E5.56358"	DacGlome	46	4.8	30.6	TRUE	dry	40
16 May 2017	2	Rich herbs	NG30cm	Absent	Absent footdrains	Dry	Absent	Rough	"middle strength spring in penetrometer
Murk Nijdam
Dry meadow Transect 2
T2 start N53.09155, E5.6364
T2 middle N53.09134, E5.56361
T2 end N53.09116, E5.56358"	BroHorda	29	5.2	38.8	TRUE	dry	40
16 May 2017	2	Rich herbs	NG30cm	Absent	Absent footdrains	Dry	Absent	Rough	"middle strength spring in penetrometer
Murk Nijdam
Dry meadow Transect 2
T2 start N53.09155, E5.6364
T2 middle N53.09134, E5.56361
T2 end N53.09116, E5.56358"	LolPeren	24	3.7	41.5	TRUE	dry	40
16 May 2017	2	Rich herbs	NG30cm	Absent	Absent footdrains	Dry	Absent	Rough	"middle strength spring in penetrometer
Murk Nijdam
Dry meadow Transect 2
T2 start N53.09155, E5.6364
T2 middle N53.09134, E5.56361
T2 end N53.09116, E5.56358"	BroHorda	29	7.1	36.4	TRUE	dry	40
16 May 2017	2	Rich herbs	NG30cm	Absent	Absent footdrains	Dry	Absent	Rough	"middle strength spring in penetrometer
Murk Nijdam
Dry meadow Transect 2
T2 start N53.09155, E5.6364
T2 middle N53.09134, E5.56361
T2 end N53.09116, E5.56358"	DacGlome	55	6.7	28.5	TRUE	dry	40
16 May 2017	2	Rich herbs	NG30cm	Absent	Absent footdrains	Dry	Absent	Rough	"middle strength spring in penetrometer
Murk Nijdam
Dry meadow Transect 2
T2 start N53.09155, E5.6364
T2 middle N53.09134, E5.56361
T2 end N53.09116, E5.56358"	ElyRepen	26	4.6	28.3	TRUE	dry	40
16 May 2017	2	Rich herbs	NG30cm	Absent	Absent footdrains	Dry	Absent	Rough	"middle strength spring in penetrometer
Murk Nijdam
Dry meadow Transect 2
T2 start N53.09155, E5.6364
T2 middle N53.09134, E5.56361
T2 end N53.09116, E5.56358"	CerFonta	28	5.2	33.2	TRUE	dry	40
16 May 2017	2	Rich herbs	NG30cm	Absent	Absent footdrains	Dry	Absent	Rough	"middle strength spring in penetrometer
Murk Nijdam
Dry meadow Transect 2
T2 start N53.09155, E5.6364
T2 middle N53.09134, E5.56361
T2 end N53.09116, E5.56358"	TarOffic	26	4.2	35	TRUE	dry	40
16 May 2017	2	Rich herbs	NG30cm	Absent	Absent footdrains	Dry	Absent	Rough	"middle strength spring in penetrometer
Murk Nijdam
Dry meadow Transect 2
T2 start N53.09155, E5.6364
T2 middle N53.09134, E5.56361
T2 end N53.09116, E5.56358"	DacGlome	40	4.8	31.2	TRUE	dry	40
16 May 2017	2	Rich herbs	NG30cm	Absent	Absent footdrains	Dry	Absent	Rough	"middle strength spring in penetrometer
Murk Nijdam
Dry meadow Transect 2
T2 start N53.09155, E5.6364
T2 middle N53.09134, E5.56361
T2 end N53.09116, E5.56358"	CarPrate	29	5.2	35.1	TRUE	dry	40
16 May 2017	2	Rich herbs	NG30cm	Absent	Absent footdrains	Dry	Absent	Rough	"middle strength spring in penetrometer
Murk Nijdam
Dry meadow Transect 2
T2 start N53.09155, E5.6364
T2 middle N53.09134, E5.56361
T2 end N53.09116, E5.56358"	BelPeren	21	3.7	36.2	TRUE	dry	40
16 May 2017	2	Rich herbs	NG30cm	Absent	Absent footdrains	Dry	Absent	Rough	"middle strength spring in penetrometer
Murk Nijdam
Dry meadow Transect 2
T2 start N53.09155, E5.6364
T2 middle N53.09134, E5.56361
T2 end N53.09116, E5.56358"	DacGlome	27	3.8	34	TRUE	dry	40
16 May 2017	2	Rich herbs	NG30cm	Absent	Absent footdrains	Dry	Absent	Rough	"middle strength spring in penetrometer
Murk Nijdam
Dry meadow Transect 2
T2 start N53.09155, E5.6364
T2 middle N53.09134, E5.56361
T2 end N53.09116, E5.56358"	RanAcris	42	3.8	33.7	TRUE	dry	40
16 May 2017	2	Rich herbs	NG30cm	Absent	Absent footdrains	Dry	Absent	Rough	"middle strength spring in penetrometer
Murk Nijdam
Dry meadow Transect 2
T2 start N53.09155, E5.6364
T2 middle N53.09134, E5.56361
T2 end N53.09116, E5.56358"	LolPeren	32	3.3	29.3	TRUE	dry	40
16 May 2017	2	Rich herbs	NG30cm	Absent	Absent footdrains	Dry	Absent	Rough	"middle strength spring in penetrometer
Murk Nijdam
Dry meadow Transect 2
T2 start N53.09155, E5.6364
T2 middle N53.09134, E5.56361
T2 end N53.09116, E5.56358"	DacGlome	28	2.8	23.8	TRUE	dry	40
16 May 2017	2	Rich herbs	NG30cm	Absent	Absent footdrains	Dry	Absent	Rough	"middle strength spring in penetrometer
Murk Nijdam
Dry meadow Transect 2
T2 start N53.09155, E5.6364
T2 middle N53.09134, E5.56361
T2 end N53.09116, E5.56358"	BroHorda	21	3.1	31.1	TRUE	dry	40
16 May 2017	2	Rich herbs	NG30cm	Absent	Absent footdrains	Dry	Absent	Rough	"middle strength spring in penetrometer
Murk Nijdam
Dry meadow Transect 2
T2 start N53.09155, E5.6364
T2 middle N53.09134, E5.56361
T2 end N53.09116, E5.56358"	DacGlome	32	3.8	27.4	TRUE	dry	40
16 May 2017	2	Rich herbs	NG30cm	Absent	Absent footdrains	Dry	Absent	Rough	"middle strength spring in penetrometer
Murk Nijdam
Dry meadow Transect 2
T2 start N53.09155, E5.6364
T2 middle N53.09134, E5.56361
T2 end N53.09116, E5.56358"	DacGlome	59	2.8	39.1	TRUE	dry	40
16 May 2017	2	Rich herbs	NG30cm	Absent	Absent footdrains	Dry	Absent	Rough	"middle strength spring in penetrometer
Murk Nijdam
Dry meadow Transect 2
T2 start N53.09155, E5.6364
T2 middle N53.09134, E5.56361
T2 end N53.09116, E5.56358"	TarOffic	29	3.3	35.6	TRUE	dry	40
16 May 2017	2	Rich herbs	NG30cm	Absent	Absent footdrains	Dry	Absent	Rough	"middle strength spring in penetrometer
Murk Nijdam
Dry meadow Transect 2
T2 start N53.09155, E5.6364
T2 middle N53.09134, E5.56361
T2 end N53.09116, E5.56358"	LolPeren	30	3.7	37	TRUE	dry	40
16 May 2017	2	Rich herbs	NG30cm	Absent	Absent footdrains	Dry	Absent	Rough	"middle strength spring in penetrometer
Murk Nijdam
Dry meadow Transect 2
T2 start N53.09155, E5.6364
T2 middle N53.09134, E5.56361
T2 end N53.09116, E5.56358"	LolPeren	34	4.3	32.9	TRUE	dry	40
16 May 2017	2	Rich herbs	NG30cm	Absent	Absent footdrains	Dry	Absent	Rough	"middle strength spring in penetrometer
Murk Nijdam
Dry meadow Transect 2
T2 start N53.09155, E5.6364
T2 middle N53.09134, E5.56361
T2 end N53.09116, E5.56358"	BroHorda	41	2.7	31.2	TRUE	dry	40
16 May 2017	2	Rich herbs	NG30cm	Absent	Absent footdrains	Dry	Absent	Rough	"middle strength spring in penetrometer
Murk Nijdam
Dry meadow Transect 2
T2 start N53.09155, E5.6364
T2 middle N53.09134, E5.56361
T2 end N53.09116, E5.56358"	TarOffic	23	3.4	43.4	TRUE	dry	40
16 May 2017	2	Rich herbs	NG30cm	Absent	Absent footdrains	Dry	Absent	Rough	"middle strength spring in penetrometer
Murk Nijdam
Dry meadow Transect 2
T2 start N53.09155, E5.6364
T2 middle N53.09134, E5.56361
T2 end N53.09116, E5.56358"	TriPraten	17	5.2	39.2	TRUE	dry	40
16 May 2017	2	Rich herbs	NG30cm	Absent	Absent footdrains	Dry	Absent	Rough	"middle strength spring in penetrometer
Murk Nijdam
Dry meadow Transect 2
T2 start N53.09155, E5.6364
T2 middle N53.09134, E5.56361
T2 end N53.09116, E5.56358"	AloPraten	28	3.1	33	TRUE	dry	40
16 May 2017	2	Rich herbs	NG30cm	Absent	Absent footdrains	Dry	Absent	Rough	"middle strength spring in penetrometer
Murk Nijdam
Dry meadow Transect 2
T2 start N53.09155, E5.6364
T2 middle N53.09134, E5.56361
T2 end N53.09116, E5.56358"	DacGlome	37	3.8	37.8	TRUE	dry	40
16 May 2017	2	Rich herbs	NG30cm	Absent	Absent footdrains	Dry	Absent	Rough	"middle strength spring in penetrometer
Murk Nijdam
Dry meadow Transect 2
T2 start N53.09155, E5.6364
T2 middle N53.09134, E5.56361
T2 end N53.09116, E5.56358"	DacGlome	70	4.8	32.1	TRUE	dry	40
16 May 2017	2	Rich herbs	NG30cm	Absent	Absent footdrains	Dry	Absent	Rough	"middle strength spring in penetrometer
Murk Nijdam
Dry meadow Transect 2
T2 start N53.09155, E5.6364
T2 middle N53.09134, E5.56361
T2 end N53.09116, E5.56358"	CarPrate	33	4.2	30.4	TRUE	dry	40
16 May 2017	2	Rich herbs	NG30cm	Absent	Absent footdrains	Dry	Absent	Rough	"middle strength spring in penetrometer
Murk Nijdam
Dry meadow Transect 2
T2 start N53.09155, E5.6364
T2 middle N53.09134, E5.56361
T2 end N53.09116, E5.56358"	DacGlome	58	3.4	28	TRUE	dry	40
16 May 2017	2	Rich herbs	NG30cm	Absent	Absent footdrains	Dry	Absent	Rough	"middle strength spring in penetrometer
Murk Nijdam
Dry meadow Transect 2
T2 start N53.09155, E5.6364
T2 middle N53.09134, E5.56361
T2 end N53.09116, E5.56358"	RumAceto	64	4.2	28.1	TRUE	dry	40
16 May 2017	2	Rich herbs	NG30cm	Absent	Absent footdrains	Dry	Absent	Rough	"middle strength spring in penetrometer
Murk Nijdam
Dry meadow Transect 2
T2 start N53.09155, E5.6364
T2 middle N53.09134, E5.56361
T2 end N53.09116, E5.56358"	RanAcris	22	5.4	29	TRUE	dry	40
16 May 2017	2	Rich herbs	NG30cm	Absent	Absent footdrains	Dry	Absent	Rough	"middle strength spring in penetrometer
Murk Nijdam
Dry meadow Transect 2
T2 start N53.09155, E5.6364
T2 middle N53.09134, E5.56361
T2 end N53.09116, E5.56358"	CerFonta	30	4.3	29	TRUE	dry	40
16 May 2017	2	Rich herbs	NG30cm	Absent	Absent footdrains	Dry	Absent	Rough	"middle strength spring in penetrometer
Murk Nijdam
Dry meadow Transect 2
T2 start N53.09155, E5.6364
T2 middle N53.09134, E5.56361
T2 end N53.09116, E5.56358"	TriRepen	19	3	33.4	TRUE	dry	40
16 May 2017	2	Rich herbs	NG30cm	Absent	Absent footdrains	Dry	Absent	Rough	"middle strength spring in penetrometer
Murk Nijdam
Dry meadow Transect 2
T2 start N53.09155, E5.6364
T2 middle N53.09134, E5.56361
T2 end N53.09116, E5.56358"	BroHorda	36	2.8	34.9	TRUE	dry	40
16 May 2017	2	Rich herbs	NG30cm	Absent	Absent footdrains	Dry	Absent	Rough	"middle strength spring in penetrometer
Murk Nijdam
Dry meadow Transect 2
T2 start N53.09155, E5.6364
T2 middle N53.09134, E5.56361
T2 end N53.09116, E5.56358"	AloPraten	48	3.4	28.3	TRUE	dry	40
16 May 2017	2	Rich herbs	NG30cm	Absent	Absent footdrains	Dry	Absent	Rough	"middle strength spring in penetrometer
Murk Nijdam
Dry meadow Transect 2
T2 start N53.09155, E5.6364
T2 middle N53.09134, E5.56361
T2 end N53.09116, E5.56358"	DacGlome	48	3.3	32.1	TRUE	dry	40
08 June 2017	1	Rich herbs	NG30cm	Absent	Vague footdrains	Dry	Absent	Rough	"highest strength spring in penetrometer, after 2 days rain approx 10mm
Murk Nijdam
Irrigated meadow Transect 1
T1 start N53.09307, E5.6813
T1 middle N53.09322, E5.56792
T1 end N53.09339, E5.56767"	PoaTrivi	59	5.6	29.6	TRUE	irrigated	60
08 June 2017	1	Rich herbs	NG30cm	Absent	Vague footdrains	Dry	Absent	Rough	"highest strength spring in penetrometer, after 2 days rain approx 10mm
Murk Nijdam
Irrigated meadow Transect 1
T1 start N53.09307, E5.6813
T1 middle N53.09322, E5.56792
T1 end N53.09339, E5.56767"	LolPeren	72	3.3	44	TRUE	irrigated	60
08 June 2017	1	Rich herbs	NG30cm	Absent	Vague footdrains	Dry	Absent	Rough	"highest strength spring in penetrometer, after 2 days rain approx 10mm
Murk Nijdam
Irrigated meadow Transect 1
T1 start N53.09307, E5.6813
T1 middle N53.09322, E5.56792
T1 end N53.09339, E5.56767"	PoaTrivi	72	4.4	35	TRUE	irrigated	60
08 June 2017	1	Rich herbs	NG30cm	Absent	Vague footdrains	Dry	Absent	Rough	"highest strength spring in penetrometer, after 2 days rain approx 10mm
Murk Nijdam
Irrigated meadow Transect 1
T1 start N53.09307, E5.6813
T1 middle N53.09322, E5.56792
T1 end N53.09339, E5.56767"	TriRepen	30	6.1	26.5	TRUE	irrigated	60
08 June 2017	1	Rich herbs	NG30cm	Absent	Vague footdrains	Dry	Absent	Rough	"highest strength spring in penetrometer, after 2 days rain approx 10mm
Murk Nijdam
Irrigated meadow Transect 1
T1 start N53.09307, E5.6813
T1 middle N53.09322, E5.56792
T1 end N53.09339, E5.56767"	TriPraten	28	3	36.6	TRUE	irrigated	60
08 June 2017	1	Rich herbs	NG30cm	Absent	Vague footdrains	Dry	Absent	Rough	"highest strength spring in penetrometer, after 2 days rain approx 10mm
Murk Nijdam
Irrigated meadow Transect 1
T1 start N53.09307, E5.6813
T1 middle N53.09322, E5.56792
T1 end N53.09339, E5.56767"	PoaTrivi	67	3.3	46.5	TRUE	irrigated	60
08 June 2017	1	Rich herbs	NG30cm	Absent	Vague footdrains	Dry	Absent	Rough	"highest strength spring in penetrometer, after 2 days rain approx 10mm
Murk Nijdam
Irrigated meadow Transect 1
T1 start N53.09307, E5.6813
T1 middle N53.09322, E5.56792
T1 end N53.09339, E5.56767"	TarOffic	28	4.5	36.6	TRUE	irrigated	60
08 June 2017	1	Rich herbs	NG30cm	Absent	Vague footdrains	Dry	Absent	Rough	"highest strength spring in penetrometer, after 2 days rain approx 10mm
Murk Nijdam
Irrigated meadow Transect 1
T1 start N53.09307, E5.6813
T1 middle N53.09322, E5.56792
T1 end N53.09339, E5.56767"	FesRubra	18	6.2	18.8	TRUE	irrigated	60
08 June 2017	1	Rich herbs	NG30cm	Absent	Vague footdrains	Dry	Absent	Rough	"highest strength spring in penetrometer, after 2 days rain approx 10mm
Murk Nijdam
Irrigated meadow Transect 1
T1 start N53.09307, E5.6813
T1 middle N53.09322, E5.56792
T1 end N53.09339, E5.56767"	BelPeren	41	5.2	37.8	TRUE	irrigated	60
08 June 2017	1	Rich herbs	NG30cm	Absent	Vague footdrains	Dry	Absent	Rough	"highest strength spring in penetrometer, after 2 days rain approx 10mm
Murk Nijdam
Irrigated meadow Transect 1
T1 start N53.09307, E5.6813
T1 middle N53.09322, E5.56792
T1 end N53.09339, E5.56767"	TarOffic	32	4.6	32.2	TRUE	irrigated	60
08 June 2017	1	Rich herbs	NG30cm	Absent	Vague footdrains	Dry	Absent	Rough	"highest strength spring in penetrometer, after 2 days rain approx 10mm
Murk Nijdam
Irrigated meadow Transect 1
T1 start N53.09307, E5.6813
T1 middle N53.09322, E5.56792
T1 end N53.09339, E5.56767"	LolPeren	59	3.2	38.6	TRUE	irrigated	60
08 June 2017	1	Rich herbs	NG30cm	Absent	Vague footdrains	Dry	Absent	Rough	"highest strength spring in penetrometer, after 2 days rain approx 10mm
Murk Nijdam
Irrigated meadow Transect 1
T1 start N53.09307, E5.6813
T1 middle N53.09322, E5.56792
T1 end N53.09339, E5.56767"	PoaTrivi	60	4.4	23.2	TRUE	irrigated	60
08 June 2017	1	Rich herbs	NG30cm	Absent	Vague footdrains	Dry	Absent	Rough	"highest strength spring in penetrometer, after 2 days rain approx 10mm
Murk Nijdam
Irrigated meadow Transect 1
T1 start N53.09307, E5.6813
T1 middle N53.09322, E5.56792
T1 end N53.09339, E5.56767"	RumAceto	69	4.1	35.7	TRUE	irrigated	60
08 June 2017	1	Rich herbs	NG30cm	Absent	Vague footdrains	Dry	Absent	Rough	"highest strength spring in penetrometer, after 2 days rain approx 10mm
Murk Nijdam
Irrigated meadow Transect 1
T1 start N53.09307, E5.6813
T1 middle N53.09322, E5.56792
T1 end N53.09339, E5.56767"	LolPeren	65	0.9	36.2	TRUE	irrigated	60
08 June 2017	1	Rich herbs	NG30cm	Absent	Vague footdrains	Dry	Absent	Rough	"highest strength spring in penetrometer, after 2 days rain approx 10mm
Murk Nijdam
Irrigated meadow Transect 1
T1 start N53.09307, E5.6813
T1 middle N53.09322, E5.56792
T1 end N53.09339, E5.56767"	LolPeren	71	7.2	29.5	TRUE	irrigated	60
08 June 2017	1	Rich herbs	NG30cm	Absent	Vague footdrains	Dry	Absent	Rough	"highest strength spring in penetrometer, after 2 days rain approx 10mm
Murk Nijdam
Irrigated meadow Transect 1
T1 start N53.09307, E5.6813
T1 middle N53.09322, E5.56792
T1 end N53.09339, E5.56767"	DacGlome	45	5.4	36.2	TRUE	irrigated	60
08 June 2017	1	Rich herbs	NG30cm	Absent	Vague footdrains	Dry	Absent	Rough	"highest strength spring in penetrometer, after 2 days rain approx 10mm
Murk Nijdam
Irrigated meadow Transect 1
T1 start N53.09307, E5.6813
T1 middle N53.09322, E5.56792
T1 end N53.09339, E5.56767"	PoaPrate	32	4.2	23.7	TRUE	irrigated	60
08 June 2017	1	Rich herbs	NG30cm	Absent	Vague footdrains	Dry	Absent	Rough	"highest strength spring in penetrometer, after 2 days rain approx 10mm
Murk Nijdam
Irrigated meadow Transect 1
T1 start N53.09307, E5.6813
T1 middle N53.09322, E5.56792
T1 end N53.09339, E5.56767"	DacGlome	35	6.4	30	TRUE	irrigated	60
08 June 2017	1	Rich herbs	NG30cm	Absent	Vague footdrains	Dry	Absent	Rough	"highest strength spring in penetrometer, after 2 days rain approx 10mm
Murk Nijdam
Irrigated meadow Transect 1
T1 start N53.09307, E5.6813
T1 middle N53.09322, E5.56792
T1 end N53.09339, E5.56767"	DacGlome	53	6.2	27.4	TRUE	irrigated	60
08 June 2017	1	Rich herbs	NG30cm	Absent	Vague footdrains	Dry	Absent	Rough	"highest strength spring in penetrometer, after 2 days rain approx 10mm
Murk Nijdam
Irrigated meadow Transect 1
T1 start N53.09307, E5.6813
T1 middle N53.09322, E5.56792
T1 end N53.09339, E5.56767"	PoaTrivi	62	7.9	32.9	TRUE	irrigated	60
08 June 2017	1	Rich herbs	NG30cm	Absent	Vague footdrains	Dry	Absent	Rough	"highest strength spring in penetrometer, after 2 days rain approx 10mm
Murk Nijdam
Irrigated meadow Transect 1
T1 start N53.09307, E5.6813
T1 middle N53.09322, E5.56792
T1 end N53.09339, E5.56767"	TriPraten	26	5.7	35.1	TRUE	irrigated	60
08 June 2017	1	Rich herbs	NG30cm	Absent	Vague footdrains	Dry	Absent	Rough	"highest strength spring in penetrometer, after 2 days rain approx 10mm
Murk Nijdam
Irrigated meadow Transect 1
T1 start N53.09307, E5.6813
T1 middle N53.09322, E5.56792
T1 end N53.09339, E5.56767"	RumAceto	52	7.2	31.4	TRUE	irrigated	60
08 June 2017	1	Rich herbs	NG30cm	Absent	Vague footdrains	Dry	Absent	Rough	"highest strength spring in penetrometer, after 2 days rain approx 10mm
Murk Nijdam
Irrigated meadow Transect 1
T1 start N53.09307, E5.6813
T1 middle N53.09322, E5.56792
T1 end N53.09339, E5.56767"	LolPeren	48	6.4	30.6	TRUE	irrigated	60
08 June 2017	1	Rich herbs	NG30cm	Absent	Vague footdrains	Dry	Absent	Rough	"highest strength spring in penetrometer, after 2 days rain approx 10mm
Murk Nijdam
Irrigated meadow Transect 1
T1 start N53.09307, E5.6813
T1 middle N53.09322, E5.56792
T1 end N53.09339, E5.56767"	LolPeren	59	5.1	29.6	TRUE	irrigated	60
08 June 2017	1	Rich herbs	NG30cm	Absent	Vague footdrains	Dry	Absent	Rough	"highest strength spring in penetrometer, after 2 days rain approx 10mm
Murk Nijdam
Irrigated meadow Transect 1
T1 start N53.09307, E5.6813
T1 middle N53.09322, E5.56792
T1 end N53.09339, E5.56767"	PoaTrivi	52	5.3	22.2	TRUE	irrigated	60
08 June 2017	1	Rich herbs	NG30cm	Absent	Vague footdrains	Dry	Absent	Rough	"highest strength spring in penetrometer, after 2 days rain approx 10mm
Murk Nijdam
Irrigated meadow Transect 1
T1 start N53.09307, E5.6813
T1 middle N53.09322, E5.56792
T1 end N53.09339, E5.56767"	TarOffic	30	6.1	43.8	TRUE	irrigated	60
08 June 2017	1	Rich herbs	NG30cm	Absent	Vague footdrains	Dry	Absent	Rough	"highest strength spring in penetrometer, after 2 days rain approx 10mm
Murk Nijdam
Irrigated meadow Transect 1
T1 start N53.09307, E5.6813
T1 middle N53.09322, E5.56792
T1 end N53.09339, E5.56767"	PoaTrivi	47	5.2	31.6	TRUE	irrigated	60
08 June 2017	1	Rich herbs	NG30cm	Absent	Vague footdrains	Dry	Absent	Rough	"highest strength spring in penetrometer, after 2 days rain approx 10mm
Murk Nijdam
Irrigated meadow Transect 1
T1 start N53.09307, E5.6813
T1 middle N53.09322, E5.56792
T1 end N53.09339, E5.56767"	TriPraten	63	6.1	32.6	TRUE	irrigated	60
08 June 2017	1	Rich herbs	NG30cm	Absent	Vague footdrains	Dry	Absent	Rough	"highest strength spring in penetrometer, after 2 days rain approx 10mm
Murk Nijdam
Irrigated meadow Transect 1
T1 start N53.09307, E5.6813
T1 middle N53.09322, E5.56792
T1 end N53.09339, E5.56767"	LolPeren	63	6.1	32.6	TRUE	irrigated	60
08 June 2017	1	Rich herbs	NG30cm	Absent	Vague footdrains	Dry	Absent	Rough	"highest strength spring in penetrometer, after 2 days rain approx 10mm
Murk Nijdam
Irrigated meadow Transect 1
T1 start N53.09307, E5.6813
T1 middle N53.09322, E5.56792
T1 end N53.09339, E5.56767"	TriRepen	18	6.3	37.7	TRUE	irrigated	60
08 June 2017	1	Rich herbs	NG30cm	Absent	Vague footdrains	Dry	Absent	Rough	"highest strength spring in penetrometer, after 2 days rain approx 10mm
Murk Nijdam
Irrigated meadow Transect 1
T1 start N53.09307, E5.6813
T1 middle N53.09322, E5.56792
T1 end N53.09339, E5.56767"	LolPeren	43	5.7	30.5	TRUE	irrigated	60
08 June 2017	1	Rich herbs	NG30cm	Absent	Vague footdrains	Dry	Absent	Rough	"highest strength spring in penetrometer, after 2 days rain approx 10mm
Murk Nijdam
Irrigated meadow Transect 1
T1 start N53.09307, E5.6813
T1 middle N53.09322, E5.56792
T1 end N53.09339, E5.56767"	DacGlome	55	6.5	41.7	TRUE	irrigated	60
08 June 2017	1	Rich herbs	NG30cm	Absent	Vague footdrains	Dry	Absent	Rough	"highest strength spring in penetrometer, after 2 days rain approx 10mm
Murk Nijdam
Irrigated meadow Transect 1
T1 start N53.09307, E5.6813
T1 middle N53.09322, E5.56792
T1 end N53.09339, E5.56767"	LolPeren	62	4.3	34.4	TRUE	irrigated	60
08 June 2017	1	Rich herbs	NG30cm	Absent	Vague footdrains	Dry	Absent	Rough	"highest strength spring in penetrometer, after 2 days rain approx 10mm
Murk Nijdam
Irrigated meadow Transect 1
T1 start N53.09307, E5.6813
T1 middle N53.09322, E5.56792
T1 end N53.09339, E5.56767"	TriPraten	40	3.1	33.6	TRUE	irrigated	60
08 June 2017	1	Rich herbs	NG30cm	Absent	Vague footdrains	Dry	Absent	Rough	"highest strength spring in penetrometer, after 2 days rain approx 10mm
Murk Nijdam
Irrigated meadow Transect 1
T1 start N53.09307, E5.6813
T1 middle N53.09322, E5.56792
T1 end N53.09339, E5.56767"	TarOffic	19	6	27.1	TRUE	irrigated	60
08 June 2017	1	Rich herbs	NG30cm	Absent	Vague footdrains	Dry	Absent	Rough	"highest strength spring in penetrometer, after 2 days rain approx 10mm
Murk Nijdam
Irrigated meadow Transect 1
T1 start N53.09307, E5.6813
T1 middle N53.09322, E5.56792
T1 end N53.09339, E5.56767"	DacGlome	38	6.9	32.9	TRUE	irrigated	60
08 June 2017	1	Rich herbs	NG30cm	Absent	Vague footdrains	Dry	Absent	Rough	"highest strength spring in penetrometer, after 2 days rain approx 10mm
Murk Nijdam
Irrigated meadow Transect 1
T1 start N53.09307, E5.6813
T1 middle N53.09322, E5.56792
T1 end N53.09339, E5.56767"	BelPeren	16	3.6	50	TRUE	irrigated	60
08 June 2017	1	Rich herbs	NG30cm	Absent	Vague footdrains	Dry	Absent	Rough	"highest strength spring in penetrometer, after 2 days rain approx 10mm
Murk Nijdam
Irrigated meadow Transect 1
T1 start N53.09307, E5.6813
T1 middle N53.09322, E5.56792
T1 end N53.09339, E5.56767"	LolPeren	56	4.3	27.9	TRUE	irrigated	60
08 June 2017	1	Rich herbs	NG30cm	Absent	Vague footdrains	Dry	Absent	Rough	"highest strength spring in penetrometer, after 2 days rain approx 10mm
Murk Nijdam
Irrigated meadow Transect 1
T1 start N53.09307, E5.6813
T1 middle N53.09322, E5.56792
T1 end N53.09339, E5.56767"	LolPeren	67	7.9	31.1	TRUE	irrigated	60
08 June 2017	1	Rich herbs	NG30cm	Absent	Vague footdrains	Dry	Absent	Rough	"highest strength spring in penetrometer, after 2 days rain approx 10mm
Murk Nijdam
Irrigated meadow Transect 1
T1 start N53.09307, E5.6813
T1 middle N53.09322, E5.56792
T1 end N53.09339, E5.56767"	TarOffic	32	5.4	40.7	TRUE	irrigated	60
08 June 2017	1	Rich herbs	NG30cm	Absent	Vague footdrains	Dry	Absent	Rough	"highest strength spring in penetrometer, after 2 days rain approx 10mm
Murk Nijdam
Irrigated meadow Transect 1
T1 start N53.09307, E5.6813
T1 middle N53.09322, E5.56792
T1 end N53.09339, E5.56767"	LolPeren	63	7.1	32	TRUE	irrigated	60
08 June 2017	1	Rich herbs	NG30cm	Absent	Vague footdrains	Dry	Absent	Rough	"highest strength spring in penetrometer, after 2 days rain approx 10mm
Murk Nijdam
Irrigated meadow Transect 1
T1 start N53.09307, E5.6813
T1 middle N53.09322, E5.56792
T1 end N53.09339, E5.56767"	RanAcris	24	4.7	28.7	TRUE	irrigated	60
08 June 2017	1	Rich herbs	NG30cm	Absent	Vague footdrains	Dry	Absent	Rough	"highest strength spring in penetrometer, after 2 days rain approx 10mm
Murk Nijdam
Irrigated meadow Transect 1
T1 start N53.09307, E5.6813
T1 middle N53.09322, E5.56792
T1 end N53.09339, E5.56767"	TriPraten	27	6.8	35.1	TRUE	irrigated	60
08 June 2017	1	Rich herbs	NG30cm	Absent	Vague footdrains	Dry	Absent	Rough	"highest strength spring in penetrometer, after 2 days rain approx 10mm
Murk Nijdam
Irrigated meadow Transect 1
T1 start N53.09307, E5.6813
T1 middle N53.09322, E5.56792
T1 end N53.09339, E5.56767"	RumAceto	73	3.2	28.7	TRUE	irrigated	60
08 June 2017	1	Rich herbs	NG30cm	Absent	Vague footdrains	Dry	Absent	Rough	"highest strength spring in penetrometer, after 2 days rain approx 10mm
Murk Nijdam
Irrigated meadow Transect 1
T1 start N53.09307, E5.6813
T1 middle N53.09322, E5.56792
T1 end N53.09339, E5.56767"	LolPeren	47	5.6	27.7	TRUE	irrigated	60
08 June 2017	1	Rich herbs	NG30cm	Absent	Vague footdrains	Dry	Absent	Rough	"highest strength spring in penetrometer, after 2 days rain approx 10mm
Murk Nijdam
Irrigated meadow Transect 1
T1 start N53.09307, E5.6813
T1 middle N53.09322, E5.56792
T1 end N53.09339, E5.56767"	PoaTrivi	54	7	25.3	TRUE	irrigated	60
08 June 2017	1	Rich herbs	NG30cm	Absent	Vague footdrains	Dry	Absent	Rough	"highest strength spring in penetrometer, after 2 days rain approx 10mm
Murk Nijdam
Irrigated meadow Transect 1
T1 start N53.09307, E5.6813
T1 middle N53.09322, E5.56792
T1 end N53.09339, E5.56767"	RanAcris	13	6.3	35.4	TRUE	irrigated	60
08 June 2017	1	Rich herbs	NG30cm	Absent	Vague footdrains	Dry	Absent	Rough	"highest strength spring in penetrometer, after 2 days rain approx 10mm
Murk Nijdam
Irrigated meadow Transect 1
T1 start N53.09307, E5.6813
T1 middle N53.09322, E5.56792
T1 end N53.09339, E5.56767"	TriPraten	34	5.3	28	TRUE	irrigated	60
08 June 2017	1	Rich herbs	NG30cm	Absent	Vague footdrains	Dry	Absent	Rough	"highest strength spring in penetrometer, after 2 days rain approx 10mm
Murk Nijdam
Irrigated meadow Transect 1
T1 start N53.09307, E5.6813
T1 middle N53.09322, E5.56792
T1 end N53.09339, E5.56767"	CarPrate	24	7.1	32.3	TRUE	irrigated	60
08 June 2017	1	Rich herbs	NG30cm	Absent	Vague footdrains	Dry	Absent	Rough	"highest strength spring in penetrometer, after 2 days rain approx 10mm
Murk Nijdam
Irrigated meadow Transect 1
T1 start N53.09307, E5.6813
T1 middle N53.09322, E5.56792
T1 end N53.09339, E5.56767"	RumAceto	70	4.6	21.1	TRUE	irrigated	60
08 June 2017	2	Rich herbs	NG30cm	Absent	Absent footdrains	Dry	Absent	Rough	"highest strength spring in penetrometer
Murk Nijdam
Dry meadow Transect 2
T2 start N53.09155, E5.6364
T2 middle N53.09134, E5.56361
T2 end N53.09116, E5.56358"	DacGlome	53	5.5	37.6	TRUE	dry	60
08 June 2017	2	Rich herbs	NG30cm	Absent	Absent footdrains	Dry	Absent	Rough	"highest strength spring in penetrometer
Murk Nijdam
Dry meadow Transect 2
T2 start N53.09155, E5.6364
T2 middle N53.09134, E5.56361
T2 end N53.09116, E5.56358"	AloPraten	73	4.2	26.4	TRUE	dry	60
08 June 2017	2	Rich herbs	NG30cm	Absent	Absent footdrains	Dry	Absent	Rough	"highest strength spring in penetrometer
Murk Nijdam
Dry meadow Transect 2
T2 start N53.09155, E5.6364
T2 middle N53.09134, E5.56361
T2 end N53.09116, E5.56358"	BroHorda	69	4	28.5	TRUE	dry	60
08 June 2017	2	Rich herbs	NG30cm	Absent	Absent footdrains	Dry	Absent	Rough	"highest strength spring in penetrometer
Murk Nijdam
Dry meadow Transect 2
T2 start N53.09155, E5.6364
T2 middle N53.09134, E5.56361
T2 end N53.09116, E5.56358"	AloPraten	86	3	26.5	TRUE	dry	60
08 June 2017	2	Rich herbs	NG30cm	Absent	Absent footdrains	Dry	Absent	Rough	"highest strength spring in penetrometer
Murk Nijdam
Dry meadow Transect 2
T2 start N53.09155, E5.6364
T2 middle N53.09134, E5.56361
T2 end N53.09116, E5.56358"	TarOffic	23	3.5	22.1	TRUE	dry	60
08 June 2017	2	Rich herbs	NG30cm	Absent	Absent footdrains	Dry	Absent	Rough	"highest strength spring in penetrometer
Murk Nijdam
Dry meadow Transect 2
T2 start N53.09155, E5.6364
T2 middle N53.09134, E5.56361
T2 end N53.09116, E5.56358"	DacGlome	64	3.4	40.2	TRUE	dry	60
08 June 2017	2	Rich herbs	NG30cm	Absent	Absent footdrains	Dry	Absent	Rough	"highest strength spring in penetrometer
Murk Nijdam
Dry meadow Transect 2
T2 start N53.09155, E5.6364
T2 middle N53.09134, E5.56361
T2 end N53.09116, E5.56358"	LolPeren	62	3.1	21.3	TRUE	dry	60
08 June 2017	2	Rich herbs	NG30cm	Absent	Absent footdrains	Dry	Absent	Rough	"highest strength spring in penetrometer
Murk Nijdam
Dry meadow Transect 2
T2 start N53.09155, E5.6364
T2 middle N53.09134, E5.56361
T2 end N53.09116, E5.56358"	LolPeren	65	5.7	20.4	TRUE	dry	60
08 June 2017	2	Rich herbs	NG30cm	Absent	Absent footdrains	Dry	Absent	Rough	"highest strength spring in penetrometer
Murk Nijdam
Dry meadow Transect 2
T2 start N53.09155, E5.6364
T2 middle N53.09134, E5.56361
T2 end N53.09116, E5.56358"	DacGlome	64	3.6	30.9	TRUE	dry	60
08 June 2017	2	Rich herbs	NG30cm	Absent	Absent footdrains	Dry	Absent	Rough	"highest strength spring in penetrometer
Murk Nijdam
Dry meadow Transect 2
T2 start N53.09155, E5.6364
T2 middle N53.09134, E5.56361
T2 end N53.09116, E5.56358"	DacGlome	60	6.2	25.2	TRUE	dry	60
08 June 2017	2	Rich herbs	NG30cm	Absent	Absent footdrains	Dry	Absent	Rough	"highest strength spring in penetrometer
Murk Nijdam
Dry meadow Transect 2
T2 start N53.09155, E5.6364
T2 middle N53.09134, E5.56361
T2 end N53.09116, E5.56358"	CerFonta	32	2.9	29.7	TRUE	dry	60
08 June 2017	2	Rich herbs	NG30cm	Absent	Absent footdrains	Dry	Absent	Rough	"highest strength spring in penetrometer
Murk Nijdam
Dry meadow Transect 2
T2 start N53.09155, E5.6364
T2 middle N53.09134, E5.56361
T2 end N53.09116, E5.56358"	CerFonta	44	3.9	26.3	TRUE	dry	60
08 June 2017	2	Rich herbs	NG30cm	Absent	Absent footdrains	Dry	Absent	Rough	"highest strength spring in penetrometer
Murk Nijdam
Dry meadow Transect 2
T2 start N53.09155, E5.6364
T2 middle N53.09134, E5.56361
T2 end N53.09116, E5.56358"	RumAceto	52	3.3	21.2	TRUE	dry	60
08 June 2017	2	Rich herbs	NG30cm	Absent	Absent footdrains	Dry	Absent	Rough	"highest strength spring in penetrometer
Murk Nijdam
Dry meadow Transect 2
T2 start N53.09155, E5.6364
T2 middle N53.09134, E5.56361
T2 end N53.09116, E5.56358"	AloPraten	70	4.1	31.5	TRUE	dry	60
08 June 2017	2	Rich herbs	NG30cm	Absent	Absent footdrains	Dry	Absent	Rough	"highest strength spring in penetrometer
Murk Nijdam
Dry meadow Transect 2
T2 start N53.09155, E5.6364
T2 middle N53.09134, E5.56361
T2 end N53.09116, E5.56358"	TarOffic	28	4.5	29.7	TRUE	dry	60
08 June 2017	2	Rich herbs	NG30cm	Absent	Absent footdrains	Dry	Absent	Rough	"highest strength spring in penetrometer
Murk Nijdam
Dry meadow Transect 2
T2 start N53.09155, E5.6364
T2 middle N53.09134, E5.56361
T2 end N53.09116, E5.56358"	BroHorda	81	3.6	31.6	TRUE	dry	60
08 June 2017	2	Rich herbs	NG30cm	Absent	Absent footdrains	Dry	Absent	Rough	"highest strength spring in penetrometer
Murk Nijdam
Dry meadow Transect 2
T2 start N53.09155, E5.6364
T2 middle N53.09134, E5.56361
T2 end N53.09116, E5.56358"	LolPeren	67	5	30.1	TRUE	dry	60
08 June 2017	2	Rich herbs	NG30cm	Absent	Absent footdrains	Dry	Absent	Rough	"highest strength spring in penetrometer
Murk Nijdam
Dry meadow Transect 2
T2 start N53.09155, E5.6364
T2 middle N53.09134, E5.56361
T2 end N53.09116, E5.56358"	DacGlome	65	6.1	31	TRUE	dry	60
08 June 2017	2	Rich herbs	NG30cm	Absent	Absent footdrains	Dry	Absent	Rough	"highest strength spring in penetrometer
Murk Nijdam
Dry meadow Transect 2
T2 start N53.09155, E5.6364
T2 middle N53.09134, E5.56361
T2 end N53.09116, E5.56358"	TarOffic	24	4.9	29.2	TRUE	dry	60
08 June 2017	2	Rich herbs	NG30cm	Absent	Absent footdrains	Dry	Absent	Rough	"highest strength spring in penetrometer
Murk Nijdam
Dry meadow Transect 2
T2 start N53.09155, E5.6364
T2 middle N53.09134, E5.56361
T2 end N53.09116, E5.56358"	BroHorda	81	3.1	27.5	TRUE	dry	60
08 June 2017	2	Rich herbs	NG30cm	Absent	Absent footdrains	Dry	Absent	Rough	"highest strength spring in penetrometer
Murk Nijdam
Dry meadow Transect 2
T2 start N53.09155, E5.6364
T2 middle N53.09134, E5.56361
T2 end N53.09116, E5.56358"	LolPeren	74	3.1	26.8	TRUE	dry	60
08 June 2017	2	Rich herbs	NG30cm	Absent	Absent footdrains	Dry	Absent	Rough	"highest strength spring in penetrometer
Murk Nijdam
Dry meadow Transect 2
T2 start N53.09155, E5.6364
T2 middle N53.09134, E5.56361
T2 end N53.09116, E5.56358"	RanAcris	27	5.3	28	TRUE	dry	60
08 June 2017	2	Rich herbs	NG30cm	Absent	Absent footdrains	Dry	Absent	Rough	"highest strength spring in penetrometer
Murk Nijdam
Dry meadow Transect 2
T2 start N53.09155, E5.6364
T2 middle N53.09134, E5.56361
T2 end N53.09116, E5.56358"	TriPraten	24	3.6	26.3	TRUE	dry	60
08 June 2017	2	Rich herbs	NG30cm	Absent	Absent footdrains	Dry	Absent	Rough	"highest strength spring in penetrometer
Murk Nijdam
Dry meadow Transect 2
T2 start N53.09155, E5.6364
T2 middle N53.09134, E5.56361
T2 end N53.09116, E5.56358"	LolPeren	51	2	27.4	TRUE	dry	60
08 June 2017	2	Rich herbs	NG30cm	Absent	Absent footdrains	Dry	Absent	Rough	"highest strength spring in penetrometer
Murk Nijdam
Dry meadow Transect 2
T2 start N53.09155, E5.6364
T2 middle N53.09134, E5.56361
T2 end N53.09116, E5.56358"	BroHorda	53	2.2	24	TRUE	dry	60
08 June 2017	2	Rich herbs	NG30cm	Absent	Absent footdrains	Dry	Absent	Rough	"highest strength spring in penetrometer
Murk Nijdam
Dry meadow Transect 2
T2 start N53.09155, E5.6364
T2 middle N53.09134, E5.56361
T2 end N53.09116, E5.56358"	AloPraten	64	3.1	24.8	TRUE	dry	60
08 June 2017	2	Rich herbs	NG30cm	Absent	Absent footdrains	Dry	Absent	Rough	"highest strength spring in penetrometer
Murk Nijdam
Dry meadow Transect 2
T2 start N53.09155, E5.6364
T2 middle N53.09134, E5.56361
T2 end N53.09116, E5.56358"	RanAcris	24	4.3	34.3	TRUE	dry	60
08 June 2017	2	Rich herbs	NG30cm	Absent	Absent footdrains	Dry	Absent	Rough	"highest strength spring in penetrometer
Murk Nijdam
Dry meadow Transect 2
T2 start N53.09155, E5.6364
T2 middle N53.09134, E5.56361
T2 end N53.09116, E5.56358"	AloPraten	84	3	27.5	TRUE	dry	60
08 June 2017	2	Rich herbs	NG30cm	Absent	Absent footdrains	Dry	Absent	Rough	"highest strength spring in penetrometer
Murk Nijdam
Dry meadow Transect 2
T2 start N53.09155, E5.6364
T2 middle N53.09134, E5.56361
T2 end N53.09116, E5.56358"	BroHorda	83	3.8	30	TRUE	dry	60
08 June 2017	2	Rich herbs	NG30cm	Absent	Absent footdrains	Dry	Absent	Rough	"highest strength spring in penetrometer
Murk Nijdam
Dry meadow Transect 2
T2 start N53.09155, E5.6364
T2 middle N53.09134, E5.56361
T2 end N53.09116, E5.56358"	SonArven	38	1.9	24.6	TRUE	dry	60
08 June 2017	2	Rich herbs	NG30cm	Absent	Absent footdrains	Dry	Absent	Rough	"highest strength spring in penetrometer
Murk Nijdam
Dry meadow Transect 2
T2 start N53.09155, E5.6364
T2 middle N53.09134, E5.56361
T2 end N53.09116, E5.56358"	RumAceto	80	3.6	26.2	TRUE	dry	60
08 June 2017	2	Rich herbs	NG30cm	Absent	Absent footdrains	Dry	Absent	Rough	"highest strength spring in penetrometer
Murk Nijdam
Dry meadow Transect 2
T2 start N53.09155, E5.6364
T2 middle N53.09134, E5.56361
T2 end N53.09116, E5.56358"	AloPraten	76	3	23.1	TRUE	dry	60
08 June 2017	2	Rich herbs	NG30cm	Absent	Absent footdrains	Dry	Absent	Rough	"highest strength spring in penetrometer
Murk Nijdam
Dry meadow Transect 2
T2 start N53.09155, E5.6364
T2 middle N53.09134, E5.56361
T2 end N53.09116, E5.56358"	AloPraten	69	4.2	24.8	TRUE	dry	60
08 June 2017	2	Rich herbs	NG30cm	Absent	Absent footdrains	Dry	Absent	Rough	"highest strength spring in penetrometer
Murk Nijdam
Dry meadow Transect 2
T2 start N53.09155, E5.6364
T2 middle N53.09134, E5.56361
T2 end N53.09116, E5.56358"	LolPeren	71	2.2	28.4	TRUE	dry	60
08 June 2017	2	Rich herbs	NG30cm	Absent	Absent footdrains	Dry	Absent	Rough	"highest strength spring in penetrometer
Murk Nijdam
Dry meadow Transect 2
T2 start N53.09155, E5.6364
T2 middle N53.09134, E5.56361
T2 end N53.09116, E5.56358"	TriRepen	23	4	22.8	TRUE	dry	60
08 June 2017	2	Rich herbs	NG30cm	Absent	Absent footdrains	Dry	Absent	Rough	"highest strength spring in penetrometer
Murk Nijdam
Dry meadow Transect 2
T2 start N53.09155, E5.6364
T2 middle N53.09134, E5.56361
T2 end N53.09116, E5.56358"	AloPraten	81	5	28.7	TRUE	dry	60
08 June 2017	2	Rich herbs	NG30cm	Absent	Absent footdrains	Dry	Absent	Rough	"highest strength spring in penetrometer
Murk Nijdam
Dry meadow Transect 2
T2 start N53.09155, E5.6364
T2 middle N53.09134, E5.56361
T2 end N53.09116, E5.56358"	DacGlome	70	3.6	25.5	TRUE	dry	60
08 June 2017	2	Rich herbs	NG30cm	Absent	Absent footdrains	Dry	Absent	Rough	"highest strength spring in penetrometer
Murk Nijdam
Dry meadow Transect 2
T2 start N53.09155, E5.6364
T2 middle N53.09134, E5.56361
T2 end N53.09116, E5.56358"	RumAceto	67	3.3	32	TRUE	dry	60
08 June 2017	2	Rich herbs	NG30cm	Absent	Absent footdrains	Dry	Absent	Rough	"highest strength spring in penetrometer
Murk Nijdam
Dry meadow Transect 2
T2 start N53.09155, E5.6364
T2 middle N53.09134, E5.56361
T2 end N53.09116, E5.56358"	BroHorda	54	3.4	30.8	TRUE	dry	60
08 June 2017	2	Rich herbs	NG30cm	Absent	Absent footdrains	Dry	Absent	Rough	"highest strength spring in penetrometer
Murk Nijdam
Dry meadow Transect 2
T2 start N53.09155, E5.6364
T2 middle N53.09134, E5.56361
T2 end N53.09116, E5.56358"	RanAcris	26	5.7	25.5	TRUE	dry	60
08 June 2017	2	Rich herbs	NG30cm	Absent	Absent footdrains	Dry	Absent	Rough	"highest strength spring in penetrometer
Murk Nijdam
Dry meadow Transect 2
T2 start N53.09155, E5.6364
T2 middle N53.09134, E5.56361
T2 end N53.09116, E5.56358"	AloPraten	74	2.6	26.8	TRUE	dry	60
08 June 2017	2	Rich herbs	NG30cm	Absent	Absent footdrains	Dry	Absent	Rough	"highest strength spring in penetrometer
Murk Nijdam
Dry meadow Transect 2
T2 start N53.09155, E5.6364
T2 middle N53.09134, E5.56361
T2 end N53.09116, E5.56358"	LolPeren	76	3.3	30.9	TRUE	dry	60
08 June 2017	2	Rich herbs	NG30cm	Absent	Absent footdrains	Dry	Absent	Rough	"highest strength spring in penetrometer
Murk Nijdam
Dry meadow Transect 2
T2 start N53.09155, E5.6364
T2 middle N53.09134, E5.56361
T2 end N53.09116, E5.56358"	DacGlome	56	3.1	37.2	TRUE	dry	60
08 June 2017	2	Rich herbs	NG30cm	Absent	Absent footdrains	Dry	Absent	Rough	"highest strength spring in penetrometer
Murk Nijdam
Dry meadow Transect 2
T2 start N53.09155, E5.6364
T2 middle N53.09134, E5.56361
T2 end N53.09116, E5.56358"	RanAcris	19	3.6	28.5	TRUE	dry	60
08 June 2017	2	Rich herbs	NG30cm	Absent	Absent footdrains	Dry	Absent	Rough	"highest strength spring in penetrometer
Murk Nijdam
Dry meadow Transect 2
T2 start N53.09155, E5.6364
T2 middle N53.09134, E5.56361
T2 end N53.09116, E5.56358"	LolPeren	69	2.9	25.5	TRUE	dry	60
08 June 2017	2	Rich herbs	NG30cm	Absent	Absent footdrains	Dry	Absent	Rough	"highest strength spring in penetrometer
Murk Nijdam
Dry meadow Transect 2
T2 start N53.09155, E5.6364
T2 middle N53.09134, E5.56361
T2 end N53.09116, E5.56358"	AloPraten	74	4.2	31.9	TRUE	dry	60
08 June 2017	2	Rich herbs	NG30cm	Absent	Absent footdrains	Dry	Absent	Rough	"highest strength spring in penetrometer
Murk Nijdam
Dry meadow Transect 2
T2 start N53.09155, E5.6364
T2 middle N53.09134, E5.56361
T2 end N53.09116, E5.56358"	AloPraten	71	3.8	27.8	TRUE	dry	60
08 June 2017	2	Rich herbs	NG30cm	Absent	Absent footdrains	Dry	Absent	Rough	"highest strength spring in penetrometer
Murk Nijdam
Dry meadow Transect 2
T2 start N53.09155, E5.6364
T2 middle N53.09134, E5.56361
T2 end N53.09116, E5.56358"	RanAcris	48	3.3	25.8	TRUE	dry	60
08 June 2017	2	Rich herbs	NG30cm	Absent	Absent footdrains	Dry	Absent	Rough	"highest strength spring in penetrometer
Murk Nijdam
Dry meadow Transect 2
T2 start N53.09155, E5.6364
T2 middle N53.09134, E5.56361
T2 end N53.09116, E5.56358"	LolPeren	64	2.9	38.8	TRUE	dry	60
08 June 2017	2	Rich herbs	NG30cm	Absent	Absent footdrains	Dry	Absent	Rough	"highest strength spring in penetrometer
Murk Nijdam
Dry meadow Transect 2
T2 start N53.09155, E5.6364
T2 middle N53.09134, E5.56361
T2 end N53.09116, E5.56358"	PoaTrivi	37	2.7	33.5	TRUE	dry	60
