# Supplementary material for: Abundance of arthropods as food for meadow bird chicks in response to short- and long-term soil wetting in Dutch dairy grasslands
Source: PeerJ. 2019 Sep 10;7:e7401. doi: 10.7717/peerj.7401 (PMC6743474; doi:10.7717/peerj.7401)
Supplement: Supplemental Information 6 — Absolute mass was the value used for analysis. [file peerj-07-7401-s006.txt]

trap_type	site	treatment	id_site	date	taxon	size	count	dry_mass	absolute_mass
Pitfall	1	irr	t1a	04/05/2017	Acari	1	3	3.682	0.002718282
Pitfall	1	irr	t1a	04/05/2017	Acari	1	3	3.682	0.002718282
Pitfall	1	irr	t1a	04/05/2017	Acari	1	3	3.682	0.002718282
Pitfall	2	con	t2a	04/05/2017	Acari	1	2	3.682	0.002718282
Pitfall	2	con	t2a	04/05/2017	Acari	1	2	3.682	0.002718282
Pitfall	3	irr	t3a	04/05/2017	Acari	1	5	3.682	0.002718282
Pitfall	3	irr	t3a	04/05/2017	Acari	1	5	3.682	0.002718282
Pitfall	3	irr	t3a	04/05/2017	Acari	1	5	3.682	0.002718282
Pitfall	3	irr	t3a	04/05/2017	Acari	1	5	3.682	0.002718282
Pitfall	3	irr	t3a	04/05/2017	Acari	1	5	3.682	0.002718282
Pitfall	4	con	t4a	04/05/2017	Acari	1	2	3.682	0.002718282
Pitfall	4	con	t4a	04/05/2017	Acari	1	2	3.682	0.002718282
Pitfall	5	wet	t5a	04/05/2017	Acari	1	4	3.682	0.002718282
Pitfall	5	wet	t5a	04/05/2017	Acari	1	4	3.682	0.002718282
Pitfall	5	wet	t5a	04/05/2017	Acari	1	4	3.682	0.002718282
Pitfall	5	wet	t5a	04/05/2017	Acari	1	4	3.682	0.002718282
Pitfall	1	irr	t1b	04/05/2017	Acari	1	20	3.682	0.002718282
Pitfall	1	irr	t1b	04/05/2017	Acari	1	20	3.682	0.002718282
Pitfall	1	irr	t1b	04/05/2017	Acari	1	20	3.682	0.002718282
Pitfall	1	irr	t1b	04/05/2017	Acari	1	20	3.682	0.002718282
Pitfall	1	irr	t1b	04/05/2017	Acari	1	20	3.682	0.002718282
Pitfall	1	irr	t1b	04/05/2017	Acari	1	20	3.682	0.002718282
Pitfall	1	irr	t1b	04/05/2017	Acari	1	20	3.682	0.002718282
Pitfall	1	irr	t1b	04/05/2017	Acari	1	20	3.682	0.002718282
Pitfall	1	irr	t1b	04/05/2017	Acari	1	20	3.682	0.002718282
Pitfall	1	irr	t1b	04/05/2017	Acari	1	20	3.682	0.002718282
Pitfall	1	irr	t1b	04/05/2017	Acari	1	20	3.682	0.002718282
Pitfall	1	irr	t1b	04/05/2017	Acari	1	20	3.682	0.002718282
Pitfall	1	irr	t1b	04/05/2017	Acari	1	20	3.682	0.002718282
Pitfall	1	irr	t1b	04/05/2017	Acari	1	20	3.682	0.002718282
Pitfall	1	irr	t1b	04/05/2017	Acari	1	20	3.682	0.002718282
Pitfall	1	irr	t1b	04/05/2017	Acari	1	20	3.682	0.002718282
Pitfall	1	irr	t1b	04/05/2017	Acari	1	20	3.682	0.002718282
Pitfall	1	irr	t1b	04/05/2017	Acari	1	20	3.682	0.002718282
Pitfall	1	irr	t1b	04/05/2017	Acari	1	20	3.682	0.002718282
Pitfall	1	irr	t1b	04/05/2017	Acari	1	20	3.682	0.002718282
Pitfall	5	wet	t5b	04/05/2017	Acari	1	1	3.682	0.002718282
Pitfall	5	wet	t5b	04/05/2017	Acari	1	7	3.682	0.002718282
Pitfall	5	wet	t5b	04/05/2017	Acari	1	7	3.682	0.002718282
Pitfall	5	wet	t5b	04/05/2017	Acari	1	7	3.682	0.002718282
Pitfall	5	wet	t5b	04/05/2017	Acari	1	7	3.682	0.002718282
Pitfall	5	wet	t5b	04/05/2017	Acari	1	7	3.682	0.002718282
Pitfall	5	wet	t5b	04/05/2017	Acari	1	7	3.682	0.002718282
Pitfall	5	wet	t5b	04/05/2017	Acari	1	7	3.682	0.002718282
Pitfall	2	con	t2b	04/05/2017	Acari	1	8	3.682	0.002718282
Pitfall	2	con	t2b	04/05/2017	Acari	1	8	3.682	0.002718282
Pitfall	2	con	t2b	04/05/2017	Acari	1	8	3.682	0.002718282
Pitfall	2	con	t2b	04/05/2017	Acari	1	8	3.682	0.002718282
Pitfall	2	con	t2b	04/05/2017	Acari	1	8	3.682	0.002718282
Pitfall	2	con	t2b	04/05/2017	Acari	1	8	3.682	0.002718282
Pitfall	2	con	t2b	04/05/2017	Acari	1	8	3.682	0.002718282
Pitfall	2	con	t2b	04/05/2017	Acari	1	8	3.682	0.002718282
Pitfall	3	irr	t3b	04/05/2017	Acari	1	7	3.682	0.002718282
Pitfall	3	irr	t3b	04/05/2017	Acari	1	7	3.682	0.002718282
Pitfall	3	irr	t3b	04/05/2017	Acari	1	7	3.682	0.002718282
Pitfall	3	irr	t3b	04/05/2017	Acari	1	7	3.682	0.002718282
Pitfall	3	irr	t3b	04/05/2017	Acari	1	7	3.682	0.002718282
Pitfall	3	irr	t3b	04/05/2017	Acari	1	7	3.682	0.002718282
Pitfall	3	irr	t3b	04/05/2017	Acari	1	7	3.682	0.002718282
Pitfall	4	con	t4b	04/05/2017	Acari	1	22	3.682	0.002718282
Pitfall	4	con	t4b	04/05/2017	Acari	1	22	3.682	0.002718282
Pitfall	4	con	t4b	04/05/2017	Acari	1	22	3.682	0.002718282
Pitfall	4	con	t4b	04/05/2017	Acari	1	22	3.682	0.002718282
Pitfall	4	con	t4b	04/05/2017	Acari	1	22	3.682	0.002718282
Pitfall	4	con	t4b	04/05/2017	Acari	1	22	3.682	0.002718282
Pitfall	4	con	t4b	04/05/2017	Acari	1	22	3.682	0.002718282
Pitfall	4	con	t4b	04/05/2017	Acari	1	22	3.682	0.002718282
Pitfall	4	con	t4b	04/05/2017	Acari	1	22	3.682	0.002718282
Pitfall	4	con	t4b	04/05/2017	Acari	1	22	3.682	0.002718282
Pitfall	4	con	t4b	04/05/2017	Acari	1	22	3.682	0.002718282
Pitfall	4	con	t4b	04/05/2017	Acari	1	22	3.682	0.002718282
Pitfall	4	con	t4b	04/05/2017	Acari	1	22	3.682	0.002718282
Pitfall	4	con	t4b	04/05/2017	Acari	1	22	3.682	0.002718282
Pitfall	4	con	t4b	04/05/2017	Acari	1	22	3.682	0.002718282
Pitfall	4	con	t4b	04/05/2017	Acari	1	22	3.682	0.002718282
Pitfall	4	con	t4b	04/05/2017	Acari	1	22	3.682	0.002718282
Pitfall	4	con	t4b	04/05/2017	Acari	1	22	3.682	0.002718282
Pitfall	4	con	t4b	04/05/2017	Acari	1	22	3.682	0.002718282
Pitfall	4	con	t4b	04/05/2017	Acari	1	22	3.682	0.002718282
Pitfall	4	con	t4b	04/05/2017	Acari	1	22	3.682	0.002718282
Pitfall	4	con	t4b	04/05/2017	Acari	1	22	3.682	0.002718282
Pitfall	1	irr	t1a	07/05/2017	Acari	1	4	3.682	0.002718282
Pitfall	1	irr	t1a	07/05/2017	Acari	1	4	3.682	0.002718282
Pitfall	1	irr	t1a	07/05/2017	Acari	1	4	3.682	0.002718282
Pitfall	1	irr	t1a	07/05/2017	Acari	1	4	3.682	0.002718282
Pitfall	2	con	t2a	07/05/2017	Acari	1	7	3.682	0.002718282
Pitfall	2	con	t2a	07/05/2017	Acari	1	7	3.682	0.002718282
Pitfall	2	con	t2a	07/05/2017	Acari	1	7	3.682	0.002718282
Pitfall	2	con	t2a	07/05/2017	Acari	1	7	3.682	0.002718282
Pitfall	2	con	t2a	07/05/2017	Acari	1	7	3.682	0.002718282
Pitfall	2	con	t2a	07/05/2017	Acari	1	7	3.682	0.002718282
Pitfall	2	con	t2a	07/05/2017	Acari	1	7	3.682	0.002718282
Pitfall	3	irr	t3a	07/05/2017	Acari	1	12	3.682	0.002718282
Pitfall	3	irr	t3a	07/05/2017	Acari	1	12	3.682	0.002718282
Pitfall	3	irr	t3a	07/05/2017	Acari	1	12	3.682	0.002718282
Pitfall	3	irr	t3a	07/05/2017	Acari	1	12	3.682	0.002718282
Pitfall	3	irr	t3a	07/05/2017	Acari	1	12	3.682	0.002718282
Pitfall	3	irr	t3a	07/05/2017	Acari	1	12	3.682	0.002718282
Pitfall	3	irr	t3a	07/05/2017	Acari	1	12	3.682	0.002718282
Pitfall	3	irr	t3a	07/05/2017	Acari	1	12	3.682	0.002718282
Pitfall	3	irr	t3a	07/05/2017	Acari	1	12	3.682	0.002718282
Pitfall	3	irr	t3a	07/05/2017	Acari	1	12	3.682	0.002718282
Pitfall	3	irr	t3a	07/05/2017	Acari	1	12	3.682	0.002718282
Pitfall	3	irr	t3a	07/05/2017	Acari	1	12	3.682	0.002718282
Pitfall	4	con	t4a	07/05/2017	Acari	1	2	3.682	0.002718282
Pitfall	4	con	t4a	07/05/2017	Acari	1	2	3.682	0.002718282
Pitfall	5	wet	t5a	07/05/2017	Acari	1	2	3.682	0.002718282
Pitfall	5	wet	t5a	07/05/2017	Acari	1	2	3.682	0.002718282
Pitfall	1	irr	t1b	07/05/2017	Acari	1	6	3.682	0.002718282
Pitfall	1	irr	t1b	07/05/2017	Acari	1	6	3.682	0.002718282
Pitfall	1	irr	t1b	07/05/2017	Acari	1	6	3.682	0.002718282
Pitfall	1	irr	t1b	07/05/2017	Acari	1	6	3.682	0.002718282
Pitfall	1	irr	t1b	07/05/2017	Acari	1	6	3.682	0.002718282
Pitfall	1	irr	t1b	07/05/2017	Acari	1	6	3.682	0.002718282
Pitfall	2	con	t2b	07/05/2017	Acari	1	45	3.682	0.002718282
Pitfall	2	con	t2b	07/05/2017	Acari	1	45	3.682	0.002718282
Pitfall	2	con	t2b	07/05/2017	Acari	1	45	3.682	0.002718282
Pitfall	2	con	t2b	07/05/2017	Acari	1	45	3.682	0.002718282
Pitfall	2	con	t2b	07/05/2017	Acari	1	45	3.682	0.002718282
Pitfall	2	con	t2b	07/05/2017	Acari	1	45	3.682	0.002718282
Pitfall	2	con	t2b	07/05/2017	Acari	1	45	3.682	0.002718282
Pitfall	2	con	t2b	07/05/2017	Acari	1	45	3.682	0.002718282
Pitfall	2	con	t2b	07/05/2017	Acari	1	45	3.682	0.002718282
Pitfall	2	con	t2b	07/05/2017	Acari	1	45	3.682	0.002718282
Pitfall	2	con	t2b	07/05/2017	Acari	1	45	3.682	0.002718282
Pitfall	2	con	t2b	07/05/2017	Acari	1	45	3.682	0.002718282
Pitfall	2	con	t2b	07/05/2017	Acari	1	45	3.682	0.002718282
Pitfall	2	con	t2b	07/05/2017	Acari	1	45	3.682	0.002718282
Pitfall	2	con	t2b	07/05/2017	Acari	1	45	3.682	0.002718282
Pitfall	2	con	t2b	07/05/2017	Acari	1	45	3.682	0.002718282
Pitfall	2	con	t2b	07/05/2017	Acari	1	45	3.682	0.002718282
Pitfall	2	con	t2b	07/05/2017	Acari	1	45	3.682	0.002718282
Pitfall	2	con	t2b	07/05/2017	Acari	1	45	3.682	0.002718282
Pitfall	2	con	t2b	07/05/2017	Acari	1	45	3.682	0.002718282
Pitfall	2	con	t2b	07/05/2017	Acari	1	45	3.682	0.002718282
Pitfall	2	con	t2b	07/05/2017	Acari	1	45	3.682	0.002718282
Pitfall	2	con	t2b	07/05/2017	Acari	1	45	3.682	0.002718282
Pitfall	2	con	t2b	07/05/2017	Acari	1	45	3.682	0.002718282
Pitfall	2	con	t2b	07/05/2017	Acari	1	45	3.682	0.002718282
Pitfall	2	con	t2b	07/05/2017	Acari	1	45	3.682	0.002718282
Pitfall	2	con	t2b	07/05/2017	Acari	1	45	3.682	0.002718282
Pitfall	2	con	t2b	07/05/2017	Acari	1	45	3.682	0.002718282
Pitfall	2	con	t2b	07/05/2017	Acari	1	45	3.682	0.002718282
Pitfall	2	con	t2b	07/05/2017	Acari	1	45	3.682	0.002718282
Pitfall	2	con	t2b	07/05/2017	Acari	1	45	3.682	0.002718282
Pitfall	2	con	t2b	07/05/2017	Acari	1	45	3.682	0.002718282
Pitfall	2	con	t2b	07/05/2017	Acari	1	45	3.682	0.002718282
Pitfall	2	con	t2b	07/05/2017	Acari	1	45	3.682	0.002718282
Pitfall	2	con	t2b	07/05/2017	Acari	1	45	3.682	0.002718282
Pitfall	2	con	t2b	07/05/2017	Acari	1	45	3.682	0.002718282
Pitfall	2	con	t2b	07/05/2017	Acari	1	45	3.682	0.002718282
Pitfall	2	con	t2b	07/05/2017	Acari	1	45	3.682	0.002718282
Pitfall	2	con	t2b	07/05/2017	Acari	1	45	3.682	0.002718282
Pitfall	2	con	t2b	07/05/2017	Acari	1	45	3.682	0.002718282
Pitfall	2	con	t2b	07/05/2017	Acari	1	45	3.682	0.002718282
Pitfall	2	con	t2b	07/05/2017	Acari	1	45	3.682	0.002718282
Pitfall	2	con	t2b	07/05/2017	Acari	1	45	3.682	0.002718282
Pitfall	2	con	t2b	07/05/2017	Acari	1	45	3.682	0.002718282
Pitfall	2	con	t2b	07/05/2017	Acari	1	45	3.682	0.002718282
Pitfall	3	irr	t3b	07/05/2017	Acari	1	9	3.682	0.002718282
Pitfall	3	irr	t3b	07/05/2017	Acari	1	9	3.682	0.002718282
Pitfall	3	irr	t3b	07/05/2017	Acari	1	9	3.682	0.002718282
Pitfall	3	irr	t3b	07/05/2017	Acari	1	9	3.682	0.002718282
Pitfall	3	irr	t3b	07/05/2017	Acari	1	9	3.682	0.002718282
Pitfall	3	irr	t3b	07/05/2017	Acari	1	9	3.682	0.002718282
Pitfall	3	irr	t3b	07/05/2017	Acari	1	9	3.682	0.002718282
Pitfall	3	irr	t3b	07/05/2017	Acari	1	9	3.682	0.002718282
Pitfall	3	irr	t3b	07/05/2017	Acari	1	9	3.682	0.002718282
Pitfall	4	con	t4b	07/05/2017	Acari	1	16	3.682	0.002718282
Pitfall	4	con	t4b	07/05/2017	Acari	1	16	3.682	0.002718282
Pitfall	4	con	t4b	07/05/2017	Acari	1	16	3.682	0.002718282
Pitfall	4	con	t4b	07/05/2017	Acari	1	16	3.682	0.002718282
Pitfall	4	con	t4b	07/05/2017	Acari	1	16	3.682	0.002718282
Pitfall	4	con	t4b	07/05/2017	Acari	1	16	3.682	0.002718282
Pitfall	4	con	t4b	07/05/2017	Acari	1	16	3.682	0.002718282
Pitfall	4	con	t4b	07/05/2017	Acari	1	16	3.682	0.002718282
Pitfall	4	con	t4b	07/05/2017	Acari	1	16	3.682	0.002718282
Pitfall	4	con	t4b	07/05/2017	Acari	1	16	3.682	0.002718282
Pitfall	4	con	t4b	07/05/2017	Acari	1	16	3.682	0.002718282
Pitfall	4	con	t4b	07/05/2017	Acari	1	16	3.682	0.002718282
Pitfall	4	con	t4b	07/05/2017	Acari	1	16	3.682	0.002718282
Pitfall	4	con	t4b	07/05/2017	Acari	1	16	3.682	0.002718282
Pitfall	4	con	t4b	07/05/2017	Acari	1	16	3.682	0.002718282
Pitfall	4	con	t4b	07/05/2017	Acari	1	16	3.682	0.002718282
Pitfall	5	wet	t5b	07/05/2017	Acari	1	14	3.682	0.002718282
Pitfall	5	wet	t5b	07/05/2017	Acari	1	14	3.682	0.002718282
Pitfall	5	wet	t5b	07/05/2017	Acari	1	14	3.682	0.002718282
Pitfall	5	wet	t5b	07/05/2017	Acari	1	14	3.682	0.002718282
Pitfall	5	wet	t5b	07/05/2017	Acari	1	14	3.682	0.002718282
Pitfall	5	wet	t5b	07/05/2017	Acari	1	14	3.682	0.002718282
Pitfall	5	wet	t5b	07/05/2017	Acari	1	14	3.682	0.002718282
Pitfall	5	wet	t5b	07/05/2017	Acari	1	14	3.682	0.002718282
Pitfall	5	wet	t5b	07/05/2017	Acari	1	14	3.682	0.002718282
Pitfall	5	wet	t5b	07/05/2017	Acari	1	14	3.682	0.002718282
Pitfall	5	wet	t5b	07/05/2017	Acari	1	14	3.682	0.002718282
Pitfall	5	wet	t5b	07/05/2017	Acari	1	14	3.682	0.002718282
Pitfall	5	wet	t5b	07/05/2017	Acari	1	14	3.682	0.002718282
Pitfall	5	wet	t5b	07/05/2017	Acari	1	14	3.682	0.002718282
Pitfall	2	con	t2a	10/05/2017	Acari	1	12	3.682	0.002718282
Pitfall	2	con	t2a	10/05/2017	Acari	1	12	3.682	0.002718282
Pitfall	2	con	t2a	10/05/2017	Acari	1	12	3.682	0.002718282
Pitfall	2	con	t2a	10/05/2017	Acari	1	12	3.682	0.002718282
Pitfall	2	con	t2a	10/05/2017	Acari	1	12	3.682	0.002718282
Pitfall	2	con	t2a	10/05/2017	Acari	1	12	3.682	0.002718282
Pitfall	2	con	t2a	10/05/2017	Acari	1	12	3.682	0.002718282
Pitfall	2	con	t2a	10/05/2017	Acari	1	12	3.682	0.002718282
Pitfall	2	con	t2a	10/05/2017	Acari	1	12	3.682	0.002718282
Pitfall	2	con	t2a	10/05/2017	Acari	1	12	3.682	0.002718282
Pitfall	2	con	t2a	10/05/2017	Acari	1	12	3.682	0.002718282
Pitfall	2	con	t2a	10/05/2017	Acari	1	12	3.682	0.002718282
Pitfall	1	irr	t1b	10/05/2017	Acari	1	11	3.682	0.002718282
Pitfall	1	irr	t1b	10/05/2017	Acari	1	11	3.682	0.002718282
Pitfall	1	irr	t1b	10/05/2017	Acari	1	11	3.682	0.002718282
Pitfall	1	irr	t1b	10/05/2017	Acari	1	11	3.682	0.002718282
Pitfall	1	irr	t1b	10/05/2017	Acari	1	11	3.682	0.002718282
Pitfall	1	irr	t1b	10/05/2017	Acari	1	11	3.682	0.002718282
Pitfall	1	irr	t1b	10/05/2017	Acari	1	11	3.682	0.002718282
Pitfall	1	irr	t1b	10/05/2017	Acari	1	11	3.682	0.002718282
Pitfall	1	irr	t1b	10/05/2017	Acari	1	11	3.682	0.002718282
Pitfall	1	irr	t1b	10/05/2017	Acari	1	11	3.682	0.002718282
Pitfall	1	irr	t1b	10/05/2017	Acari	1	11	3.682	0.002718282
Pitfall	3	irr	t3a	10/05/2017	Acari	1	21	3.682	0.002718282
Pitfall	3	irr	t3a	10/05/2017	Acari	1	21	3.682	0.002718282
Pitfall	3	irr	t3a	10/05/2017	Acari	1	21	3.682	0.002718282
Pitfall	3	irr	t3a	10/05/2017	Acari	1	21	3.682	0.002718282
Pitfall	3	irr	t3a	10/05/2017	Acari	1	21	3.682	0.002718282
Pitfall	3	irr	t3a	10/05/2017	Acari	1	21	3.682	0.002718282
Pitfall	3	irr	t3a	10/05/2017	Acari	1	21	3.682	0.002718282
Pitfall	3	irr	t3a	10/05/2017	Acari	1	21	3.682	0.002718282
Pitfall	3	irr	t3a	10/05/2017	Acari	1	21	3.682	0.002718282
Pitfall	3	irr	t3a	10/05/2017	Acari	1	21	3.682	0.002718282
Pitfall	3	irr	t3a	10/05/2017	Acari	1	21	3.682	0.002718282
Pitfall	3	irr	t3a	10/05/2017	Acari	1	21	3.682	0.002718282
Pitfall	3	irr	t3a	10/05/2017	Acari	1	21	3.682	0.002718282
Pitfall	3	irr	t3a	10/05/2017	Acari	1	21	3.682	0.002718282
Pitfall	3	irr	t3a	10/05/2017	Acari	1	21	3.682	0.002718282
Pitfall	3	irr	t3a	10/05/2017	Acari	1	21	3.682	0.002718282
Pitfall	3	irr	t3a	10/05/2017	Acari	1	21	3.682	0.002718282
Pitfall	3	irr	t3a	10/05/2017	Acari	1	21	3.682	0.002718282
Pitfall	3	irr	t3a	10/05/2017	Acari	1	21	3.682	0.002718282
Pitfall	3	irr	t3a	10/05/2017	Acari	1	21	3.682	0.002718282
Pitfall	3	irr	t3a	10/05/2017	Acari	1	21	3.682	0.002718282
Pitfall	4	con	t4b	10/05/2017	Acari	1	23	3.682	0.002718282
Pitfall	4	con	t4b	10/05/2017	Acari	1	23	3.682	0.002718282
Pitfall	4	con	t4b	10/05/2017	Acari	1	23	3.682	0.002718282
Pitfall	4	con	t4b	10/05/2017	Acari	1	23	3.682	0.002718282
Pitfall	4	con	t4b	10/05/2017	Acari	1	23	3.682	0.002718282
Pitfall	4	con	t4b	10/05/2017	Acari	1	23	3.682	0.002718282
Pitfall	4	con	t4b	10/05/2017	Acari	1	23	3.682	0.002718282
Pitfall	4	con	t4b	10/05/2017	Acari	1	23	3.682	0.002718282
Pitfall	4	con	t4b	10/05/2017	Acari	1	23	3.682	0.002718282
Pitfall	4	con	t4b	10/05/2017	Acari	1	23	3.682	0.002718282
Pitfall	4	con	t4b	10/05/2017	Acari	1	23	3.682	0.002718282
Pitfall	4	con	t4b	10/05/2017	Acari	1	23	3.682	0.002718282
Pitfall	4	con	t4b	10/05/2017	Acari	1	23	3.682	0.002718282
Pitfall	4	con	t4b	10/05/2017	Acari	1	23	3.682	0.002718282
Pitfall	4	con	t4b	10/05/2017	Acari	1	23	3.682	0.002718282
Pitfall	4	con	t4b	10/05/2017	Acari	1	23	3.682	0.002718282
Pitfall	4	con	t4b	10/05/2017	Acari	1	23	3.682	0.002718282
Pitfall	4	con	t4b	10/05/2017	Acari	1	23	3.682	0.002718282
Pitfall	4	con	t4b	10/05/2017	Acari	1	23	3.682	0.002718282
Pitfall	4	con	t4b	10/05/2017	Acari	1	23	3.682	0.002718282
Pitfall	4	con	t4b	10/05/2017	Acari	1	23	3.682	0.002718282
Pitfall	4	con	t4b	10/05/2017	Acari	1	23	3.682	0.002718282
Pitfall	4	con	t4b	10/05/2017	Acari	1	23	3.682	0.002718282
Pitfall	1	irr	t1a	10/05/2017	Acari	1	3	3.682	0.002718282
Pitfall	1	irr	t1a	10/05/2017	Acari	1	3	3.682	0.002718282
Pitfall	1	irr	t1a	10/05/2017	Acari	1	3	3.682	0.002718282
Pitfall	3	irr	t3b	10/05/2017	Acari	1	9	3.682	0.002718282
Pitfall	3	irr	t3b	10/05/2017	Acari	1	9	3.682	0.002718282
Pitfall	3	irr	t3b	10/05/2017	Acari	1	9	3.682	0.002718282
Pitfall	3	irr	t3b	10/05/2017	Acari	1	9	3.682	0.002718282
Pitfall	3	irr	t3b	10/05/2017	Acari	1	9	3.682	0.002718282
Pitfall	3	irr	t3b	10/05/2017	Acari	1	9	3.682	0.002718282
Pitfall	3	irr	t3b	10/05/2017	Acari	1	9	3.682	0.002718282
Pitfall	3	irr	t3b	10/05/2017	Acari	1	9	3.682	0.002718282
Pitfall	3	irr	t3b	10/05/2017	Acari	1	9	3.682	0.002718282
Pitfall	5	wet	t5a	10/05/2017	Acari	1	2	3.682	0.002718282
Pitfall	5	wet	t5a	10/05/2017	Acari	1	2	3.682	0.002718282
Pitfall	5	wet	t5b	10/05/2017	Acari	1	20	3.682	0.002718282
Pitfall	5	wet	t5b	10/05/2017	Acari	1	20	3.682	0.002718282
Pitfall	5	wet	t5b	10/05/2017	Acari	1	20	3.682	0.002718282
Pitfall	5	wet	t5b	10/05/2017	Acari	1	20	3.682	0.002718282
Pitfall	5	wet	t5b	10/05/2017	Acari	1	20	3.682	0.002718282
Pitfall	5	wet	t5b	10/05/2017	Acari	1	20	3.682	0.002718282
Pitfall	5	wet	t5b	10/05/2017	Acari	1	20	3.682	0.002718282
Pitfall	5	wet	t5b	10/05/2017	Acari	1	20	3.682	0.002718282
Pitfall	5	wet	t5b	10/05/2017	Acari	1	20	3.682	0.002718282
Pitfall	5	wet	t5b	10/05/2017	Acari	1	20	3.682	0.002718282
Pitfall	5	wet	t5b	10/05/2017	Acari	1	20	3.682	0.002718282
Pitfall	5	wet	t5b	10/05/2017	Acari	1	20	3.682	0.002718282
Pitfall	5	wet	t5b	10/05/2017	Acari	1	20	3.682	0.002718282
Pitfall	5	wet	t5b	10/05/2017	Acari	1	20	3.682	0.002718282
Pitfall	5	wet	t5b	10/05/2017	Acari	1	20	3.682	0.002718282
Pitfall	5	wet	t5b	10/05/2017	Acari	1	20	3.682	0.002718282
Pitfall	5	wet	t5b	10/05/2017	Acari	1	20	3.682	0.002718282
Pitfall	5	wet	t5b	10/05/2017	Acari	1	20	3.682	0.002718282
Pitfall	5	wet	t5b	10/05/2017	Acari	1	20	3.682	0.002718282
Pitfall	5	wet	t5b	10/05/2017	Acari	1	20	3.682	0.002718282
Pitfall	4	con	t4a	10/05/2017	Acari	1	7	3.682	0.002718282
Pitfall	4	con	t4a	10/05/2017	Acari	1	7	3.682	0.002718282
Pitfall	4	con	t4a	10/05/2017	Acari	1	7	3.682	0.002718282
Pitfall	4	con	t4a	10/05/2017	Acari	1	7	3.682	0.002718282
Pitfall	4	con	t4a	10/05/2017	Acari	1	7	3.682	0.002718282
Pitfall	4	con	t4a	10/05/2017	Acari	1	7	3.682	0.002718282
Pitfall	4	con	t4a	10/05/2017	Acari	1	7	3.682	0.002718282
Pitfall	5	wet	t5a	13/05/2017	Acari	1	2	3.682	0.002718282
Pitfall	5	wet	t5a	13/05/2017	Acari	1	2	3.682	0.002718282
Pitfall	4	con	t4a	13/05/2017	Acari	1	3	3.682	0.002718282
Pitfall	4	con	t4a	13/05/2017	Acari	1	3	3.682	0.002718282
Pitfall	4	con	t4a	13/05/2017	Acari	1	3	3.682	0.002718282
Pitfall	2	con	t2b	13/05/2017	Acari	1	3	3.682	0.002718282
Pitfall	2	con	t2b	13/05/2017	Acari	1	3	3.682	0.002718282
Pitfall	2	con	t2b	13/05/2017	Acari	1	3	3.682	0.002718282
Pitfall	4	con	t4b	13/05/2017	Acari	1	6	3.682	0.002718282
Pitfall	4	con	t4b	13/05/2017	Acari	1	6	3.682	0.002718282
Pitfall	4	con	t4b	13/05/2017	Acari	1	6	3.682	0.002718282
Pitfall	4	con	t4b	13/05/2017	Acari	1	6	3.682	0.002718282
Pitfall	4	con	t4b	13/05/2017	Acari	1	6	3.682	0.002718282
Pitfall	4	con	t4b	13/05/2017	Acari	1	6	3.682	0.002718282
Pitfall	3	irr	t3b	13/05/2017	Acari	1	2	3.682	0.002718282
Pitfall	3	irr	t3b	13/05/2017	Acari	1	2	3.682	0.002718282
Pitfall	3	irr	t3a	13/05/2017	Acari	1	5	3.682	0.002718282
Pitfall	3	irr	t3a	13/05/2017	Acari	1	5	3.682	0.002718282
Pitfall	3	irr	t3a	13/05/2017	Acari	1	5	3.682	0.002718282
Pitfall	3	irr	t3a	13/05/2017	Acari	1	5	3.682	0.002718282
Pitfall	3	irr	t3a	13/05/2017	Acari	1	5	3.682	0.002718282
Pitfall	1	irr	t1a	13/05/2017	Acari	1	1	3.682	0.002718282
Pitfall	2	con	t2a	13/05/2017	Acari	1	1	3.682	0.002718282
Pitfall	5	wet	t5b	16/05/2017	Acari	1	2	3.682	0.002718282
Pitfall	5	wet	t5b	16/05/2017	Acari	1	2	3.682	0.002718282
Pitfall	3	irr	t3a	16/05/2017	Acari	1	5	3.682	0.002718282
Pitfall	3	irr	t3a	16/05/2017	Acari	1	5	3.682	0.002718282
Pitfall	3	irr	t3a	16/05/2017	Acari	1	5	3.682	0.002718282
Pitfall	3	irr	t3a	16/05/2017	Acari	1	5	3.682	0.002718282
Pitfall	3	irr	t3a	16/05/2017	Acari	1	5	3.682	0.002718282
Pitfall	5	wet	t5a	16/05/2017	Acari	1	10	3.682	0.002718282
Pitfall	5	wet	t5a	16/05/2017	Acari	1	10	3.682	0.002718282
Pitfall	5	wet	t5a	16/05/2017	Acari	1	10	3.682	0.002718282
Pitfall	5	wet	t5a	16/05/2017	Acari	1	10	3.682	0.002718282
Pitfall	5	wet	t5a	16/05/2017	Acari	1	10	3.682	0.002718282
Pitfall	5	wet	t5a	16/05/2017	Acari	1	10	3.682	0.002718282
Pitfall	5	wet	t5a	16/05/2017	Acari	1	10	3.682	0.002718282
Pitfall	5	wet	t5a	16/05/2017	Acari	1	10	3.682	0.002718282
Pitfall	5	wet	t5a	16/05/2017	Acari	1	10	3.682	0.002718282
Pitfall	5	wet	t5a	16/05/2017	Acari	1	10	3.682	0.002718282
Pitfall	1	irr	t1b	16/05/2017	Acari	1	2	3.682	0.002718282
Pitfall	1	irr	t1b	16/05/2017	Acari	1	2	3.682	0.002718282
Pitfall	4	con	t4b	16/05/2017	Acari	1	7	3.682	0.002718282
Pitfall	4	con	t4b	16/05/2017	Acari	1	7	3.682	0.002718282
Pitfall	4	con	t4b	16/05/2017	Acari	1	7	3.682	0.002718282
Pitfall	4	con	t4b	16/05/2017	Acari	1	7	3.682	0.002718282
Pitfall	4	con	t4b	16/05/2017	Acari	1	7	3.682	0.002718282
Pitfall	4	con	t4b	16/05/2017	Acari	1	7	3.682	0.002718282
Pitfall	4	con	t4b	16/05/2017	Acari	1	7	3.682	0.002718282
Pitfall	3	irr	t3b	16/05/2017	Acari	1	6	3.682	0.002718282
Pitfall	3	irr	t3b	16/05/2017	Acari	1	6	3.682	0.002718282
Pitfall	3	irr	t3b	16/05/2017	Acari	1	6	3.682	0.002718282
Pitfall	3	irr	t3b	16/05/2017	Acari	1	6	3.682	0.002718282
Pitfall	3	irr	t3b	16/05/2017	Acari	1	6	3.682	0.002718282
Pitfall	3	irr	t3b	16/05/2017	Acari	1	6	3.682	0.002718282
Pitfall	1	irr	t1a	16/05/2017	Acari	1	3	3.682	0.002718282
Pitfall	1	irr	t1a	16/05/2017	Acari	1	3	3.682	0.002718282
Pitfall	1	irr	t1a	16/05/2017	Acari	1	3	3.682	0.002718282
Pitfall	4	con	t4a	16/05/2017	Acari	1	2	3.682	0.002718282
Pitfall	4	con	t4a	16/05/2017	Acari	1	2	3.682	0.002718282
Pitfall	2	con	t2b	16/05/2017	Acari	1	3	3.682	0.002718282
Pitfall	2	con	t2b	16/05/2017	Acari	1	3	3.682	0.002718282
Pitfall	2	con	t2b	16/05/2017	Acari	1	3	3.682	0.002718282
Pitfall	2	con	t2a	19/05/2017	Acari	1	3	3.682	0.002718282
Pitfall	2	con	t2a	19/05/2017	Acari	1	3	3.682	0.002718282
Pitfall	2	con	t2a	19/05/2017	Acari	1	3	3.682	0.002718282
Pitfall	3	irr	t3a	19/05/2017	Acari	1	3	3.682	0.002718282
Pitfall	3	irr	t3a	19/05/2017	Acari	1	3	3.682	0.002718282
Pitfall	3	irr	t3a	19/05/2017	Acari	1	3	3.682	0.002718282
Pitfall	1	irr	t1b	19/05/2017	Acari	1	1	3.682	0.002718282
Pitfall	5	wet	t5a	19/05/2017	Acari	1	14	3.682	0.002718282
Pitfall	5	wet	t5a	19/05/2017	Acari	1	14	3.682	0.002718282
Pitfall	5	wet	t5a	19/05/2017	Acari	1	14	3.682	0.002718282
Pitfall	5	wet	t5a	19/05/2017	Acari	1	14	3.682	0.002718282
Pitfall	5	wet	t5a	19/05/2017	Acari	1	14	3.682	0.002718282
Pitfall	5	wet	t5a	19/05/2017	Acari	1	14	3.682	0.002718282
Pitfall	5	wet	t5a	19/05/2017	Acari	1	14	3.682	0.002718282
Pitfall	5	wet	t5a	19/05/2017	Acari	1	14	3.682	0.002718282
Pitfall	5	wet	t5a	19/05/2017	Acari	1	14	3.682	0.002718282
Pitfall	5	wet	t5a	19/05/2017	Acari	1	14	3.682	0.002718282
Pitfall	5	wet	t5a	19/05/2017	Acari	1	14	3.682	0.002718282
Pitfall	5	wet	t5a	19/05/2017	Acari	1	14	3.682	0.002718282
Pitfall	5	wet	t5a	19/05/2017	Acari	1	14	3.682	0.002718282
Pitfall	5	wet	t5a	19/05/2017	Acari	1	14	3.682	0.002718282
Pitfall	2	con	t2b	19/05/2017	Acari	1	3	3.682	0.002718282
Pitfall	2	con	t2b	19/05/2017	Acari	1	3	3.682	0.002718282
Pitfall	2	con	t2b	19/05/2017	Acari	1	3	3.682	0.002718282
Pitfall	4	con	t4b	19/05/2017	Acari	1	1	3.682	0.002718282
Pitfall	4	con	t4b	19/05/2017	Acari	1	1	3.682	0.002718282
Pitfall	1	irr	t1a	19/05/2017	Acari	1	1	3.682	0.002718282
Pitfall	1	irr	t1a	19/05/2017	Acari	1	1	3.682	0.002718282
Pitfall	1	irr	t1a	19/05/2017	Acari	1	1	3.682	0.002718282
Pitfall	2	con	t2a	22/05/2017	Acari	1	1	3.682	0.002718282
Pitfall	4	con	t4b	22/05/2017	Acari	1	1	3.682	0.002718282
Pitfall	2	con	t2b	22/05/2017	Acari	1	1	3.682	0.002718282
Pitfall	5	wet	t5a	22/05/2017	Acari	1	1	3.682	0.002718282
Pitfall	5	wet	t5a	22/05/2017	Acari	1	1	3.682	0.002718282
Pitfall	5	wet	t5a	22/05/2017	Acari	1	1	3.682	0.002718282
Pitfall	5	wet	t5a	22/05/2017	Acari	1	1	3.682	0.002718282
Pitfall	5	wet	t5a	25/05/2017	Acari	1	1	3.682	0.002718282
Pitfall	5	wet	t5b	28/05/2017	Acari	1	1	3.682	0.002718282
Pitfall	5	wet	t5a	03/06/2017	Acari	1	1	3.682	0.002718282
Pitfall	5	wet	t5a	03/06/2017	Acari	1	1	3.682	0.002718282
Pitfall	4	con	t4a	15/06/2017	Acari	1	1	3.682	0.002718282
Pitfall	5	wet	t5a	18/06/2017	Acari	1	1	3.682	0.002718282
Pitfall	5	wet	t5a	04/05/2017	Acari	2	15	5.595779366	0.007389056
Pitfall	5	wet	t5a	04/05/2017	Acari	2	15	5.595779366	0.007389056
Pitfall	5	wet	t5a	04/05/2017	Acari	2	15	5.595779366	0.007389056
Pitfall	5	wet	t5a	04/05/2017	Acari	2	15	5.595779366	0.007389056
Pitfall	5	wet	t5a	04/05/2017	Acari	2	15	5.595779366	0.007389056
Pitfall	5	wet	t5a	04/05/2017	Acari	2	15	5.595779366	0.007389056
Pitfall	5	wet	t5a	04/05/2017	Acari	2	15	5.595779366	0.007389056
Pitfall	5	wet	t5a	04/05/2017	Acari	2	15	5.595779366	0.007389056
Pitfall	5	wet	t5a	04/05/2017	Acari	2	15	5.595779366	0.007389056
Pitfall	5	wet	t5a	04/05/2017	Acari	2	15	5.595779366	0.007389056
Pitfall	5	wet	t5a	04/05/2017	Acari	2	15	5.595779366	0.007389056
Pitfall	5	wet	t5a	04/05/2017	Acari	2	15	5.595779366	0.007389056
Pitfall	5	wet	t5a	04/05/2017	Acari	2	15	5.595779366	0.007389056
Pitfall	5	wet	t5a	04/05/2017	Acari	2	15	5.595779366	0.007389056
Pitfall	5	wet	t5a	04/05/2017	Acari	2	15	5.595779366	0.007389056
Pitfall	3	irr	t3b	03/06/2017	Acari	2	1	5.595779366	0.007389056
Pitfall	2	con	t2a	04/05/2017	Collembola	1	1	0.7090278	0.01
Pitfall	2	con	t2b	04/05/2017	Collembola	1	2	0.7090278	0.01
Pitfall	2	con	t2b	04/05/2017	Collembola	1	2	0.7090278	0.01
Pitfall	4	con	t4b	04/05/2017	Collembola	1	1	0.7090278	0.01
Pitfall	4	con	t4a	07/05/2017	Collembola	1	1	0.7090278	0.01
Pitfall	5	wet	t5a	07/05/2017	Collembola	1	1	0.7090278	0.01
Pitfall	1	irr	t1b	07/05/2017	Collembola	1	1	0.7090278	0.01
Pitfall	4	con	t4b	10/05/2017	Collembola	1	3	0.7090278	0.01
Pitfall	4	con	t4b	10/05/2017	Collembola	1	3	0.7090278	0.01
Pitfall	4	con	t4b	10/05/2017	Collembola	1	3	0.7090278	0.01
Pitfall	5	wet	t5a	22/05/2017	Collembola	1	1	0.7090278	0.01
Pitfall	5	wet	t5a	22/05/2017	Collembola	1	1	0.7090278	0.01
Pitfall	3	irr	t3b	03/06/2017	Collembola	1	1	0.7090278	0.01
Pitfall	4	con	t4b	03/06/2017	Collembola	1	2	0.7090278	0.01
Pitfall	4	con	t4b	03/06/2017	Collembola	1	2	0.7090278	0.01
Pitfall	2	con	t2a	03/06/2017	Collembola	1	2	0.7090278	0.01
Pitfall	2	con	t2a	03/06/2017	Collembola	1	2	0.7090278	0.01
Pitfall	5	wet	t5b	09/06/2017	Collembola	1	1	0.7090278	0.01
Pitfall	2	con	t2b	09/06/2017	Collembola	1	1	0.7090278	0.01
Pitfall	5	wet	t5a	12/06/2017	Collembola	1	2	0.7090278	0.01
Pitfall	5	wet	t5a	12/06/2017	Collembola	1	2	0.7090278	0.01
Pitfall	3	irr	t3b	18/06/2017	Collembola	1	1	0.7090278	0.01
Pitfall	3	irr	t3a	19/05/2017	Hymenoptera	1	1	-3.871	0.020837521
Pitfall	4	con	t4b	19/05/2017	Hymenoptera	1	1	-3.871	0.020837521
Pitfall	2	con	t2b	25/05/2017	Hymenoptera	1	1	-3.871	0.020837521
Pitfall	2	con	t2b	28/05/2017	Hymenoptera	1	1	-3.871	0.020837521
Pitfall	2	con	t2b	31/05/2017	Hymenoptera	1	1	-3.871	0.020837521
Pitfall	5	wet	t5b	06/06/2017	Hymenoptera	1	1	-3.871	0.020837521
Pitfall	5	wet	t5a	09/06/2017	Hymenoptera	1	1	-3.871	0.020837521
Pitfall	4	con	t4a	09/06/2017	Hymenoptera	1	1	-3.871	0.020837521
Pitfall	3	irr	t3a	12/06/2017	Hymenoptera	1	1	-3.871	0.020837521
Pitfall	5	wet	t5a	12/06/2017	Hymenoptera	1	2	-3.871	0.020837521
Pitfall	5	wet	t5a	12/06/2017	Hymenoptera	1	2	-3.871	0.020837521
Pitfall	5	wet	t5a	15/06/2017	Hymenoptera	1	3	-3.871	0.020837521
Pitfall	5	wet	t5a	15/06/2017	Hymenoptera	1	3	-3.871	0.020837521
Pitfall	5	wet	t5a	15/06/2017	Hymenoptera	1	3	-3.871	0.020837521
Pitfall	4	con	t4b	15/06/2017	Hymenoptera	1	1	-3.871	0.020837521
Pitfall	1	irr	t1a	15/06/2017	Hymenoptera	1	2	-3.871	0.020837521
Pitfall	1	irr	t1a	15/06/2017	Hymenoptera	1	2	-3.871	0.020837521
Pitfall	3	irr	t3b	18/06/2017	Hymenoptera	1	2	-3.871	0.020837521
Pitfall	3	irr	t3b	18/06/2017	Hymenoptera	1	2	-3.871	0.020837521
Pitfall	3	irr	t3a	18/06/2017	Hymenoptera	1	1	-3.871	0.020837521
Pitfall	3	irr	t3a	21/06/2017	Hymenoptera	1	2	-3.871	0.020837521
Pitfall	3	irr	t3a	21/06/2017	Hymenoptera	1	2	-3.871	0.020837521
Pitfall	1	irr	t1b	04/05/2017	Coleoptera	1	1	-3.46	0.031429762
Pitfall	5	wet	t5b	07/05/2017	Coleoptera	1	1	-3.46	0.031429762
Pitfall	3	irr	t3a	19/05/2017	Coleoptera	1	1	-3.46	0.031429762
Pitfall	1	irr	t1b	19/05/2017	Coleoptera	1	1	-3.46	0.031429762
Pitfall	5	wet	t5b	19/05/2017	Coleoptera	1	1	-3.46	0.031429762
Pitfall	2	con	t2b	19/05/2017	Coleoptera	1	1	-3.46	0.031429762
Pitfall	3	irr	t3b	25/05/2017	Coleoptera	1	1	-3.46	0.031429762
Pitfall	5	wet	t5a	25/05/2017	Coleoptera	1	1	-3.46	0.031429762
Pitfall	1	irr	t1a	09/06/2017	Coleoptera	1	1	-3.46	0.031429762
Pitfall	2	con	t2a	18/06/2017	Coleoptera	1	2	-3.46	0.031429762
Pitfall	2	con	t2a	18/06/2017	Coleoptera	1	2	-3.46	0.031429762
Pitfall	3	irr	t3a	04/05/2017	Diptera	1	1	-3.293	0.037142255
Pitfall	5	wet	t5a	04/05/2017	Diptera	1	2	-3.293	0.037142255
Pitfall	5	wet	t5a	04/05/2017	Diptera	1	2	-3.293	0.037142255
Pitfall	1	irr	t1b	04/05/2017	Diptera	1	1	-3.293	0.037142255
Pitfall	2	con	t2b	04/05/2017	Diptera	1	5	-3.293	0.037142255
Pitfall	2	con	t2b	04/05/2017	Diptera	1	5	-3.293	0.037142255
Pitfall	2	con	t2b	04/05/2017	Diptera	1	5	-3.293	0.037142255
Pitfall	2	con	t2b	04/05/2017	Diptera	1	5	-3.293	0.037142255
Pitfall	2	con	t2b	04/05/2017	Diptera	1	5	-3.293	0.037142255
Pitfall	1	irr	t1a	07/05/2017	Diptera	1	3	-3.293	0.037142255
Pitfall	1	irr	t1a	07/05/2017	Diptera	1	3	-3.293	0.037142255
Pitfall	1	irr	t1a	07/05/2017	Diptera	1	3	-3.293	0.037142255
Pitfall	2	con	t2a	07/05/2017	Diptera	1	8	-3.293	0.037142255
Pitfall	2	con	t2a	07/05/2017	Diptera	1	8	-3.293	0.037142255
Pitfall	2	con	t2a	07/05/2017	Diptera	1	8	-3.293	0.037142255
Pitfall	2	con	t2a	07/05/2017	Diptera	1	8	-3.293	0.037142255
Pitfall	2	con	t2a	07/05/2017	Diptera	1	8	-3.293	0.037142255
Pitfall	2	con	t2a	07/05/2017	Diptera	1	8	-3.293	0.037142255
Pitfall	2	con	t2a	07/05/2017	Diptera	1	8	-3.293	0.037142255
Pitfall	2	con	t2a	07/05/2017	Diptera	1	8	-3.293	0.037142255
Pitfall	3	irr	t3a	07/05/2017	Diptera	1	6	-3.293	0.037142255
Pitfall	3	irr	t3a	07/05/2017	Diptera	1	6	-3.293	0.037142255
Pitfall	3	irr	t3a	07/05/2017	Diptera	1	6	-3.293	0.037142255
Pitfall	3	irr	t3a	07/05/2017	Diptera	1	6	-3.293	0.037142255
Pitfall	3	irr	t3a	07/05/2017	Diptera	1	6	-3.293	0.037142255
Pitfall	3	irr	t3a	07/05/2017	Diptera	1	6	-3.293	0.037142255
Pitfall	4	con	t4a	07/05/2017	Diptera	1	5	-3.293	0.037142255
Pitfall	4	con	t4a	07/05/2017	Diptera	1	5	-3.293	0.037142255
Pitfall	4	con	t4a	07/05/2017	Diptera	1	5	-3.293	0.037142255
Pitfall	4	con	t4a	07/05/2017	Diptera	1	5	-3.293	0.037142255
Pitfall	4	con	t4a	07/05/2017	Diptera	1	5	-3.293	0.037142255
Pitfall	5	wet	t5a	07/05/2017	Diptera	1	10	-3.293	0.037142255
Pitfall	5	wet	t5a	07/05/2017	Diptera	1	10	-3.293	0.037142255
Pitfall	5	wet	t5a	07/05/2017	Diptera	1	10	-3.293	0.037142255
Pitfall	5	wet	t5a	07/05/2017	Diptera	1	10	-3.293	0.037142255
Pitfall	5	wet	t5a	07/05/2017	Diptera	1	10	-3.293	0.037142255
Pitfall	5	wet	t5a	07/05/2017	Diptera	1	10	-3.293	0.037142255
Pitfall	5	wet	t5a	07/05/2017	Diptera	1	10	-3.293	0.037142255
Pitfall	5	wet	t5a	07/05/2017	Diptera	1	10	-3.293	0.037142255
Pitfall	5	wet	t5a	07/05/2017	Diptera	1	10	-3.293	0.037142255
Pitfall	5	wet	t5a	07/05/2017	Diptera	1	10	-3.293	0.037142255
Pitfall	1	irr	t1b	07/05/2017	Diptera	1	7	-3.293	0.037142255
Pitfall	1	irr	t1b	07/05/2017	Diptera	1	7	-3.293	0.037142255
Pitfall	1	irr	t1b	07/05/2017	Diptera	1	7	-3.293	0.037142255
Pitfall	1	irr	t1b	07/05/2017	Diptera	1	7	-3.293	0.037142255
Pitfall	1	irr	t1b	07/05/2017	Diptera	1	7	-3.293	0.037142255
Pitfall	1	irr	t1b	07/05/2017	Diptera	1	7	-3.293	0.037142255
Pitfall	1	irr	t1b	07/05/2017	Diptera	1	7	-3.293	0.037142255
Pitfall	2	con	t2b	07/05/2017	Diptera	1	62	-3.293	0.037142255
Pitfall	2	con	t2b	07/05/2017	Diptera	1	62	-3.293	0.037142255
Pitfall	2	con	t2b	07/05/2017	Diptera	1	62	-3.293	0.037142255
Pitfall	2	con	t2b	07/05/2017	Diptera	1	62	-3.293	0.037142255
Pitfall	2	con	t2b	07/05/2017	Diptera	1	62	-3.293	0.037142255
Pitfall	2	con	t2b	07/05/2017	Diptera	1	62	-3.293	0.037142255
Pitfall	2	con	t2b	07/05/2017	Diptera	1	62	-3.293	0.037142255
Pitfall	2	con	t2b	07/05/2017	Diptera	1	62	-3.293	0.037142255
Pitfall	2	con	t2b	07/05/2017	Diptera	1	62	-3.293	0.037142255
Pitfall	2	con	t2b	07/05/2017	Diptera	1	62	-3.293	0.037142255
Pitfall	2	con	t2b	07/05/2017	Diptera	1	62	-3.293	0.037142255
Pitfall	2	con	t2b	07/05/2017	Diptera	1	62	-3.293	0.037142255
Pitfall	2	con	t2b	07/05/2017	Diptera	1	62	-3.293	0.037142255
Pitfall	2	con	t2b	07/05/2017	Diptera	1	62	-3.293	0.037142255
Pitfall	2	con	t2b	07/05/2017	Diptera	1	62	-3.293	0.037142255
Pitfall	2	con	t2b	07/05/2017	Diptera	1	62	-3.293	0.037142255
Pitfall	2	con	t2b	07/05/2017	Diptera	1	62	-3.293	0.037142255
Pitfall	2	con	t2b	07/05/2017	Diptera	1	62	-3.293	0.037142255
Pitfall	2	con	t2b	07/05/2017	Diptera	1	62	-3.293	0.037142255
Pitfall	2	con	t2b	07/05/2017	Diptera	1	62	-3.293	0.037142255
Pitfall	2	con	t2b	07/05/2017	Diptera	1	62	-3.293	0.037142255
Pitfall	2	con	t2b	07/05/2017	Diptera	1	62	-3.293	0.037142255
Pitfall	2	con	t2b	07/05/2017	Diptera	1	62	-3.293	0.037142255
Pitfall	2	con	t2b	07/05/2017	Diptera	1	62	-3.293	0.037142255
Pitfall	2	con	t2b	07/05/2017	Diptera	1	62	-3.293	0.037142255
Pitfall	2	con	t2b	07/05/2017	Diptera	1	62	-3.293	0.037142255
Pitfall	2	con	t2b	07/05/2017	Diptera	1	62	-3.293	0.037142255
Pitfall	2	con	t2b	07/05/2017	Diptera	1	62	-3.293	0.037142255
Pitfall	2	con	t2b	07/05/2017	Diptera	1	62	-3.293	0.037142255
Pitfall	2	con	t2b	07/05/2017	Diptera	1	62	-3.293	0.037142255
Pitfall	2	con	t2b	07/05/2017	Diptera	1	62	-3.293	0.037142255
Pitfall	2	con	t2b	07/05/2017	Diptera	1	62	-3.293	0.037142255
Pitfall	2	con	t2b	07/05/2017	Diptera	1	62	-3.293	0.037142255
Pitfall	2	con	t2b	07/05/2017	Diptera	1	62	-3.293	0.037142255
Pitfall	2	con	t2b	07/05/2017	Diptera	1	62	-3.293	0.037142255
Pitfall	2	con	t2b	07/05/2017	Diptera	1	62	-3.293	0.037142255
Pitfall	2	con	t2b	07/05/2017	Diptera	1	62	-3.293	0.037142255
Pitfall	2	con	t2b	07/05/2017	Diptera	1	62	-3.293	0.037142255
Pitfall	2	con	t2b	07/05/2017	Diptera	1	62	-3.293	0.037142255
Pitfall	2	con	t2b	07/05/2017	Diptera	1	62	-3.293	0.037142255
Pitfall	2	con	t2b	07/05/2017	Diptera	1	62	-3.293	0.037142255
Pitfall	2	con	t2b	07/05/2017	Diptera	1	62	-3.293	0.037142255
Pitfall	2	con	t2b	07/05/2017	Diptera	1	62	-3.293	0.037142255
Pitfall	2	con	t2b	07/05/2017	Diptera	1	62	-3.293	0.037142255
Pitfall	2	con	t2b	07/05/2017	Diptera	1	62	-3.293	0.037142255
Pitfall	2	con	t2b	07/05/2017	Diptera	1	62	-3.293	0.037142255
Pitfall	2	con	t2b	07/05/2017	Diptera	1	62	-3.293	0.037142255
Pitfall	2	con	t2b	07/05/2017	Diptera	1	62	-3.293	0.037142255
Pitfall	2	con	t2b	07/05/2017	Diptera	1	62	-3.293	0.037142255
Pitfall	2	con	t2b	07/05/2017	Diptera	1	62	-3.293	0.037142255
Pitfall	2	con	t2b	07/05/2017	Diptera	1	62	-3.293	0.037142255
Pitfall	2	con	t2b	07/05/2017	Diptera	1	62	-3.293	0.037142255
Pitfall	2	con	t2b	07/05/2017	Diptera	1	62	-3.293	0.037142255
Pitfall	2	con	t2b	07/05/2017	Diptera	1	62	-3.293	0.037142255
Pitfall	2	con	t2b	07/05/2017	Diptera	1	62	-3.293	0.037142255
Pitfall	2	con	t2b	07/05/2017	Diptera	1	62	-3.293	0.037142255
Pitfall	2	con	t2b	07/05/2017	Diptera	1	62	-3.293	0.037142255
Pitfall	2	con	t2b	07/05/2017	Diptera	1	62	-3.293	0.037142255
Pitfall	2	con	t2b	07/05/2017	Diptera	1	62	-3.293	0.037142255
Pitfall	2	con	t2b	07/05/2017	Diptera	1	62	-3.293	0.037142255
Pitfall	2	con	t2b	07/05/2017	Diptera	1	62	-3.293	0.037142255
Pitfall	2	con	t2b	07/05/2017	Diptera	1	62	-3.293	0.037142255
Pitfall	3	irr	t3b	07/05/2017	Diptera	1	5	-3.293	0.037142255
Pitfall	3	irr	t3b	07/05/2017	Diptera	1	5	-3.293	0.037142255
Pitfall	3	irr	t3b	07/05/2017	Diptera	1	5	-3.293	0.037142255
Pitfall	3	irr	t3b	07/05/2017	Diptera	1	5	-3.293	0.037142255
Pitfall	3	irr	t3b	07/05/2017	Diptera	1	5	-3.293	0.037142255
Pitfall	4	con	t4b	07/05/2017	Diptera	1	3	-3.293	0.037142255
Pitfall	4	con	t4b	07/05/2017	Diptera	1	3	-3.293	0.037142255
Pitfall	4	con	t4b	07/05/2017	Diptera	1	3	-3.293	0.037142255
Pitfall	5	wet	t5b	07/05/2017	Diptera	1	15	-3.293	0.037142255
Pitfall	5	wet	t5b	07/05/2017	Diptera	1	15	-3.293	0.037142255
Pitfall	5	wet	t5b	07/05/2017	Diptera	1	15	-3.293	0.037142255
Pitfall	5	wet	t5b	07/05/2017	Diptera	1	15	-3.293	0.037142255
Pitfall	5	wet	t5b	07/05/2017	Diptera	1	15	-3.293	0.037142255
Pitfall	5	wet	t5b	07/05/2017	Diptera	1	15	-3.293	0.037142255
Pitfall	5	wet	t5b	07/05/2017	Diptera	1	15	-3.293	0.037142255
Pitfall	5	wet	t5b	07/05/2017	Diptera	1	15	-3.293	0.037142255
Pitfall	5	wet	t5b	07/05/2017	Diptera	1	15	-3.293	0.037142255
Pitfall	5	wet	t5b	07/05/2017	Diptera	1	15	-3.293	0.037142255
Pitfall	5	wet	t5b	07/05/2017	Diptera	1	15	-3.293	0.037142255
Pitfall	5	wet	t5b	07/05/2017	Diptera	1	15	-3.293	0.037142255
Pitfall	5	wet	t5b	07/05/2017	Diptera	1	15	-3.293	0.037142255
Pitfall	5	wet	t5b	07/05/2017	Diptera	1	15	-3.293	0.037142255
Pitfall	5	wet	t5b	07/05/2017	Diptera	1	15	-3.293	0.037142255
Pitfall	2	con	t2a	10/05/2017	Diptera	1	20	-3.293	0.037142255
Pitfall	2	con	t2a	10/05/2017	Diptera	1	20	-3.293	0.037142255
Pitfall	2	con	t2a	10/05/2017	Diptera	1	20	-3.293	0.037142255
Pitfall	2	con	t2a	10/05/2017	Diptera	1	20	-3.293	0.037142255
Pitfall	2	con	t2a	10/05/2017	Diptera	1	20	-3.293	0.037142255
Pitfall	2	con	t2a	10/05/2017	Diptera	1	20	-3.293	0.037142255
Pitfall	2	con	t2a	10/05/2017	Diptera	1	20	-3.293	0.037142255
Pitfall	2	con	t2a	10/05/2017	Diptera	1	20	-3.293	0.037142255
Pitfall	2	con	t2a	10/05/2017	Diptera	1	20	-3.293	0.037142255
Pitfall	2	con	t2a	10/05/2017	Diptera	1	20	-3.293	0.037142255
Pitfall	2	con	t2a	10/05/2017	Diptera	1	20	-3.293	0.037142255
Pitfall	2	con	t2a	10/05/2017	Diptera	1	20	-3.293	0.037142255
Pitfall	2	con	t2a	10/05/2017	Diptera	1	20	-3.293	0.037142255
Pitfall	2	con	t2a	10/05/2017	Diptera	1	20	-3.293	0.037142255
Pitfall	2	con	t2a	10/05/2017	Diptera	1	20	-3.293	0.037142255
Pitfall	2	con	t2a	10/05/2017	Diptera	1	20	-3.293	0.037142255
Pitfall	2	con	t2a	10/05/2017	Diptera	1	20	-3.293	0.037142255
Pitfall	2	con	t2a	10/05/2017	Diptera	1	20	-3.293	0.037142255
Pitfall	2	con	t2a	10/05/2017	Diptera	1	20	-3.293	0.037142255
Pitfall	2	con	t2a	10/05/2017	Diptera	1	20	-3.293	0.037142255
Pitfall	1	irr	t1b	10/05/2017	Diptera	1	20	-3.293	0.037142255
Pitfall	1	irr	t1b	10/05/2017	Diptera	1	20	-3.293	0.037142255
Pitfall	1	irr	t1b	10/05/2017	Diptera	1	20	-3.293	0.037142255
Pitfall	1	irr	t1b	10/05/2017	Diptera	1	20	-3.293	0.037142255
Pitfall	1	irr	t1b	10/05/2017	Diptera	1	20	-3.293	0.037142255
Pitfall	1	irr	t1b	10/05/2017	Diptera	1	20	-3.293	0.037142255
Pitfall	1	irr	t1b	10/05/2017	Diptera	1	20	-3.293	0.037142255
Pitfall	1	irr	t1b	10/05/2017	Diptera	1	20	-3.293	0.037142255
Pitfall	1	irr	t1b	10/05/2017	Diptera	1	20	-3.293	0.037142255
Pitfall	1	irr	t1b	10/05/2017	Diptera	1	20	-3.293	0.037142255
Pitfall	1	irr	t1b	10/05/2017	Diptera	1	20	-3.293	0.037142255
Pitfall	1	irr	t1b	10/05/2017	Diptera	1	20	-3.293	0.037142255
Pitfall	1	irr	t1b	10/05/2017	Diptera	1	20	-3.293	0.037142255
Pitfall	1	irr	t1b	10/05/2017	Diptera	1	20	-3.293	0.037142255
Pitfall	1	irr	t1b	10/05/2017	Diptera	1	20	-3.293	0.037142255
Pitfall	1	irr	t1b	10/05/2017	Diptera	1	20	-3.293	0.037142255
Pitfall	1	irr	t1b	10/05/2017	Diptera	1	20	-3.293	0.037142255
Pitfall	1	irr	t1b	10/05/2017	Diptera	1	20	-3.293	0.037142255
Pitfall	1	irr	t1b	10/05/2017	Diptera	1	20	-3.293	0.037142255
Pitfall	1	irr	t1b	10/05/2017	Diptera	1	20	-3.293	0.037142255
Pitfall	3	irr	t3a	10/05/2017	Diptera	1	9	-3.293	0.037142255
Pitfall	3	irr	t3a	10/05/2017	Diptera	1	9	-3.293	0.037142255
Pitfall	3	irr	t3a	10/05/2017	Diptera	1	9	-3.293	0.037142255
Pitfall	3	irr	t3a	10/05/2017	Diptera	1	9	-3.293	0.037142255
Pitfall	3	irr	t3a	10/05/2017	Diptera	1	9	-3.293	0.037142255
Pitfall	3	irr	t3a	10/05/2017	Diptera	1	9	-3.293	0.037142255
Pitfall	3	irr	t3a	10/05/2017	Diptera	1	9	-3.293	0.037142255
Pitfall	3	irr	t3a	10/05/2017	Diptera	1	9	-3.293	0.037142255
Pitfall	3	irr	t3a	10/05/2017	Diptera	1	9	-3.293	0.037142255
Pitfall	4	con	t4b	10/05/2017	Diptera	1	13	-3.293	0.037142255
Pitfall	4	con	t4b	10/05/2017	Diptera	1	13	-3.293	0.037142255
Pitfall	4	con	t4b	10/05/2017	Diptera	1	13	-3.293	0.037142255
Pitfall	4	con	t4b	10/05/2017	Diptera	1	13	-3.293	0.037142255
Pitfall	4	con	t4b	10/05/2017	Diptera	1	13	-3.293	0.037142255
Pitfall	4	con	t4b	10/05/2017	Diptera	1	13	-3.293	0.037142255
Pitfall	4	con	t4b	10/05/2017	Diptera	1	13	-3.293	0.037142255
Pitfall	4	con	t4b	10/05/2017	Diptera	1	13	-3.293	0.037142255
Pitfall	4	con	t4b	10/05/2017	Diptera	1	13	-3.293	0.037142255
Pitfall	4	con	t4b	10/05/2017	Diptera	1	13	-3.293	0.037142255
Pitfall	4	con	t4b	10/05/2017	Diptera	1	13	-3.293	0.037142255
Pitfall	4	con	t4b	10/05/2017	Diptera	1	13	-3.293	0.037142255
Pitfall	4	con	t4b	10/05/2017	Diptera	1	13	-3.293	0.037142255
Pitfall	1	irr	t1a	10/05/2017	Diptera	1	25	-3.293	0.037142255
Pitfall	1	irr	t1a	10/05/2017	Diptera	1	25	-3.293	0.037142255
Pitfall	1	irr	t1a	10/05/2017	Diptera	1	25	-3.293	0.037142255
Pitfall	1	irr	t1a	10/05/2017	Diptera	1	25	-3.293	0.037142255
Pitfall	1	irr	t1a	10/05/2017	Diptera	1	25	-3.293	0.037142255
Pitfall	1	irr	t1a	10/05/2017	Diptera	1	25	-3.293	0.037142255
Pitfall	1	irr	t1a	10/05/2017	Diptera	1	25	-3.293	0.037142255
Pitfall	1	irr	t1a	10/05/2017	Diptera	1	25	-3.293	0.037142255
Pitfall	1	irr	t1a	10/05/2017	Diptera	1	25	-3.293	0.037142255
Pitfall	1	irr	t1a	10/05/2017	Diptera	1	25	-3.293	0.037142255
Pitfall	1	irr	t1a	10/05/2017	Diptera	1	25	-3.293	0.037142255
Pitfall	1	irr	t1a	10/05/2017	Diptera	1	25	-3.293	0.037142255
Pitfall	1	irr	t1a	10/05/2017	Diptera	1	25	-3.293	0.037142255
Pitfall	1	irr	t1a	10/05/2017	Diptera	1	25	-3.293	0.037142255
Pitfall	1	irr	t1a	10/05/2017	Diptera	1	25	-3.293	0.037142255
Pitfall	1	irr	t1a	10/05/2017	Diptera	1	25	-3.293	0.037142255
Pitfall	1	irr	t1a	10/05/2017	Diptera	1	25	-3.293	0.037142255
Pitfall	1	irr	t1a	10/05/2017	Diptera	1	25	-3.293	0.037142255
Pitfall	1	irr	t1a	10/05/2017	Diptera	1	25	-3.293	0.037142255
Pitfall	1	irr	t1a	10/05/2017	Diptera	1	25	-3.293	0.037142255
Pitfall	1	irr	t1a	10/05/2017	Diptera	1	25	-3.293	0.037142255
Pitfall	1	irr	t1a	10/05/2017	Diptera	1	25	-3.293	0.037142255
Pitfall	1	irr	t1a	10/05/2017	Diptera	1	25	-3.293	0.037142255
Pitfall	1	irr	t1a	10/05/2017	Diptera	1	25	-3.293	0.037142255
Pitfall	1	irr	t1a	10/05/2017	Diptera	1	25	-3.293	0.037142255
Pitfall	3	irr	t3b	10/05/2017	Diptera	1	15	-3.293	0.037142255
Pitfall	3	irr	t3b	10/05/2017	Diptera	1	15	-3.293	0.037142255
Pitfall	3	irr	t3b	10/05/2017	Diptera	1	15	-3.293	0.037142255
Pitfall	3	irr	t3b	10/05/2017	Diptera	1	15	-3.293	0.037142255
Pitfall	3	irr	t3b	10/05/2017	Diptera	1	15	-3.293	0.037142255
Pitfall	3	irr	t3b	10/05/2017	Diptera	1	15	-3.293	0.037142255
Pitfall	3	irr	t3b	10/05/2017	Diptera	1	15	-3.293	0.037142255
Pitfall	3	irr	t3b	10/05/2017	Diptera	1	15	-3.293	0.037142255
Pitfall	3	irr	t3b	10/05/2017	Diptera	1	15	-3.293	0.037142255
Pitfall	3	irr	t3b	10/05/2017	Diptera	1	15	-3.293	0.037142255
Pitfall	3	irr	t3b	10/05/2017	Diptera	1	15	-3.293	0.037142255
Pitfall	3	irr	t3b	10/05/2017	Diptera	1	15	-3.293	0.037142255
Pitfall	3	irr	t3b	10/05/2017	Diptera	1	15	-3.293	0.037142255
Pitfall	3	irr	t3b	10/05/2017	Diptera	1	15	-3.293	0.037142255
Pitfall	3	irr	t3b	10/05/2017	Diptera	1	15	-3.293	0.037142255
Pitfall	5	wet	t5a	10/05/2017	Diptera	1	36	-3.293	0.037142255
Pitfall	5	wet	t5a	10/05/2017	Diptera	1	36	-3.293	0.037142255
Pitfall	5	wet	t5a	10/05/2017	Diptera	1	36	-3.293	0.037142255
Pitfall	5	wet	t5a	10/05/2017	Diptera	1	36	-3.293	0.037142255
Pitfall	5	wet	t5a	10/05/2017	Diptera	1	36	-3.293	0.037142255
Pitfall	5	wet	t5a	10/05/2017	Diptera	1	36	-3.293	0.037142255
Pitfall	5	wet	t5a	10/05/2017	Diptera	1	36	-3.293	0.037142255
Pitfall	5	wet	t5a	10/05/2017	Diptera	1	36	-3.293	0.037142255
Pitfall	5	wet	t5a	10/05/2017	Diptera	1	36	-3.293	0.037142255
Pitfall	5	wet	t5a	10/05/2017	Diptera	1	36	-3.293	0.037142255
Pitfall	5	wet	t5a	10/05/2017	Diptera	1	36	-3.293	0.037142255
Pitfall	5	wet	t5a	10/05/2017	Diptera	1	36	-3.293	0.037142255
Pitfall	5	wet	t5a	10/05/2017	Diptera	1	36	-3.293	0.037142255
Pitfall	5	wet	t5a	10/05/2017	Diptera	1	36	-3.293	0.037142255
Pitfall	5	wet	t5a	10/05/2017	Diptera	1	36	-3.293	0.037142255
Pitfall	5	wet	t5a	10/05/2017	Diptera	1	36	-3.293	0.037142255
Pitfall	5	wet	t5a	10/05/2017	Diptera	1	36	-3.293	0.037142255
Pitfall	5	wet	t5a	10/05/2017	Diptera	1	36	-3.293	0.037142255
Pitfall	5	wet	t5a	10/05/2017	Diptera	1	36	-3.293	0.037142255
Pitfall	5	wet	t5a	10/05/2017	Diptera	1	36	-3.293	0.037142255
Pitfall	5	wet	t5a	10/05/2017	Diptera	1	36	-3.293	0.037142255
Pitfall	5	wet	t5a	10/05/2017	Diptera	1	36	-3.293	0.037142255
Pitfall	5	wet	t5a	10/05/2017	Diptera	1	36	-3.293	0.037142255
Pitfall	5	wet	t5a	10/05/2017	Diptera	1	36	-3.293	0.037142255
Pitfall	5	wet	t5a	10/05/2017	Diptera	1	36	-3.293	0.037142255
Pitfall	5	wet	t5a	10/05/2017	Diptera	1	36	-3.293	0.037142255
Pitfall	5	wet	t5a	10/05/2017	Diptera	1	36	-3.293	0.037142255
Pitfall	5	wet	t5a	10/05/2017	Diptera	1	36	-3.293	0.037142255
Pitfall	5	wet	t5a	10/05/2017	Diptera	1	36	-3.293	0.037142255
Pitfall	5	wet	t5a	10/05/2017	Diptera	1	36	-3.293	0.037142255
Pitfall	5	wet	t5a	10/05/2017	Diptera	1	36	-3.293	0.037142255
Pitfall	5	wet	t5a	10/05/2017	Diptera	1	36	-3.293	0.037142255
Pitfall	5	wet	t5a	10/05/2017	Diptera	1	36	-3.293	0.037142255
Pitfall	5	wet	t5a	10/05/2017	Diptera	1	36	-3.293	0.037142255
Pitfall	5	wet	t5a	10/05/2017	Diptera	1	36	-3.293	0.037142255
Pitfall	5	wet	t5a	10/05/2017	Diptera	1	36	-3.293	0.037142255
Pitfall	5	wet	t5a	10/05/2017	Diptera	1	25	-3.293	0.037142255
Pitfall	5	wet	t5a	10/05/2017	Diptera	1	25	-3.293	0.037142255
Pitfall	5	wet	t5a	10/05/2017	Diptera	1	25	-3.293	0.037142255
Pitfall	5	wet	t5a	10/05/2017	Diptera	1	25	-3.293	0.037142255
Pitfall	5	wet	t5a	10/05/2017	Diptera	1	25	-3.293	0.037142255
Pitfall	5	wet	t5a	10/05/2017	Diptera	1	25	-3.293	0.037142255
Pitfall	5	wet	t5a	10/05/2017	Diptera	1	25	-3.293	0.037142255
Pitfall	5	wet	t5a	10/05/2017	Diptera	1	25	-3.293	0.037142255
Pitfall	5	wet	t5a	10/05/2017	Diptera	1	25	-3.293	0.037142255
Pitfall	5	wet	t5a	10/05/2017	Diptera	1	25	-3.293	0.037142255
Pitfall	5	wet	t5a	10/05/2017	Diptera	1	25	-3.293	0.037142255
Pitfall	5	wet	t5a	10/05/2017	Diptera	1	25	-3.293	0.037142255
Pitfall	5	wet	t5a	10/05/2017	Diptera	1	25	-3.293	0.037142255
Pitfall	5	wet	t5a	10/05/2017	Diptera	1	25	-3.293	0.037142255
Pitfall	5	wet	t5a	10/05/2017	Diptera	1	25	-3.293	0.037142255
Pitfall	5	wet	t5a	10/05/2017	Diptera	1	25	-3.293	0.037142255
Pitfall	5	wet	t5a	10/05/2017	Diptera	1	25	-3.293	0.037142255
Pitfall	5	wet	t5a	10/05/2017	Diptera	1	25	-3.293	0.037142255
Pitfall	5	wet	t5a	10/05/2017	Diptera	1	25	-3.293	0.037142255
Pitfall	5	wet	t5a	10/05/2017	Diptera	1	25	-3.293	0.037142255
Pitfall	5	wet	t5a	10/05/2017	Diptera	1	25	-3.293	0.037142255
Pitfall	5	wet	t5a	10/05/2017	Diptera	1	25	-3.293	0.037142255
Pitfall	5	wet	t5a	10/05/2017	Diptera	1	25	-3.293	0.037142255
Pitfall	5	wet	t5a	10/05/2017	Diptera	1	25	-3.293	0.037142255
Pitfall	5	wet	t5a	10/05/2017	Diptera	1	25	-3.293	0.037142255
Pitfall	5	wet	t5b	10/05/2017	Diptera	1	5	-3.293	0.037142255
Pitfall	5	wet	t5b	10/05/2017	Diptera	1	5	-3.293	0.037142255
Pitfall	5	wet	t5b	10/05/2017	Diptera	1	5	-3.293	0.037142255
Pitfall	5	wet	t5b	10/05/2017	Diptera	1	5	-3.293	0.037142255
Pitfall	5	wet	t5b	10/05/2017	Diptera	1	5	-3.293	0.037142255
Pitfall	4	con	t4a	10/05/2017	Diptera	1	28	-3.293	0.037142255
Pitfall	4	con	t4a	10/05/2017	Diptera	1	28	-3.293	0.037142255
Pitfall	4	con	t4a	10/05/2017	Diptera	1	28	-3.293	0.037142255
Pitfall	4	con	t4a	10/05/2017	Diptera	1	28	-3.293	0.037142255
Pitfall	4	con	t4a	10/05/2017	Diptera	1	28	-3.293	0.037142255
Pitfall	4	con	t4a	10/05/2017	Diptera	1	28	-3.293	0.037142255
Pitfall	4	con	t4a	10/05/2017	Diptera	1	28	-3.293	0.037142255
Pitfall	4	con	t4a	10/05/2017	Diptera	1	28	-3.293	0.037142255
Pitfall	4	con	t4a	10/05/2017	Diptera	1	28	-3.293	0.037142255
Pitfall	4	con	t4a	10/05/2017	Diptera	1	28	-3.293	0.037142255
Pitfall	4	con	t4a	10/05/2017	Diptera	1	28	-3.293	0.037142255
Pitfall	4	con	t4a	10/05/2017	Diptera	1	28	-3.293	0.037142255
Pitfall	4	con	t4a	10/05/2017	Diptera	1	28	-3.293	0.037142255
Pitfall	4	con	t4a	10/05/2017	Diptera	1	28	-3.293	0.037142255
Pitfall	4	con	t4a	10/05/2017	Diptera	1	28	-3.293	0.037142255
Pitfall	4	con	t4a	10/05/2017	Diptera	1	28	-3.293	0.037142255
Pitfall	4	con	t4a	10/05/2017	Diptera	1	28	-3.293	0.037142255
Pitfall	4	con	t4a	10/05/2017	Diptera	1	28	-3.293	0.037142255
Pitfall	4	con	t4a	10/05/2017	Diptera	1	28	-3.293	0.037142255
Pitfall	4	con	t4a	10/05/2017	Diptera	1	28	-3.293	0.037142255
Pitfall	4	con	t4a	10/05/2017	Diptera	1	28	-3.293	0.037142255
Pitfall	4	con	t4a	10/05/2017	Diptera	1	28	-3.293	0.037142255
Pitfall	4	con	t4a	10/05/2017	Diptera	1	28	-3.293	0.037142255
Pitfall	4	con	t4a	10/05/2017	Diptera	1	28	-3.293	0.037142255
Pitfall	4	con	t4a	10/05/2017	Diptera	1	28	-3.293	0.037142255
Pitfall	4	con	t4a	10/05/2017	Diptera	1	28	-3.293	0.037142255
Pitfall	4	con	t4a	10/05/2017	Diptera	1	28	-3.293	0.037142255
Pitfall	4	con	t4a	10/05/2017	Diptera	1	28	-3.293	0.037142255
Pitfall	5	wet	t5a	13/05/2017	Diptera	1	8	-3.293	0.037142255
Pitfall	5	wet	t5a	13/05/2017	Diptera	1	8	-3.293	0.037142255
Pitfall	5	wet	t5a	13/05/2017	Diptera	1	8	-3.293	0.037142255
Pitfall	5	wet	t5a	13/05/2017	Diptera	1	8	-3.293	0.037142255
Pitfall	5	wet	t5a	13/05/2017	Diptera	1	8	-3.293	0.037142255
Pitfall	5	wet	t5a	13/05/2017	Diptera	1	8	-3.293	0.037142255
Pitfall	5	wet	t5a	13/05/2017	Diptera	1	8	-3.293	0.037142255
Pitfall	5	wet	t5a	13/05/2017	Diptera	1	8	-3.293	0.037142255
Pitfall	4	con	t4a	13/05/2017	Diptera	1	5	-3.293	0.037142255
Pitfall	4	con	t4a	13/05/2017	Diptera	1	5	-3.293	0.037142255
Pitfall	4	con	t4a	13/05/2017	Diptera	1	5	-3.293	0.037142255
Pitfall	4	con	t4a	13/05/2017	Diptera	1	5	-3.293	0.037142255
Pitfall	4	con	t4a	13/05/2017	Diptera	1	5	-3.293	0.037142255
Pitfall	2	con	t2b	13/05/2017	Diptera	1	1	-3.293	0.037142255
Pitfall	4	con	t4b	13/05/2017	Diptera	1	2	-3.293	0.037142255
Pitfall	4	con	t4b	13/05/2017	Diptera	1	2	-3.293	0.037142255
Pitfall	3	irr	t3b	13/05/2017	Diptera	1	3	-3.293	0.037142255
Pitfall	3	irr	t3b	13/05/2017	Diptera	1	3	-3.293	0.037142255
Pitfall	3	irr	t3b	13/05/2017	Diptera	1	3	-3.293	0.037142255
Pitfall	3	irr	t3a	13/05/2017	Diptera	1	2	-3.293	0.037142255
Pitfall	3	irr	t3a	13/05/2017	Diptera	1	2	-3.293	0.037142255
Pitfall	1	irr	t1b	13/05/2017	Diptera	1	3	-3.293	0.037142255
Pitfall	1	irr	t1b	13/05/2017	Diptera	1	3	-3.293	0.037142255
Pitfall	1	irr	t1b	13/05/2017	Diptera	1	3	-3.293	0.037142255
Pitfall	1	irr	t1a	13/05/2017	Diptera	1	2	-3.293	0.037142255
Pitfall	1	irr	t1a	13/05/2017	Diptera	1	2	-3.293	0.037142255
Pitfall	2	con	t2a	13/05/2017	Diptera	1	1	-3.293	0.037142255
Pitfall	2	con	t2a	16/05/2017	Diptera	1	7	-3.293	0.037142255
Pitfall	2	con	t2a	16/05/2017	Diptera	1	7	-3.293	0.037142255
Pitfall	2	con	t2a	16/05/2017	Diptera	1	7	-3.293	0.037142255
Pitfall	2	con	t2a	16/05/2017	Diptera	1	7	-3.293	0.037142255
Pitfall	2	con	t2a	16/05/2017	Diptera	1	7	-3.293	0.037142255
Pitfall	2	con	t2a	16/05/2017	Diptera	1	7	-3.293	0.037142255
Pitfall	2	con	t2a	16/05/2017	Diptera	1	7	-3.293	0.037142255
Pitfall	3	irr	t3a	16/05/2017	Diptera	1	1	-3.293	0.037142255
Pitfall	5	wet	t5a	16/05/2017	Diptera	1	3	-3.293	0.037142255
Pitfall	5	wet	t5a	16/05/2017	Diptera	1	3	-3.293	0.037142255
Pitfall	5	wet	t5a	16/05/2017	Diptera	1	3	-3.293	0.037142255
Pitfall	1	irr	t1b	16/05/2017	Diptera	1	6	-3.293	0.037142255
Pitfall	1	irr	t1b	16/05/2017	Diptera	1	6	-3.293	0.037142255
Pitfall	1	irr	t1b	16/05/2017	Diptera	1	6	-3.293	0.037142255
Pitfall	1	irr	t1b	16/05/2017	Diptera	1	6	-3.293	0.037142255
Pitfall	1	irr	t1b	16/05/2017	Diptera	1	6	-3.293	0.037142255
Pitfall	1	irr	t1b	16/05/2017	Diptera	1	6	-3.293	0.037142255
Pitfall	4	con	t4b	16/05/2017	Diptera	1	2	-3.293	0.037142255
Pitfall	4	con	t4b	16/05/2017	Diptera	1	2	-3.293	0.037142255
Pitfall	3	irr	t3b	16/05/2017	Diptera	1	1	-3.293	0.037142255
Pitfall	1	irr	t1a	16/05/2017	Diptera	1	9	-3.293	0.037142255
Pitfall	1	irr	t1a	16/05/2017	Diptera	1	9	-3.293	0.037142255
Pitfall	1	irr	t1a	16/05/2017	Diptera	1	9	-3.293	0.037142255
Pitfall	1	irr	t1a	16/05/2017	Diptera	1	9	-3.293	0.037142255
Pitfall	1	irr	t1a	16/05/2017	Diptera	1	9	-3.293	0.037142255
Pitfall	1	irr	t1a	16/05/2017	Diptera	1	9	-3.293	0.037142255
Pitfall	1	irr	t1a	16/05/2017	Diptera	1	9	-3.293	0.037142255
Pitfall	1	irr	t1a	16/05/2017	Diptera	1	9	-3.293	0.037142255
Pitfall	1	irr	t1a	16/05/2017	Diptera	1	9	-3.293	0.037142255
Pitfall	4	con	t4a	16/05/2017	Diptera	1	4	-3.293	0.037142255
Pitfall	4	con	t4a	16/05/2017	Diptera	1	4	-3.293	0.037142255
Pitfall	4	con	t4a	16/05/2017	Diptera	1	4	-3.293	0.037142255
Pitfall	4	con	t4a	16/05/2017	Diptera	1	4	-3.293	0.037142255
Pitfall	2	con	t2b	16/05/2017	Diptera	1	3	-3.293	0.037142255
Pitfall	2	con	t2b	16/05/2017	Diptera	1	3	-3.293	0.037142255
Pitfall	2	con	t2b	16/05/2017	Diptera	1	3	-3.293	0.037142255
Pitfall	2	con	t2a	19/05/2017	Diptera	1	18	-3.293	0.037142255
Pitfall	2	con	t2a	19/05/2017	Diptera	1	18	-3.293	0.037142255
Pitfall	2	con	t2a	19/05/2017	Diptera	1	18	-3.293	0.037142255
Pitfall	2	con	t2a	19/05/2017	Diptera	1	18	-3.293	0.037142255
Pitfall	2	con	t2a	19/05/2017	Diptera	1	18	-3.293	0.037142255
Pitfall	2	con	t2a	19/05/2017	Diptera	1	18	-3.293	0.037142255
Pitfall	2	con	t2a	19/05/2017	Diptera	1	18	-3.293	0.037142255
Pitfall	2	con	t2a	19/05/2017	Diptera	1	18	-3.293	0.037142255
Pitfall	2	con	t2a	19/05/2017	Diptera	1	18	-3.293	0.037142255
Pitfall	2	con	t2a	19/05/2017	Diptera	1	18	-3.293	0.037142255
Pitfall	2	con	t2a	19/05/2017	Diptera	1	18	-3.293	0.037142255
Pitfall	2	con	t2a	19/05/2017	Diptera	1	18	-3.293	0.037142255
Pitfall	2	con	t2a	19/05/2017	Diptera	1	18	-3.293	0.037142255
Pitfall	2	con	t2a	19/05/2017	Diptera	1	18	-3.293	0.037142255
Pitfall	2	con	t2a	19/05/2017	Diptera	1	18	-3.293	0.037142255
Pitfall	2	con	t2a	19/05/2017	Diptera	1	18	-3.293	0.037142255
Pitfall	2	con	t2a	19/05/2017	Diptera	1	18	-3.293	0.037142255
Pitfall	2	con	t2a	19/05/2017	Diptera	1	18	-3.293	0.037142255
Pitfall	3	irr	t3a	19/05/2017	Diptera	1	16	-3.293	0.037142255
Pitfall	3	irr	t3a	19/05/2017	Diptera	1	16	-3.293	0.037142255
Pitfall	3	irr	t3a	19/05/2017	Diptera	1	16	-3.293	0.037142255
Pitfall	3	irr	t3a	19/05/2017	Diptera	1	16	-3.293	0.037142255
Pitfall	3	irr	t3a	19/05/2017	Diptera	1	16	-3.293	0.037142255
Pitfall	3	irr	t3a	19/05/2017	Diptera	1	16	-3.293	0.037142255
Pitfall	3	irr	t3a	19/05/2017	Diptera	1	16	-3.293	0.037142255
Pitfall	3	irr	t3a	19/05/2017	Diptera	1	16	-3.293	0.037142255
Pitfall	3	irr	t3a	19/05/2017	Diptera	1	16	-3.293	0.037142255
Pitfall	3	irr	t3a	19/05/2017	Diptera	1	16	-3.293	0.037142255
Pitfall	3	irr	t3a	19/05/2017	Diptera	1	16	-3.293	0.037142255
Pitfall	3	irr	t3a	19/05/2017	Diptera	1	16	-3.293	0.037142255
Pitfall	3	irr	t3a	19/05/2017	Diptera	1	16	-3.293	0.037142255
Pitfall	3	irr	t3a	19/05/2017	Diptera	1	16	-3.293	0.037142255
Pitfall	3	irr	t3a	19/05/2017	Diptera	1	16	-3.293	0.037142255
Pitfall	3	irr	t3a	19/05/2017	Diptera	1	16	-3.293	0.037142255
Pitfall	1	irr	t1b	19/05/2017	Diptera	1	9	-3.293	0.037142255
Pitfall	1	irr	t1b	19/05/2017	Diptera	1	9	-3.293	0.037142255
Pitfall	1	irr	t1b	19/05/2017	Diptera	1	9	-3.293	0.037142255
Pitfall	1	irr	t1b	19/05/2017	Diptera	1	9	-3.293	0.037142255
Pitfall	1	irr	t1b	19/05/2017	Diptera	1	9	-3.293	0.037142255
Pitfall	1	irr	t1b	19/05/2017	Diptera	1	9	-3.293	0.037142255
Pitfall	1	irr	t1b	19/05/2017	Diptera	1	9	-3.293	0.037142255
Pitfall	1	irr	t1b	19/05/2017	Diptera	1	9	-3.293	0.037142255
Pitfall	1	irr	t1b	19/05/2017	Diptera	1	9	-3.293	0.037142255
Pitfall	3	irr	t3b	19/05/2017	Diptera	1	10	-3.293	0.037142255
Pitfall	3	irr	t3b	19/05/2017	Diptera	1	10	-3.293	0.037142255
Pitfall	3	irr	t3b	19/05/2017	Diptera	1	10	-3.293	0.037142255
Pitfall	3	irr	t3b	19/05/2017	Diptera	1	10	-3.293	0.037142255
Pitfall	3	irr	t3b	19/05/2017	Diptera	1	10	-3.293	0.037142255
Pitfall	3	irr	t3b	19/05/2017	Diptera	1	10	-3.293	0.037142255
Pitfall	3	irr	t3b	19/05/2017	Diptera	1	10	-3.293	0.037142255
Pitfall	3	irr	t3b	19/05/2017	Diptera	1	10	-3.293	0.037142255
Pitfall	3	irr	t3b	19/05/2017	Diptera	1	10	-3.293	0.037142255
Pitfall	3	irr	t3b	19/05/2017	Diptera	1	10	-3.293	0.037142255
Pitfall	5	wet	t5b	19/05/2017	Diptera	1	4	-3.293	0.037142255
Pitfall	5	wet	t5b	19/05/2017	Diptera	1	4	-3.293	0.037142255
Pitfall	5	wet	t5b	19/05/2017	Diptera	1	4	-3.293	0.037142255
Pitfall	5	wet	t5b	19/05/2017	Diptera	1	4	-3.293	0.037142255
Pitfall	5	wet	t5a	19/05/2017	Diptera	1	9	-3.293	0.037142255
Pitfall	5	wet	t5a	19/05/2017	Diptera	1	9	-3.293	0.037142255
Pitfall	5	wet	t5a	19/05/2017	Diptera	1	9	-3.293	0.037142255
Pitfall	5	wet	t5a	19/05/2017	Diptera	1	9	-3.293	0.037142255
Pitfall	5	wet	t5a	19/05/2017	Diptera	1	9	-3.293	0.037142255
Pitfall	5	wet	t5a	19/05/2017	Diptera	1	9	-3.293	0.037142255
Pitfall	5	wet	t5a	19/05/2017	Diptera	1	9	-3.293	0.037142255
Pitfall	5	wet	t5a	19/05/2017	Diptera	1	9	-3.293	0.037142255
Pitfall	5	wet	t5a	19/05/2017	Diptera	1	9	-3.293	0.037142255
Pitfall	2	con	t2b	19/05/2017	Diptera	1	16	-3.293	0.037142255
Pitfall	2	con	t2b	19/05/2017	Diptera	1	16	-3.293	0.037142255
Pitfall	2	con	t2b	19/05/2017	Diptera	1	16	-3.293	0.037142255
Pitfall	2	con	t2b	19/05/2017	Diptera	1	16	-3.293	0.037142255
Pitfall	2	con	t2b	19/05/2017	Diptera	1	16	-3.293	0.037142255
Pitfall	2	con	t2b	19/05/2017	Diptera	1	16	-3.293	0.037142255
Pitfall	2	con	t2b	19/05/2017	Diptera	1	16	-3.293	0.037142255
Pitfall	2	con	t2b	19/05/2017	Diptera	1	16	-3.293	0.037142255
Pitfall	2	con	t2b	19/05/2017	Diptera	1	16	-3.293	0.037142255
Pitfall	2	con	t2b	19/05/2017	Diptera	1	16	-3.293	0.037142255
Pitfall	2	con	t2b	19/05/2017	Diptera	1	16	-3.293	0.037142255
Pitfall	2	con	t2b	19/05/2017	Diptera	1	16	-3.293	0.037142255
Pitfall	2	con	t2b	19/05/2017	Diptera	1	16	-3.293	0.037142255
Pitfall	2	con	t2b	19/05/2017	Diptera	1	16	-3.293	0.037142255
Pitfall	2	con	t2b	19/05/2017	Diptera	1	16	-3.293	0.037142255
Pitfall	2	con	t2b	19/05/2017	Diptera	1	16	-3.293	0.037142255
Pitfall	4	con	t4b	19/05/2017	Diptera	1	1	-3.293	0.037142255
Pitfall	4	con	t4b	19/05/2017	Diptera	1	1	-3.293	0.037142255
Pitfall	4	con	t4b	19/05/2017	Diptera	1	1	-3.293	0.037142255
Pitfall	4	con	t4b	19/05/2017	Diptera	1	1	-3.293	0.037142255
Pitfall	1	irr	t1a	19/05/2017	Diptera	1	1	-3.293	0.037142255
Pitfall	1	irr	t1a	19/05/2017	Diptera	1	1	-3.293	0.037142255
Pitfall	1	irr	t1a	19/05/2017	Diptera	1	1	-3.293	0.037142255
Pitfall	1	irr	t1a	19/05/2017	Diptera	1	1	-3.293	0.037142255
Pitfall	1	irr	t1a	19/05/2017	Diptera	1	1	-3.293	0.037142255
Pitfall	1	irr	t1a	19/05/2017	Diptera	1	1	-3.293	0.037142255
Pitfall	1	irr	t1a	19/05/2017	Diptera	1	1	-3.293	0.037142255
Pitfall	1	irr	t1a	19/05/2017	Diptera	1	1	-3.293	0.037142255
Pitfall	1	irr	t1a	19/05/2017	Diptera	1	1	-3.293	0.037142255
Pitfall	4	con	t4a	19/05/2017	Diptera	1	1	-3.293	0.037142255
Pitfall	4	con	t4a	19/05/2017	Diptera	1	1	-3.293	0.037142255
Pitfall	1	irr	t1b	22/05/2017	Diptera	1	1	-3.293	0.037142255
Pitfall	1	irr	t1b	22/05/2017	Diptera	1	1	-3.293	0.037142255
Pitfall	1	irr	t1b	22/05/2017	Diptera	1	1	-3.293	0.037142255
Pitfall	1	irr	t1b	22/05/2017	Diptera	1	1	-3.293	0.037142255
Pitfall	1	irr	t1b	22/05/2017	Diptera	1	1	-3.293	0.037142255
Pitfall	1	irr	t1b	22/05/2017	Diptera	1	1	-3.293	0.037142255
Pitfall	5	wet	t5b	22/05/2017	Diptera	1	1	-3.293	0.037142255
Pitfall	5	wet	t5b	22/05/2017	Diptera	1	1	-3.293	0.037142255
Pitfall	5	wet	t5b	22/05/2017	Diptera	1	1	-3.293	0.037142255
Pitfall	5	wet	t5b	22/05/2017	Diptera	1	1	-3.293	0.037142255
Pitfall	5	wet	t5b	22/05/2017	Diptera	1	1	-3.293	0.037142255
Pitfall	5	wet	t5b	22/05/2017	Diptera	1	1	-3.293	0.037142255
Pitfall	5	wet	t5b	22/05/2017	Diptera	1	1	-3.293	0.037142255
Pitfall	3	irr	t3b	22/05/2017	Diptera	1	1	-3.293	0.037142255
Pitfall	3	irr	t3b	22/05/2017	Diptera	1	1	-3.293	0.037142255
Pitfall	3	irr	t3b	22/05/2017	Diptera	1	1	-3.293	0.037142255
Pitfall	3	irr	t3b	22/05/2017	Diptera	1	1	-3.293	0.037142255
Pitfall	3	irr	t3b	22/05/2017	Diptera	1	1	-3.293	0.037142255
Pitfall	3	irr	t3b	22/05/2017	Diptera	1	1	-3.293	0.037142255
Pitfall	3	irr	t3b	22/05/2017	Diptera	1	1	-3.293	0.037142255
Pitfall	3	irr	t3b	22/05/2017	Diptera	1	1	-3.293	0.037142255
Pitfall	3	irr	t3b	22/05/2017	Diptera	1	1	-3.293	0.037142255
Pitfall	3	irr	t3b	22/05/2017	Diptera	1	1	-3.293	0.037142255
Pitfall	3	irr	t3b	22/05/2017	Diptera	1	1	-3.293	0.037142255
Pitfall	2	con	t2a	22/05/2017	Diptera	1	1	-3.293	0.037142255
Pitfall	2	con	t2a	22/05/2017	Diptera	1	1	-3.293	0.037142255
Pitfall	2	con	t2a	22/05/2017	Diptera	1	1	-3.293	0.037142255
Pitfall	2	con	t2a	22/05/2017	Diptera	1	1	-3.293	0.037142255
Pitfall	2	con	t2a	22/05/2017	Diptera	1	1	-3.293	0.037142255
Pitfall	3	irr	t3a	22/05/2017	Diptera	1	1	-3.293	0.037142255
Pitfall	3	irr	t3a	22/05/2017	Diptera	1	1	-3.293	0.037142255
Pitfall	3	irr	t3a	22/05/2017	Diptera	1	1	-3.293	0.037142255
Pitfall	3	irr	t3a	22/05/2017	Diptera	1	1	-3.293	0.037142255
Pitfall	3	irr	t3a	22/05/2017	Diptera	1	1	-3.293	0.037142255
Pitfall	3	irr	t3a	22/05/2017	Diptera	1	1	-3.293	0.037142255
Pitfall	3	irr	t3a	22/05/2017	Diptera	1	1	-3.293	0.037142255
Pitfall	3	irr	t3a	22/05/2017	Diptera	1	1	-3.293	0.037142255
Pitfall	3	irr	t3a	22/05/2017	Diptera	1	1	-3.293	0.037142255
Pitfall	3	irr	t3a	22/05/2017	Diptera	1	1	-3.293	0.037142255
Pitfall	3	irr	t3a	22/05/2017	Diptera	1	1	-3.293	0.037142255
Pitfall	3	irr	t3a	22/05/2017	Diptera	1	1	-3.293	0.037142255
Pitfall	4	con	t4b	22/05/2017	Diptera	1	1	-3.293	0.037142255
Pitfall	4	con	t4b	22/05/2017	Diptera	1	1	-3.293	0.037142255
Pitfall	4	con	t4b	22/05/2017	Diptera	1	1	-3.293	0.037142255
Pitfall	4	con	t4b	22/05/2017	Diptera	1	1	-3.293	0.037142255
Pitfall	4	con	t4b	22/05/2017	Diptera	1	1	-3.293	0.037142255
Pitfall	4	con	t4b	22/05/2017	Diptera	1	1	-3.293	0.037142255
Pitfall	4	con	t4b	22/05/2017	Diptera	1	1	-3.293	0.037142255
Pitfall	4	con	t4b	22/05/2017	Diptera	1	1	-3.293	0.037142255
Pitfall	2	con	t2b	22/05/2017	Diptera	1	1	-3.293	0.037142255
Pitfall	2	con	t2b	22/05/2017	Diptera	1	1	-3.293	0.037142255
Pitfall	2	con	t2b	22/05/2017	Diptera	1	1	-3.293	0.037142255
Pitfall	2	con	t2b	22/05/2017	Diptera	1	1	-3.293	0.037142255
Pitfall	2	con	t2b	22/05/2017	Diptera	1	1	-3.293	0.037142255
Pitfall	2	con	t2b	22/05/2017	Diptera	1	1	-3.293	0.037142255
Pitfall	2	con	t2b	22/05/2017	Diptera	1	1	-3.293	0.037142255
Pitfall	2	con	t2b	22/05/2017	Diptera	1	1	-3.293	0.037142255
Pitfall	2	con	t2b	22/05/2017	Diptera	1	1	-3.293	0.037142255
Pitfall	2	con	t2b	22/05/2017	Diptera	1	1	-3.293	0.037142255
Pitfall	2	con	t2b	22/05/2017	Diptera	1	1	-3.293	0.037142255
Pitfall	1	irr	t1a	22/05/2017	Diptera	1	1	-3.293	0.037142255
Pitfall	1	irr	t1a	22/05/2017	Diptera	1	1	-3.293	0.037142255
Pitfall	1	irr	t1a	22/05/2017	Diptera	1	1	-3.293	0.037142255
Pitfall	1	irr	t1a	22/05/2017	Diptera	1	1	-3.293	0.037142255
Pitfall	1	irr	t1a	22/05/2017	Diptera	1	1	-3.293	0.037142255
Pitfall	1	irr	t1a	22/05/2017	Diptera	1	1	-3.293	0.037142255
Pitfall	1	irr	t1a	22/05/2017	Diptera	1	1	-3.293	0.037142255
Pitfall	1	irr	t1a	22/05/2017	Diptera	1	1	-3.293	0.037142255
Pitfall	1	irr	t1a	22/05/2017	Diptera	1	1	-3.293	0.037142255
Pitfall	1	irr	t1a	22/05/2017	Diptera	1	1	-3.293	0.037142255
Pitfall	1	irr	t1a	22/05/2017	Diptera	1	1	-3.293	0.037142255
Pitfall	4	con	t4a	22/05/2017	Diptera	1	1	-3.293	0.037142255
Pitfall	4	con	t4a	22/05/2017	Diptera	1	1	-3.293	0.037142255
Pitfall	4	con	t4a	22/05/2017	Diptera	1	1	-3.293	0.037142255
Pitfall	4	con	t4a	22/05/2017	Diptera	1	1	-3.293	0.037142255
Pitfall	5	wet	t5a	22/05/2017	Diptera	1	1	-3.293	0.037142255
Pitfall	5	wet	t5a	22/05/2017	Diptera	1	1	-3.293	0.037142255
Pitfall	5	wet	t5a	22/05/2017	Diptera	1	1	-3.293	0.037142255
Pitfall	5	wet	t5a	22/05/2017	Diptera	1	1	-3.293	0.037142255
Pitfall	5	wet	t5a	22/05/2017	Diptera	1	1	-3.293	0.037142255
Pitfall	5	wet	t5a	22/05/2017	Diptera	1	1	-3.293	0.037142255
Pitfall	5	wet	t5a	22/05/2017	Diptera	1	1	-3.293	0.037142255
Pitfall	5	wet	t5a	22/05/2017	Diptera	1	1	-3.293	0.037142255
Pitfall	5	wet	t5a	22/05/2017	Diptera	1	1	-3.293	0.037142255
Pitfall	5	wet	t5a	22/05/2017	Diptera	1	1	-3.293	0.037142255
Pitfall	5	wet	t5a	22/05/2017	Diptera	1	1	-3.293	0.037142255
Pitfall	5	wet	t5a	22/05/2017	Diptera	1	1	-3.293	0.037142255
Pitfall	5	wet	t5a	22/05/2017	Diptera	1	1	-3.293	0.037142255
Pitfall	5	wet	t5a	22/05/2017	Diptera	1	1	-3.293	0.037142255
Pitfall	5	wet	t5a	22/05/2017	Diptera	1	1	-3.293	0.037142255
Pitfall	5	wet	t5a	22/05/2017	Diptera	1	1	-3.293	0.037142255
Pitfall	2	con	t2b	25/05/2017	Diptera	1	1	-3.293	0.037142255
Pitfall	2	con	t2b	25/05/2017	Diptera	1	1	-3.293	0.037142255
Pitfall	2	con	t2b	25/05/2017	Diptera	1	1	-3.293	0.037142255
Pitfall	2	con	t2b	25/05/2017	Diptera	1	1	-3.293	0.037142255
Pitfall	2	con	t2b	25/05/2017	Diptera	1	1	-3.293	0.037142255
Pitfall	2	con	t2b	25/05/2017	Diptera	1	1	-3.293	0.037142255
Pitfall	2	con	t2b	25/05/2017	Diptera	1	1	-3.293	0.037142255
Pitfall	2	con	t2b	25/05/2017	Diptera	1	1	-3.293	0.037142255
Pitfall	2	con	t2b	25/05/2017	Diptera	1	1	-3.293	0.037142255
Pitfall	2	con	t2b	25/05/2017	Diptera	1	1	-3.293	0.037142255
Pitfall	2	con	t2b	25/05/2017	Diptera	1	1	-3.293	0.037142255
Pitfall	2	con	t2b	25/05/2017	Diptera	1	1	-3.293	0.037142255
Pitfall	2	con	t2b	25/05/2017	Diptera	1	1	-3.293	0.037142255
Pitfall	3	irr	t3b	25/05/2017	Diptera	1	1	-3.293	0.037142255
Pitfall	3	irr	t3b	25/05/2017	Diptera	1	1	-3.293	0.037142255
Pitfall	3	irr	t3b	25/05/2017	Diptera	1	1	-3.293	0.037142255
Pitfall	3	irr	t3b	25/05/2017	Diptera	1	1	-3.293	0.037142255
Pitfall	3	irr	t3b	25/05/2017	Diptera	1	1	-3.293	0.037142255
Pitfall	3	irr	t3b	25/05/2017	Diptera	1	1	-3.293	0.037142255
Pitfall	3	irr	t3b	25/05/2017	Diptera	1	1	-3.293	0.037142255
Pitfall	3	irr	t3b	25/05/2017	Diptera	1	1	-3.293	0.037142255
Pitfall	3	irr	t3b	25/05/2017	Diptera	1	1	-3.293	0.037142255
Pitfall	3	irr	t3b	25/05/2017	Diptera	1	1	-3.293	0.037142255
Pitfall	3	irr	t3b	25/05/2017	Diptera	1	1	-3.293	0.037142255
Pitfall	3	irr	t3b	25/05/2017	Diptera	1	1	-3.293	0.037142255
Pitfall	3	irr	t3b	25/05/2017	Diptera	1	1	-3.293	0.037142255
Pitfall	3	irr	t3b	25/05/2017	Diptera	1	1	-3.293	0.037142255
Pitfall	3	irr	t3b	25/05/2017	Diptera	1	1	-3.293	0.037142255
Pitfall	3	irr	t3b	25/05/2017	Diptera	1	1	-3.293	0.037142255
Pitfall	3	irr	t3b	25/05/2017	Diptera	1	1	-3.293	0.037142255
Pitfall	3	irr	t3b	25/05/2017	Diptera	1	1	-3.293	0.037142255
Pitfall	3	irr	t3b	25/05/2017	Diptera	1	1	-3.293	0.037142255
Pitfall	3	irr	t3b	25/05/2017	Diptera	1	1	-3.293	0.037142255
Pitfall	3	irr	t3b	25/05/2017	Diptera	1	1	-3.293	0.037142255
Pitfall	3	irr	t3b	25/05/2017	Diptera	1	1	-3.293	0.037142255
Pitfall	3	irr	t3b	25/05/2017	Diptera	1	1	-3.293	0.037142255
Pitfall	2	con	t2a	25/05/2017	Diptera	1	1	-3.293	0.037142255
Pitfall	2	con	t2a	25/05/2017	Diptera	1	1	-3.293	0.037142255
Pitfall	2	con	t2a	25/05/2017	Diptera	1	1	-3.293	0.037142255
Pitfall	2	con	t2a	25/05/2017	Diptera	1	1	-3.293	0.037142255
Pitfall	2	con	t2a	25/05/2017	Diptera	1	1	-3.293	0.037142255
Pitfall	2	con	t2a	25/05/2017	Diptera	1	1	-3.293	0.037142255
Pitfall	2	con	t2a	25/05/2017	Diptera	1	1	-3.293	0.037142255
Pitfall	2	con	t2a	25/05/2017	Diptera	1	1	-3.293	0.037142255
Pitfall	2	con	t2a	25/05/2017	Diptera	1	1	-3.293	0.037142255
Pitfall	2	con	t2a	25/05/2017	Diptera	1	1	-3.293	0.037142255
Pitfall	2	con	t2a	25/05/2017	Diptera	1	1	-3.293	0.037142255
Pitfall	2	con	t2a	25/05/2017	Diptera	1	1	-3.293	0.037142255
Pitfall	2	con	t2a	25/05/2017	Diptera	1	1	-3.293	0.037142255
Pitfall	2	con	t2a	25/05/2017	Diptera	1	1	-3.293	0.037142255
Pitfall	2	con	t2a	25/05/2017	Diptera	1	1	-3.293	0.037142255
Pitfall	2	con	t2a	25/05/2017	Diptera	1	1	-3.293	0.037142255
Pitfall	2	con	t2a	25/05/2017	Diptera	1	1	-3.293	0.037142255
Pitfall	2	con	t2a	25/05/2017	Diptera	1	1	-3.293	0.037142255
Pitfall	2	con	t2a	25/05/2017	Diptera	1	1	-3.293	0.037142255
Pitfall	2	con	t2a	25/05/2017	Diptera	1	1	-3.293	0.037142255
Pitfall	2	con	t2a	25/05/2017	Diptera	1	1	-3.293	0.037142255
Pitfall	2	con	t2a	25/05/2017	Diptera	1	1	-3.293	0.037142255
Pitfall	2	con	t2a	25/05/2017	Diptera	1	1	-3.293	0.037142255
Pitfall	2	con	t2a	25/05/2017	Diptera	1	1	-3.293	0.037142255
Pitfall	2	con	t2a	25/05/2017	Diptera	1	1	-3.293	0.037142255
Pitfall	2	con	t2a	25/05/2017	Diptera	1	1	-3.293	0.037142255
Pitfall	2	con	t2a	25/05/2017	Diptera	1	1	-3.293	0.037142255
Pitfall	2	con	t2a	25/05/2017	Diptera	1	1	-3.293	0.037142255
Pitfall	2	con	t2a	25/05/2017	Diptera	1	1	-3.293	0.037142255
Pitfall	2	con	t2a	25/05/2017	Diptera	1	1	-3.293	0.037142255
Pitfall	2	con	t2a	25/05/2017	Diptera	1	1	-3.293	0.037142255
Pitfall	2	con	t2a	25/05/2017	Diptera	1	1	-3.293	0.037142255
Pitfall	2	con	t2a	25/05/2017	Diptera	1	1	-3.293	0.037142255
Pitfall	5	wet	t5a	25/05/2017	Diptera	1	1	-3.293	0.037142255
Pitfall	5	wet	t5a	25/05/2017	Diptera	1	1	-3.293	0.037142255
Pitfall	5	wet	t5a	25/05/2017	Diptera	1	1	-3.293	0.037142255
Pitfall	5	wet	t5a	25/05/2017	Diptera	1	1	-3.293	0.037142255
Pitfall	5	wet	t5a	25/05/2017	Diptera	1	1	-3.293	0.037142255
Pitfall	5	wet	t5a	25/05/2017	Diptera	1	1	-3.293	0.037142255
Pitfall	5	wet	t5a	25/05/2017	Diptera	1	1	-3.293	0.037142255
Pitfall	5	wet	t5a	25/05/2017	Diptera	1	1	-3.293	0.037142255
Pitfall	5	wet	t5a	25/05/2017	Diptera	1	1	-3.293	0.037142255
Pitfall	5	wet	t5a	25/05/2017	Diptera	1	1	-3.293	0.037142255
Pitfall	5	wet	t5a	25/05/2017	Diptera	1	1	-3.293	0.037142255
Pitfall	5	wet	t5a	25/05/2017	Diptera	1	1	-3.293	0.037142255
Pitfall	5	wet	t5a	25/05/2017	Diptera	1	1	-3.293	0.037142255
Pitfall	5	wet	t5a	25/05/2017	Diptera	1	1	-3.293	0.037142255
Pitfall	5	wet	t5a	25/05/2017	Diptera	1	1	-3.293	0.037142255
Pitfall	5	wet	t5a	25/05/2017	Diptera	1	1	-3.293	0.037142255
Pitfall	5	wet	t5a	25/05/2017	Diptera	1	1	-3.293	0.037142255
Pitfall	5	wet	t5a	25/05/2017	Diptera	1	1	-3.293	0.037142255
Pitfall	5	wet	t5a	25/05/2017	Diptera	1	1	-3.293	0.037142255
Pitfall	5	wet	t5a	25/05/2017	Diptera	1	1	-3.293	0.037142255
Pitfall	5	wet	t5a	25/05/2017	Diptera	1	1	-3.293	0.037142255
Pitfall	5	wet	t5b	25/05/2017	Diptera	1	1	-3.293	0.037142255
Pitfall	5	wet	t5b	25/05/2017	Diptera	1	1	-3.293	0.037142255
Pitfall	5	wet	t5b	25/05/2017	Diptera	1	1	-3.293	0.037142255
Pitfall	5	wet	t5b	25/05/2017	Diptera	1	1	-3.293	0.037142255
Pitfall	5	wet	t5b	25/05/2017	Diptera	1	1	-3.293	0.037142255
Pitfall	5	wet	t5b	25/05/2017	Diptera	1	1	-3.293	0.037142255
Pitfall	5	wet	t5b	25/05/2017	Diptera	1	1	-3.293	0.037142255
Pitfall	5	wet	t5b	25/05/2017	Diptera	1	1	-3.293	0.037142255
Pitfall	5	wet	t5b	25/05/2017	Diptera	1	1	-3.293	0.037142255
Pitfall	5	wet	t5b	25/05/2017	Diptera	1	1	-3.293	0.037142255
Pitfall	5	wet	t5b	25/05/2017	Diptera	1	1	-3.293	0.037142255
Pitfall	5	wet	t5b	25/05/2017	Diptera	1	1	-3.293	0.037142255
Pitfall	5	wet	t5b	25/05/2017	Diptera	1	1	-3.293	0.037142255
Pitfall	5	wet	t5b	25/05/2017	Diptera	1	1	-3.293	0.037142255
Pitfall	5	wet	t5b	25/05/2017	Diptera	1	1	-3.293	0.037142255
Pitfall	5	wet	t5b	25/05/2017	Diptera	1	1	-3.293	0.037142255
Pitfall	5	wet	t5b	25/05/2017	Diptera	1	1	-3.293	0.037142255
Pitfall	5	wet	t5b	25/05/2017	Diptera	1	1	-3.293	0.037142255
Pitfall	5	wet	t5b	25/05/2017	Diptera	1	1	-3.293	0.037142255
Pitfall	5	wet	t5b	25/05/2017	Diptera	1	1	-3.293	0.037142255
Pitfall	5	wet	t5b	25/05/2017	Diptera	1	1	-3.293	0.037142255
Pitfall	5	wet	t5b	25/05/2017	Diptera	1	1	-3.293	0.037142255
Pitfall	5	wet	t5b	25/05/2017	Diptera	1	1	-3.293	0.037142255
Pitfall	5	wet	t5b	25/05/2017	Diptera	1	1	-3.293	0.037142255
Pitfall	5	wet	t5b	25/05/2017	Diptera	1	1	-3.293	0.037142255
Pitfall	5	wet	t5b	25/05/2017	Diptera	1	1	-3.293	0.037142255
Pitfall	5	wet	t5b	25/05/2017	Diptera	1	1	-3.293	0.037142255
Pitfall	5	wet	t5b	25/05/2017	Diptera	1	1	-3.293	0.037142255
Pitfall	5	wet	t5b	25/05/2017	Diptera	1	1	-3.293	0.037142255
Pitfall	5	wet	t5b	25/05/2017	Diptera	1	1	-3.293	0.037142255
Pitfall	3	irr	t3a	25/05/2017	Diptera	1	1	-3.293	0.037142255
Pitfall	3	irr	t3a	25/05/2017	Diptera	1	1	-3.293	0.037142255
Pitfall	3	irr	t3a	25/05/2017	Diptera	1	1	-3.293	0.037142255
Pitfall	3	irr	t3a	25/05/2017	Diptera	1	1	-3.293	0.037142255
Pitfall	3	irr	t3a	25/05/2017	Diptera	1	1	-3.293	0.037142255
Pitfall	1	irr	t1b	25/05/2017	Diptera	1	1	-3.293	0.037142255
Pitfall	1	irr	t1b	25/05/2017	Diptera	1	1	-3.293	0.037142255
Pitfall	1	irr	t1b	25/05/2017	Diptera	1	1	-3.293	0.037142255
Pitfall	1	irr	t1b	25/05/2017	Diptera	1	1	-3.293	0.037142255
Pitfall	1	irr	t1b	25/05/2017	Diptera	1	1	-3.293	0.037142255
Pitfall	1	irr	t1b	25/05/2017	Diptera	1	1	-3.293	0.037142255
Pitfall	1	irr	t1b	25/05/2017	Diptera	1	1	-3.293	0.037142255
Pitfall	1	irr	t1b	25/05/2017	Diptera	1	1	-3.293	0.037142255
Pitfall	1	irr	t1b	25/05/2017	Diptera	1	1	-3.293	0.037142255
Pitfall	1	irr	t1b	25/05/2017	Diptera	1	1	-3.293	0.037142255
Pitfall	4	con	t4b	25/05/2017	Diptera	1	1	-3.293	0.037142255
Pitfall	4	con	t4b	25/05/2017	Diptera	1	1	-3.293	0.037142255
Pitfall	4	con	t4b	25/05/2017	Diptera	1	1	-3.293	0.037142255
Pitfall	4	con	t4b	25/05/2017	Diptera	1	1	-3.293	0.037142255
Pitfall	4	con	t4b	25/05/2017	Diptera	1	1	-3.293	0.037142255
Pitfall	4	con	t4b	25/05/2017	Diptera	1	1	-3.293	0.037142255
Pitfall	4	con	t4b	25/05/2017	Diptera	1	1	-3.293	0.037142255
Pitfall	4	con	t4b	25/05/2017	Diptera	1	1	-3.293	0.037142255
Pitfall	4	con	t4a	25/05/2017	Diptera	1	1	-3.293	0.037142255
Pitfall	4	con	t4a	25/05/2017	Diptera	1	1	-3.293	0.037142255
Pitfall	4	con	t4a	25/05/2017	Diptera	1	1	-3.293	0.037142255
Pitfall	4	con	t4a	25/05/2017	Diptera	1	1	-3.293	0.037142255
Pitfall	4	con	t4a	25/05/2017	Diptera	1	1	-3.293	0.037142255
Pitfall	1	irr	t1a	25/05/2017	Diptera	1	1	-3.293	0.037142255
Pitfall	1	irr	t1a	25/05/2017	Diptera	1	1	-3.293	0.037142255
Pitfall	1	irr	t1a	25/05/2017	Diptera	1	1	-3.293	0.037142255
Pitfall	1	irr	t1a	25/05/2017	Diptera	1	1	-3.293	0.037142255
Pitfall	1	irr	t1a	25/05/2017	Diptera	1	1	-3.293	0.037142255
Pitfall	1	irr	t1a	25/05/2017	Diptera	1	1	-3.293	0.037142255
Pitfall	1	irr	t1a	25/05/2017	Diptera	1	1	-3.293	0.037142255
Pitfall	1	irr	t1a	25/05/2017	Diptera	1	1	-3.293	0.037142255
Pitfall	1	irr	t1a	25/05/2017	Diptera	1	1	-3.293	0.037142255
Pitfall	5	wet	t5b	28/05/2017	Diptera	1	1	-3.293	0.037142255
Pitfall	5	wet	t5b	28/05/2017	Diptera	1	1	-3.293	0.037142255
Pitfall	5	wet	t5b	28/05/2017	Diptera	1	1	-3.293	0.037142255
Pitfall	5	wet	t5b	28/05/2017	Diptera	1	1	-3.293	0.037142255
Pitfall	5	wet	t5b	28/05/2017	Diptera	1	1	-3.293	0.037142255
Pitfall	5	wet	t5b	28/05/2017	Diptera	1	1	-3.293	0.037142255
Pitfall	5	wet	t5b	28/05/2017	Diptera	1	1	-3.293	0.037142255
Pitfall	5	wet	t5b	28/05/2017	Diptera	1	1	-3.293	0.037142255
Pitfall	5	wet	t5b	28/05/2017	Diptera	1	1	-3.293	0.037142255
Pitfall	5	wet	t5b	28/05/2017	Diptera	1	1	-3.293	0.037142255
Pitfall	5	wet	t5b	28/05/2017	Diptera	1	1	-3.293	0.037142255
Pitfall	5	wet	t5b	28/05/2017	Diptera	1	1	-3.293	0.037142255
Pitfall	5	wet	t5b	28/05/2017	Diptera	1	1	-3.293	0.037142255
Pitfall	5	wet	t5b	28/05/2017	Diptera	1	1	-3.293	0.037142255
Pitfall	5	wet	t5b	28/05/2017	Diptera	1	1	-3.293	0.037142255
Pitfall	5	wet	t5b	28/05/2017	Diptera	1	1	-3.293	0.037142255
Pitfall	5	wet	t5b	28/05/2017	Diptera	1	1	-3.293	0.037142255
Pitfall	5	wet	t5b	28/05/2017	Diptera	1	1	-3.293	0.037142255
Pitfall	5	wet	t5b	28/05/2017	Diptera	1	1	-3.293	0.037142255
Pitfall	5	wet	t5b	28/05/2017	Diptera	1	1	-3.293	0.037142255
Pitfall	5	wet	t5b	28/05/2017	Diptera	1	1	-3.293	0.037142255
Pitfall	5	wet	t5b	28/05/2017	Diptera	1	1	-3.293	0.037142255
Pitfall	5	wet	t5b	28/05/2017	Diptera	1	1	-3.293	0.037142255
Pitfall	5	wet	t5b	28/05/2017	Diptera	1	1	-3.293	0.037142255
Pitfall	5	wet	t5b	28/05/2017	Diptera	1	1	-3.293	0.037142255
Pitfall	5	wet	t5b	28/05/2017	Diptera	1	1	-3.293	0.037142255
Pitfall	5	wet	t5b	28/05/2017	Diptera	1	1	-3.293	0.037142255
Pitfall	5	wet	t5b	28/05/2017	Diptera	1	1	-3.293	0.037142255
Pitfall	5	wet	t5b	28/05/2017	Diptera	1	1	-3.293	0.037142255
Pitfall	5	wet	t5b	28/05/2017	Diptera	1	1	-3.293	0.037142255
Pitfall	5	wet	t5b	28/05/2017	Diptera	1	1	-3.293	0.037142255
Pitfall	5	wet	t5b	28/05/2017	Diptera	1	1	-3.293	0.037142255
Pitfall	5	wet	t5b	28/05/2017	Diptera	1	1	-3.293	0.037142255
Pitfall	5	wet	t5b	28/05/2017	Diptera	1	1	-3.293	0.037142255
Pitfall	5	wet	t5b	28/05/2017	Diptera	1	1	-3.293	0.037142255
Pitfall	5	wet	t5b	28/05/2017	Diptera	1	1	-3.293	0.037142255
Pitfall	5	wet	t5b	28/05/2017	Diptera	1	1	-3.293	0.037142255
Pitfall	5	wet	t5b	28/05/2017	Diptera	1	1	-3.293	0.037142255
Pitfall	5	wet	t5b	28/05/2017	Diptera	1	1	-3.293	0.037142255
Pitfall	5	wet	t5b	28/05/2017	Diptera	1	1	-3.293	0.037142255
Pitfall	2	con	t2a	28/05/2017	Diptera	1	1	-3.293	0.037142255
Pitfall	2	con	t2a	28/05/2017	Diptera	1	1	-3.293	0.037142255
Pitfall	2	con	t2a	28/05/2017	Diptera	1	1	-3.293	0.037142255
Pitfall	2	con	t2a	28/05/2017	Diptera	1	1	-3.293	0.037142255
Pitfall	2	con	t2a	28/05/2017	Diptera	1	1	-3.293	0.037142255
Pitfall	2	con	t2a	28/05/2017	Diptera	1	1	-3.293	0.037142255
Pitfall	2	con	t2a	28/05/2017	Diptera	1	1	-3.293	0.037142255
Pitfall	2	con	t2a	28/05/2017	Diptera	1	1	-3.293	0.037142255
Pitfall	2	con	t2a	28/05/2017	Diptera	1	1	-3.293	0.037142255
Pitfall	2	con	t2a	28/05/2017	Diptera	1	1	-3.293	0.037142255
Pitfall	2	con	t2a	28/05/2017	Diptera	1	1	-3.293	0.037142255
Pitfall	2	con	t2a	28/05/2017	Diptera	1	1	-3.293	0.037142255
Pitfall	2	con	t2a	28/05/2017	Diptera	1	1	-3.293	0.037142255
Pitfall	2	con	t2a	28/05/2017	Diptera	1	1	-3.293	0.037142255
Pitfall	2	con	t2a	28/05/2017	Diptera	1	1	-3.293	0.037142255
Pitfall	2	con	t2a	28/05/2017	Diptera	1	1	-3.293	0.037142255
Pitfall	2	con	t2a	28/05/2017	Diptera	1	1	-3.293	0.037142255
Pitfall	2	con	t2a	28/05/2017	Diptera	1	1	-3.293	0.037142255
Pitfall	2	con	t2a	28/05/2017	Diptera	1	1	-3.293	0.037142255
Pitfall	2	con	t2a	28/05/2017	Diptera	1	1	-3.293	0.037142255
Pitfall	2	con	t2a	28/05/2017	Diptera	1	1	-3.293	0.037142255
Pitfall	2	con	t2a	28/05/2017	Diptera	1	1	-3.293	0.037142255
Pitfall	2	con	t2a	28/05/2017	Diptera	1	1	-3.293	0.037142255
Pitfall	2	con	t2a	28/05/2017	Diptera	1	1	-3.293	0.037142255
Pitfall	2	con	t2a	28/05/2017	Diptera	1	1	-3.293	0.037142255
Pitfall	2	con	t2a	28/05/2017	Diptera	1	1	-3.293	0.037142255
Pitfall	2	con	t2a	28/05/2017	Diptera	1	1	-3.293	0.037142255
Pitfall	2	con	t2a	28/05/2017	Diptera	1	1	-3.293	0.037142255
Pitfall	2	con	t2a	28/05/2017	Diptera	1	1	-3.293	0.037142255
Pitfall	2	con	t2a	28/05/2017	Diptera	1	1	-3.293	0.037142255
Pitfall	2	con	t2a	28/05/2017	Diptera	1	1	-3.293	0.037142255
Pitfall	2	con	t2a	28/05/2017	Diptera	1	1	-3.293	0.037142255
Pitfall	5	wet	t5a	28/05/2017	Diptera	1	1	-3.293	0.037142255
Pitfall	5	wet	t5a	28/05/2017	Diptera	1	1	-3.293	0.037142255
Pitfall	5	wet	t5a	28/05/2017	Diptera	1	1	-3.293	0.037142255
Pitfall	5	wet	t5a	28/05/2017	Diptera	1	1	-3.293	0.037142255
Pitfall	5	wet	t5a	28/05/2017	Diptera	1	1	-3.293	0.037142255
Pitfall	5	wet	t5a	28/05/2017	Diptera	1	1	-3.293	0.037142255
Pitfall	5	wet	t5a	28/05/2017	Diptera	1	1	-3.293	0.037142255
Pitfall	5	wet	t5a	28/05/2017	Diptera	1	1	-3.293	0.037142255
Pitfall	5	wet	t5a	28/05/2017	Diptera	1	1	-3.293	0.037142255
Pitfall	5	wet	t5a	28/05/2017	Diptera	1	1	-3.293	0.037142255
Pitfall	5	wet	t5a	28/05/2017	Diptera	1	1	-3.293	0.037142255
Pitfall	5	wet	t5a	28/05/2017	Diptera	1	1	-3.293	0.037142255
Pitfall	5	wet	t5a	28/05/2017	Diptera	1	1	-3.293	0.037142255
Pitfall	5	wet	t5a	28/05/2017	Diptera	1	1	-3.293	0.037142255
Pitfall	5	wet	t5a	28/05/2017	Diptera	1	1	-3.293	0.037142255
Pitfall	5	wet	t5a	28/05/2017	Diptera	1	1	-3.293	0.037142255
Pitfall	5	wet	t5a	28/05/2017	Diptera	1	1	-3.293	0.037142255
Pitfall	5	wet	t5a	28/05/2017	Diptera	1	1	-3.293	0.037142255
Pitfall	5	wet	t5a	28/05/2017	Diptera	1	1	-3.293	0.037142255
Pitfall	5	wet	t5a	28/05/2017	Diptera	1	1	-3.293	0.037142255
Pitfall	5	wet	t5a	28/05/2017	Diptera	1	1	-3.293	0.037142255
Pitfall	5	wet	t5a	28/05/2017	Diptera	1	1	-3.293	0.037142255
Pitfall	5	wet	t5a	28/05/2017	Diptera	1	1	-3.293	0.037142255
Pitfall	5	wet	t5a	28/05/2017	Diptera	1	1	-3.293	0.037142255
Pitfall	5	wet	t5a	28/05/2017	Diptera	1	1	-3.293	0.037142255
Pitfall	5	wet	t5a	28/05/2017	Diptera	1	1	-3.293	0.037142255
Pitfall	3	irr	t3a	28/05/2017	Diptera	1	1	-3.293	0.037142255
Pitfall	3	irr	t3a	28/05/2017	Diptera	1	1	-3.293	0.037142255
Pitfall	3	irr	t3a	28/05/2017	Diptera	1	1	-3.293	0.037142255
Pitfall	3	irr	t3a	28/05/2017	Diptera	1	1	-3.293	0.037142255
Pitfall	3	irr	t3a	28/05/2017	Diptera	1	1	-3.293	0.037142255
Pitfall	3	irr	t3a	28/05/2017	Diptera	1	1	-3.293	0.037142255
Pitfall	3	irr	t3a	28/05/2017	Diptera	1	1	-3.293	0.037142255
Pitfall	3	irr	t3a	28/05/2017	Diptera	1	1	-3.293	0.037142255
Pitfall	3	irr	t3a	28/05/2017	Diptera	1	1	-3.293	0.037142255
Pitfall	3	irr	t3b	28/05/2017	Diptera	1	1	-3.293	0.037142255
Pitfall	3	irr	t3b	28/05/2017	Diptera	1	1	-3.293	0.037142255
Pitfall	3	irr	t3b	28/05/2017	Diptera	1	1	-3.293	0.037142255
Pitfall	3	irr	t3b	28/05/2017	Diptera	1	1	-3.293	0.037142255
Pitfall	3	irr	t3b	28/05/2017	Diptera	1	1	-3.293	0.037142255
Pitfall	3	irr	t3b	28/05/2017	Diptera	1	1	-3.293	0.037142255
Pitfall	3	irr	t3b	28/05/2017	Diptera	1	1	-3.293	0.037142255
Pitfall	3	irr	t3b	28/05/2017	Diptera	1	1	-3.293	0.037142255
Pitfall	3	irr	t3b	28/05/2017	Diptera	1	1	-3.293	0.037142255
Pitfall	3	irr	t3b	28/05/2017	Diptera	1	1	-3.293	0.037142255
Pitfall	3	irr	t3b	28/05/2017	Diptera	1	1	-3.293	0.037142255
Pitfall	3	irr	t3b	28/05/2017	Diptera	1	1	-3.293	0.037142255
Pitfall	3	irr	t3b	28/05/2017	Diptera	1	1	-3.293	0.037142255
Pitfall	3	irr	t3b	28/05/2017	Diptera	1	1	-3.293	0.037142255
Pitfall	3	irr	t3b	28/05/2017	Diptera	1	1	-3.293	0.037142255
Pitfall	3	irr	t3b	28/05/2017	Diptera	1	1	-3.293	0.037142255
Pitfall	3	irr	t3b	28/05/2017	Diptera	1	1	-3.293	0.037142255
Pitfall	3	irr	t3b	28/05/2017	Diptera	1	1	-3.293	0.037142255
Pitfall	3	irr	t3b	28/05/2017	Diptera	1	1	-3.293	0.037142255
Pitfall	3	irr	t3b	28/05/2017	Diptera	1	1	-3.293	0.037142255
Pitfall	3	irr	t3b	28/05/2017	Diptera	1	1	-3.293	0.037142255
Pitfall	3	irr	t3b	28/05/2017	Diptera	1	1	-3.293	0.037142255
Pitfall	3	irr	t3b	28/05/2017	Diptera	1	1	-3.293	0.037142255
Pitfall	3	irr	t3b	28/05/2017	Diptera	1	1	-3.293	0.037142255
Pitfall	3	irr	t3b	28/05/2017	Diptera	1	1	-3.293	0.037142255
Pitfall	4	con	t4a	28/05/2017	Diptera	1	1	-3.293	0.037142255
Pitfall	4	con	t4a	28/05/2017	Diptera	1	1	-3.293	0.037142255
Pitfall	4	con	t4a	28/05/2017	Diptera	1	1	-3.293	0.037142255
Pitfall	4	con	t4a	28/05/2017	Diptera	1	1	-3.293	0.037142255
Pitfall	4	con	t4a	28/05/2017	Diptera	1	1	-3.293	0.037142255
Pitfall	4	con	t4a	28/05/2017	Diptera	1	1	-3.293	0.037142255
Pitfall	4	con	t4a	28/05/2017	Diptera	1	1	-3.293	0.037142255
Pitfall	4	con	t4a	28/05/2017	Diptera	1	1	-3.293	0.037142255
Pitfall	4	con	t4a	28/05/2017	Diptera	1	1	-3.293	0.037142255
Pitfall	4	con	t4a	28/05/2017	Diptera	1	1	-3.293	0.037142255
Pitfall	4	con	t4a	28/05/2017	Diptera	1	1	-3.293	0.037142255
Pitfall	4	con	t4a	28/05/2017	Diptera	1	1	-3.293	0.037142255
Pitfall	2	con	t2b	28/05/2017	Diptera	1	1	-3.293	0.037142255
Pitfall	2	con	t2b	28/05/2017	Diptera	1	1	-3.293	0.037142255
Pitfall	2	con	t2b	28/05/2017	Diptera	1	1	-3.293	0.037142255
Pitfall	2	con	t2b	28/05/2017	Diptera	1	1	-3.293	0.037142255
Pitfall	2	con	t2b	28/05/2017	Diptera	1	1	-3.293	0.037142255
Pitfall	2	con	t2b	28/05/2017	Diptera	1	1	-3.293	0.037142255
Pitfall	2	con	t2b	28/05/2017	Diptera	1	1	-3.293	0.037142255
Pitfall	2	con	t2b	28/05/2017	Diptera	1	1	-3.293	0.037142255
Pitfall	2	con	t2b	28/05/2017	Diptera	1	1	-3.293	0.037142255
Pitfall	2	con	t2b	28/05/2017	Diptera	1	1	-3.293	0.037142255
Pitfall	1	irr	t1b	28/05/2017	Diptera	1	1	-3.293	0.037142255
Pitfall	1	irr	t1b	28/05/2017	Diptera	1	1	-3.293	0.037142255
Pitfall	1	irr	t1b	28/05/2017	Diptera	1	1	-3.293	0.037142255
Pitfall	1	irr	t1b	28/05/2017	Diptera	1	1	-3.293	0.037142255
Pitfall	1	irr	t1b	28/05/2017	Diptera	1	1	-3.293	0.037142255
Pitfall	1	irr	t1b	28/05/2017	Diptera	1	1	-3.293	0.037142255
Pitfall	1	irr	t1b	28/05/2017	Diptera	1	1	-3.293	0.037142255
Pitfall	1	irr	t1b	28/05/2017	Diptera	1	1	-3.293	0.037142255
Pitfall	1	irr	t1b	28/05/2017	Diptera	1	1	-3.293	0.037142255
Pitfall	1	irr	t1b	28/05/2017	Diptera	1	1	-3.293	0.037142255
Pitfall	1	irr	t1b	28/05/2017	Diptera	1	1	-3.293	0.037142255
Pitfall	1	irr	t1b	28/05/2017	Diptera	1	1	-3.293	0.037142255
Pitfall	1	irr	t1b	28/05/2017	Diptera	1	1	-3.293	0.037142255
Pitfall	1	irr	t1b	28/05/2017	Diptera	1	1	-3.293	0.037142255
Pitfall	1	irr	t1b	28/05/2017	Diptera	1	1	-3.293	0.037142255
Pitfall	1	irr	t1b	28/05/2017	Diptera	1	1	-3.293	0.037142255
Pitfall	1	irr	t1b	28/05/2017	Diptera	1	1	-3.293	0.037142255
Pitfall	1	irr	t1b	28/05/2017	Diptera	1	1	-3.293	0.037142255
Pitfall	4	con	t4b	28/05/2017	Diptera	1	1	-3.293	0.037142255
Pitfall	4	con	t4b	28/05/2017	Diptera	1	1	-3.293	0.037142255
Pitfall	4	con	t4b	28/05/2017	Diptera	1	1	-3.293	0.037142255
Pitfall	4	con	t4b	28/05/2017	Diptera	1	1	-3.293	0.037142255
Pitfall	4	con	t4b	28/05/2017	Diptera	1	1	-3.293	0.037142255
Pitfall	4	con	t4b	28/05/2017	Diptera	1	1	-3.293	0.037142255
Pitfall	4	con	t4b	28/05/2017	Diptera	1	1	-3.293	0.037142255
Pitfall	4	con	t4b	28/05/2017	Diptera	1	1	-3.293	0.037142255
Pitfall	4	con	t4b	28/05/2017	Diptera	1	1	-3.293	0.037142255
Pitfall	4	con	t4b	28/05/2017	Diptera	1	1	-3.293	0.037142255
Pitfall	4	con	t4b	28/05/2017	Diptera	1	1	-3.293	0.037142255
Pitfall	4	con	t4b	28/05/2017	Diptera	1	1	-3.293	0.037142255
Pitfall	4	con	t4b	28/05/2017	Diptera	1	1	-3.293	0.037142255
Pitfall	4	con	t4b	28/05/2017	Diptera	1	1	-3.293	0.037142255
Pitfall	4	con	t4b	28/05/2017	Diptera	1	1	-3.293	0.037142255
Pitfall	4	con	t4b	28/05/2017	Diptera	1	1	-3.293	0.037142255
Pitfall	4	con	t4b	28/05/2017	Diptera	1	1	-3.293	0.037142255
Pitfall	4	con	t4b	28/05/2017	Diptera	1	1	-3.293	0.037142255
Pitfall	4	con	t4b	28/05/2017	Diptera	1	1	-3.293	0.037142255
Pitfall	4	con	t4b	28/05/2017	Diptera	1	1	-3.293	0.037142255
Pitfall	4	con	t4b	28/05/2017	Diptera	1	1	-3.293	0.037142255
Pitfall	4	con	t4b	28/05/2017	Diptera	1	1	-3.293	0.037142255
Pitfall	4	con	t4b	28/05/2017	Diptera	1	1	-3.293	0.037142255
Pitfall	4	con	t4b	28/05/2017	Diptera	1	1	-3.293	0.037142255
Pitfall	4	con	t4b	28/05/2017	Diptera	1	1	-3.293	0.037142255
Pitfall	1	irr	t1a	28/05/2017	Diptera	1	1	-3.293	0.037142255
Pitfall	1	irr	t1a	28/05/2017	Diptera	1	1	-3.293	0.037142255
Pitfall	1	irr	t1a	28/05/2017	Diptera	1	1	-3.293	0.037142255
Pitfall	1	irr	t1a	28/05/2017	Diptera	1	1	-3.293	0.037142255
Pitfall	1	irr	t1a	28/05/2017	Diptera	1	1	-3.293	0.037142255
Pitfall	1	irr	t1a	28/05/2017	Diptera	1	1	-3.293	0.037142255
Pitfall	1	irr	t1a	28/05/2017	Diptera	1	1	-3.293	0.037142255
Pitfall	1	irr	t1a	28/05/2017	Diptera	1	1	-3.293	0.037142255
Pitfall	5	wet	t5b	31/05/2017	Diptera	1	1	-3.293	0.037142255
Pitfall	5	wet	t5b	31/05/2017	Diptera	1	1	-3.293	0.037142255
Pitfall	5	wet	t5b	31/05/2017	Diptera	1	1	-3.293	0.037142255
Pitfall	5	wet	t5b	31/05/2017	Diptera	1	1	-3.293	0.037142255
Pitfall	5	wet	t5b	31/05/2017	Diptera	1	1	-3.293	0.037142255
Pitfall	5	wet	t5b	31/05/2017	Diptera	1	1	-3.293	0.037142255
Pitfall	5	wet	t5b	31/05/2017	Diptera	1	1	-3.293	0.037142255
Pitfall	5	wet	t5b	31/05/2017	Diptera	1	1	-3.293	0.037142255
Pitfall	5	wet	t5b	31/05/2017	Diptera	1	1	-3.293	0.037142255
Pitfall	5	wet	t5b	31/05/2017	Diptera	1	1	-3.293	0.037142255
Pitfall	5	wet	t5b	31/05/2017	Diptera	1	1	-3.293	0.037142255
Pitfall	5	wet	t5b	31/05/2017	Diptera	1	1	-3.293	0.037142255
Pitfall	2	con	t2b	31/05/2017	Diptera	1	1	-3.293	0.037142255
Pitfall	2	con	t2b	31/05/2017	Diptera	1	1	-3.293	0.037142255
Pitfall	2	con	t2b	31/05/2017	Diptera	1	1	-3.293	0.037142255
Pitfall	2	con	t2b	31/05/2017	Diptera	1	1	-3.293	0.037142255
Pitfall	3	irr	t3b	31/05/2017	Diptera	1	1	-3.293	0.037142255
Pitfall	3	irr	t3b	31/05/2017	Diptera	1	1	-3.293	0.037142255
Pitfall	1	irr	t1b	31/05/2017	Diptera	1	1	-3.293	0.037142255
Pitfall	1	irr	t1b	31/05/2017	Diptera	1	1	-3.293	0.037142255
Pitfall	1	irr	t1b	31/05/2017	Diptera	1	1	-3.293	0.037142255
Pitfall	5	wet	t5a	31/05/2017	Diptera	1	1	-3.293	0.037142255
Pitfall	5	wet	t5a	31/05/2017	Diptera	1	1	-3.293	0.037142255
Pitfall	5	wet	t5a	31/05/2017	Diptera	1	1	-3.293	0.037142255
Pitfall	5	wet	t5a	31/05/2017	Diptera	1	1	-3.293	0.037142255
Pitfall	5	wet	t5a	31/05/2017	Diptera	1	1	-3.293	0.037142255
Pitfall	5	wet	t5a	31/05/2017	Diptera	1	1	-3.293	0.037142255
Pitfall	5	wet	t5a	31/05/2017	Diptera	1	1	-3.293	0.037142255
Pitfall	5	wet	t5a	31/05/2017	Diptera	1	1	-3.293	0.037142255
Pitfall	5	wet	t5a	31/05/2017	Diptera	1	1	-3.293	0.037142255
Pitfall	5	wet	t5a	31/05/2017	Diptera	1	1	-3.293	0.037142255
Pitfall	5	wet	t5a	31/05/2017	Diptera	1	1	-3.293	0.037142255
Pitfall	5	wet	t5a	31/05/2017	Diptera	1	1	-3.293	0.037142255
Pitfall	5	wet	t5a	31/05/2017	Diptera	1	1	-3.293	0.037142255
Pitfall	5	wet	t5a	31/05/2017	Diptera	1	1	-3.293	0.037142255
Pitfall	5	wet	t5a	31/05/2017	Diptera	1	1	-3.293	0.037142255
Pitfall	5	wet	t5a	31/05/2017	Diptera	1	1	-3.293	0.037142255
Pitfall	5	wet	t5a	31/05/2017	Diptera	1	1	-3.293	0.037142255
Pitfall	5	wet	t5a	31/05/2017	Diptera	1	1	-3.293	0.037142255
Pitfall	5	wet	t5a	31/05/2017	Diptera	1	1	-3.293	0.037142255
Pitfall	5	wet	t5a	31/05/2017	Diptera	1	1	-3.293	0.037142255
Pitfall	2	con	t2a	31/05/2017	Diptera	1	1	-3.293	0.037142255
Pitfall	2	con	t2a	31/05/2017	Diptera	1	1	-3.293	0.037142255
Pitfall	2	con	t2a	31/05/2017	Diptera	1	1	-3.293	0.037142255
Pitfall	2	con	t2a	31/05/2017	Diptera	1	1	-3.293	0.037142255
Pitfall	2	con	t2a	31/05/2017	Diptera	1	1	-3.293	0.037142255
Pitfall	2	con	t2a	31/05/2017	Diptera	1	1	-3.293	0.037142255
Pitfall	2	con	t2a	31/05/2017	Diptera	1	1	-3.293	0.037142255
Pitfall	2	con	t2a	31/05/2017	Diptera	1	1	-3.293	0.037142255
Pitfall	2	con	t2a	31/05/2017	Diptera	1	1	-3.293	0.037142255
Pitfall	2	con	t2a	31/05/2017	Diptera	1	1	-3.293	0.037142255
Pitfall	2	con	t2a	31/05/2017	Diptera	1	1	-3.293	0.037142255
Pitfall	2	con	t2a	31/05/2017	Diptera	1	1	-3.293	0.037142255
Pitfall	2	con	t2a	31/05/2017	Diptera	1	1	-3.293	0.037142255
Pitfall	2	con	t2a	31/05/2017	Diptera	1	1	-3.293	0.037142255
Pitfall	2	con	t2a	31/05/2017	Diptera	1	1	-3.293	0.037142255
Pitfall	2	con	t2a	31/05/2017	Diptera	1	1	-3.293	0.037142255
Pitfall	2	con	t2a	31/05/2017	Diptera	1	1	-3.293	0.037142255
Pitfall	2	con	t2a	31/05/2017	Diptera	1	1	-3.293	0.037142255
Pitfall	2	con	t2a	31/05/2017	Diptera	1	1	-3.293	0.037142255
Pitfall	2	con	t2a	31/05/2017	Diptera	1	1	-3.293	0.037142255
Pitfall	2	con	t2a	31/05/2017	Diptera	1	1	-3.293	0.037142255
Pitfall	2	con	t2a	31/05/2017	Diptera	1	1	-3.293	0.037142255
Pitfall	2	con	t2a	31/05/2017	Diptera	1	1	-3.293	0.037142255
Pitfall	4	con	t4b	31/05/2017	Diptera	1	1	-3.293	0.037142255
Pitfall	4	con	t4b	31/05/2017	Diptera	1	1	-3.293	0.037142255
Pitfall	4	con	t4b	31/05/2017	Diptera	1	1	-3.293	0.037142255
Pitfall	4	con	t4b	31/05/2017	Diptera	1	1	-3.293	0.037142255
Pitfall	3	irr	t3a	31/05/2017	Diptera	1	1	-3.293	0.037142255
Pitfall	3	irr	t3a	31/05/2017	Diptera	1	1	-3.293	0.037142255
Pitfall	3	irr	t3a	31/05/2017	Diptera	1	1	-3.293	0.037142255
Pitfall	3	irr	t3a	31/05/2017	Diptera	1	1	-3.293	0.037142255
Pitfall	3	irr	t3a	31/05/2017	Diptera	1	1	-3.293	0.037142255
Pitfall	4	con	t4a	31/05/2017	Diptera	1	1	-3.293	0.037142255
Pitfall	4	con	t4a	31/05/2017	Diptera	1	1	-3.293	0.037142255
Pitfall	4	con	t4a	31/05/2017	Diptera	1	1	-3.293	0.037142255
Pitfall	4	con	t4a	31/05/2017	Diptera	1	1	-3.293	0.037142255
Pitfall	4	con	t4a	31/05/2017	Diptera	1	1	-3.293	0.037142255
Pitfall	4	con	t4a	31/05/2017	Diptera	1	1	-3.293	0.037142255
Pitfall	4	con	t4a	31/05/2017	Diptera	1	1	-3.293	0.037142255
Pitfall	1	irr	t1a	31/05/2017	Diptera	1	1	-3.293	0.037142255
Pitfall	1	irr	t1a	31/05/2017	Diptera	1	1	-3.293	0.037142255
Pitfall	1	irr	t1a	31/05/2017	Diptera	1	1	-3.293	0.037142255
Pitfall	1	irr	t1a	31/05/2017	Diptera	1	1	-3.293	0.037142255
Pitfall	1	irr	t1a	31/05/2017	Diptera	1	1	-3.293	0.037142255
Pitfall	1	irr	t1a	31/05/2017	Diptera	1	1	-3.293	0.037142255
Pitfall	1	irr	t1a	31/05/2017	Diptera	1	1	-3.293	0.037142255
Pitfall	1	irr	t1a	31/05/2017	Diptera	1	1	-3.293	0.037142255
Pitfall	1	irr	t1a	31/05/2017	Diptera	1	1	-3.293	0.037142255
Pitfall	1	irr	t1a	31/05/2017	Diptera	1	1	-3.293	0.037142255
Pitfall	1	irr	t1a	31/05/2017	Diptera	1	1	-3.293	0.037142255
Pitfall	1	irr	t1a	31/05/2017	Diptera	1	1	-3.293	0.037142255
Pitfall	1	irr	t1a	31/05/2017	Diptera	1	1	-3.293	0.037142255
Pitfall	1	irr	t1a	31/05/2017	Diptera	1	1	-3.293	0.037142255
Pitfall	5	wet	t5b	03/06/2017	Diptera	1	1	-3.293	0.037142255
Pitfall	5	wet	t5b	03/06/2017	Diptera	1	1	-3.293	0.037142255
Pitfall	5	wet	t5b	03/06/2017	Diptera	1	1	-3.293	0.037142255
Pitfall	5	wet	t5b	03/06/2017	Diptera	1	1	-3.293	0.037142255
Pitfall	5	wet	t5b	03/06/2017	Diptera	1	1	-3.293	0.037142255
Pitfall	5	wet	t5b	03/06/2017	Diptera	1	1	-3.293	0.037142255
Pitfall	5	wet	t5b	03/06/2017	Diptera	1	1	-3.293	0.037142255
Pitfall	5	wet	t5b	03/06/2017	Diptera	1	1	-3.293	0.037142255
Pitfall	5	wet	t5b	03/06/2017	Diptera	1	1	-3.293	0.037142255
Pitfall	5	wet	t5a	03/06/2017	Diptera	1	1	-3.293	0.037142255
Pitfall	5	wet	t5a	03/06/2017	Diptera	1	1	-3.293	0.037142255
Pitfall	5	wet	t5a	03/06/2017	Diptera	1	1	-3.293	0.037142255
Pitfall	5	wet	t5a	03/06/2017	Diptera	1	1	-3.293	0.037142255
Pitfall	5	wet	t5a	03/06/2017	Diptera	1	1	-3.293	0.037142255
Pitfall	5	wet	t5a	03/06/2017	Diptera	1	1	-3.293	0.037142255
Pitfall	5	wet	t5a	03/06/2017	Diptera	1	1	-3.293	0.037142255
Pitfall	5	wet	t5a	03/06/2017	Diptera	1	1	-3.293	0.037142255
Pitfall	5	wet	t5a	03/06/2017	Diptera	1	1	-3.293	0.037142255
Pitfall	5	wet	t5a	03/06/2017	Diptera	1	1	-3.293	0.037142255
Pitfall	5	wet	t5a	03/06/2017	Diptera	1	1	-3.293	0.037142255
Pitfall	5	wet	t5a	03/06/2017	Diptera	1	1	-3.293	0.037142255
Pitfall	3	irr	t3a	03/06/2017	Diptera	1	1	-3.293	0.037142255
Pitfall	3	irr	t3a	03/06/2017	Diptera	1	1	-3.293	0.037142255
Pitfall	3	irr	t3b	03/06/2017	Diptera	1	1	-3.293	0.037142255
Pitfall	3	irr	t3b	03/06/2017	Diptera	1	1	-3.293	0.037142255
Pitfall	3	irr	t3b	03/06/2017	Diptera	1	1	-3.293	0.037142255
Pitfall	3	irr	t3b	03/06/2017	Diptera	1	1	-3.293	0.037142255
Pitfall	2	con	t2b	03/06/2017	Diptera	1	1	-3.293	0.037142255
Pitfall	2	con	t2b	03/06/2017	Diptera	1	1	-3.293	0.037142255
Pitfall	4	con	t4b	03/06/2017	Diptera	1	2	-3.293	0.037142255
Pitfall	4	con	t4b	03/06/2017	Diptera	1	2	-3.293	0.037142255
Pitfall	1	irr	t1a	03/06/2017	Diptera	1	5	-3.293	0.037142255
Pitfall	1	irr	t1a	03/06/2017	Diptera	1	5	-3.293	0.037142255
Pitfall	1	irr	t1a	03/06/2017	Diptera	1	5	-3.293	0.037142255
Pitfall	1	irr	t1a	03/06/2017	Diptera	1	5	-3.293	0.037142255
Pitfall	1	irr	t1a	03/06/2017	Diptera	1	5	-3.293	0.037142255
Pitfall	2	con	t2a	03/06/2017	Diptera	1	8	-3.293	0.037142255
Pitfall	2	con	t2a	03/06/2017	Diptera	1	8	-3.293	0.037142255
Pitfall	2	con	t2a	03/06/2017	Diptera	1	8	-3.293	0.037142255
Pitfall	2	con	t2a	03/06/2017	Diptera	1	8	-3.293	0.037142255
Pitfall	2	con	t2a	03/06/2017	Diptera	1	8	-3.293	0.037142255
Pitfall	2	con	t2a	03/06/2017	Diptera	1	8	-3.293	0.037142255
Pitfall	2	con	t2a	03/06/2017	Diptera	1	8	-3.293	0.037142255
Pitfall	2	con	t2a	03/06/2017	Diptera	1	8	-3.293	0.037142255
Pitfall	1	irr	t1b	03/06/2017	Diptera	1	8	-3.293	0.037142255
Pitfall	1	irr	t1b	03/06/2017	Diptera	1	8	-3.293	0.037142255
Pitfall	1	irr	t1b	03/06/2017	Diptera	1	8	-3.293	0.037142255
Pitfall	1	irr	t1b	03/06/2017	Diptera	1	8	-3.293	0.037142255
Pitfall	1	irr	t1b	03/06/2017	Diptera	1	8	-3.293	0.037142255
Pitfall	1	irr	t1b	03/06/2017	Diptera	1	8	-3.293	0.037142255
Pitfall	1	irr	t1b	03/06/2017	Diptera	1	8	-3.293	0.037142255
Pitfall	1	irr	t1b	03/06/2017	Diptera	1	8	-3.293	0.037142255
Pitfall	4	con	t4a	03/06/2017	Diptera	1	5	-3.293	0.037142255
Pitfall	4	con	t4a	03/06/2017	Diptera	1	5	-3.293	0.037142255
Pitfall	4	con	t4a	03/06/2017	Diptera	1	5	-3.293	0.037142255
Pitfall	4	con	t4a	03/06/2017	Diptera	1	5	-3.293	0.037142255
Pitfall	4	con	t4a	03/06/2017	Diptera	1	5	-3.293	0.037142255
Pitfall	4	con	t4b	06/06/2017	Diptera	1	2	-3.293	0.037142255
Pitfall	4	con	t4b	06/06/2017	Diptera	1	2	-3.293	0.037142255
Pitfall	5	wet	t5a	06/06/2017	Diptera	1	4	-3.293	0.037142255
Pitfall	5	wet	t5a	06/06/2017	Diptera	1	4	-3.293	0.037142255
Pitfall	5	wet	t5a	06/06/2017	Diptera	1	4	-3.293	0.037142255
Pitfall	5	wet	t5a	06/06/2017	Diptera	1	4	-3.293	0.037142255
Pitfall	5	wet	t5b	06/06/2017	Diptera	1	4	-3.293	0.037142255
Pitfall	5	wet	t5b	06/06/2017	Diptera	1	4	-3.293	0.037142255
Pitfall	5	wet	t5b	06/06/2017	Diptera	1	4	-3.293	0.037142255
Pitfall	5	wet	t5b	06/06/2017	Diptera	1	4	-3.293	0.037142255
Pitfall	2	con	t2b	06/06/2017	Diptera	1	1	-3.293	0.037142255
Pitfall	3	irr	t3b	06/06/2017	Diptera	1	2	-3.293	0.037142255
Pitfall	3	irr	t3b	06/06/2017	Diptera	1	2	-3.293	0.037142255
Pitfall	1	irr	t1a	06/06/2017	Diptera	1	7	-3.293	0.037142255
Pitfall	1	irr	t1a	06/06/2017	Diptera	1	7	-3.293	0.037142255
Pitfall	1	irr	t1a	06/06/2017	Diptera	1	7	-3.293	0.037142255
Pitfall	1	irr	t1a	06/06/2017	Diptera	1	7	-3.293	0.037142255
Pitfall	1	irr	t1a	06/06/2017	Diptera	1	7	-3.293	0.037142255
Pitfall	1	irr	t1a	06/06/2017	Diptera	1	7	-3.293	0.037142255
Pitfall	1	irr	t1a	06/06/2017	Diptera	1	7	-3.293	0.037142255
Pitfall	1	irr	t1b	06/06/2017	Diptera	1	8	-3.293	0.037142255
Pitfall	1	irr	t1b	06/06/2017	Diptera	1	8	-3.293	0.037142255
Pitfall	1	irr	t1b	06/06/2017	Diptera	1	8	-3.293	0.037142255
Pitfall	1	irr	t1b	06/06/2017	Diptera	1	8	-3.293	0.037142255
Pitfall	1	irr	t1b	06/06/2017	Diptera	1	8	-3.293	0.037142255
Pitfall	1	irr	t1b	06/06/2017	Diptera	1	8	-3.293	0.037142255
Pitfall	1	irr	t1b	06/06/2017	Diptera	1	8	-3.293	0.037142255
Pitfall	1	irr	t1b	06/06/2017	Diptera	1	8	-3.293	0.037142255
Pitfall	2	con	t2a	06/06/2017	Diptera	1	9	-3.293	0.037142255
Pitfall	2	con	t2a	06/06/2017	Diptera	1	9	-3.293	0.037142255
Pitfall	2	con	t2a	06/06/2017	Diptera	1	9	-3.293	0.037142255
Pitfall	2	con	t2a	06/06/2017	Diptera	1	9	-3.293	0.037142255
Pitfall	2	con	t2a	06/06/2017	Diptera	1	9	-3.293	0.037142255
Pitfall	2	con	t2a	06/06/2017	Diptera	1	9	-3.293	0.037142255
Pitfall	2	con	t2a	06/06/2017	Diptera	1	9	-3.293	0.037142255
Pitfall	2	con	t2a	06/06/2017	Diptera	1	9	-3.293	0.037142255
Pitfall	2	con	t2a	06/06/2017	Diptera	1	9	-3.293	0.037142255
Pitfall	4	con	t4a	06/06/2017	Diptera	1	5	-3.293	0.037142255
Pitfall	4	con	t4a	06/06/2017	Diptera	1	5	-3.293	0.037142255
Pitfall	4	con	t4a	06/06/2017	Diptera	1	5	-3.293	0.037142255
Pitfall	4	con	t4a	06/06/2017	Diptera	1	5	-3.293	0.037142255
Pitfall	4	con	t4a	06/06/2017	Diptera	1	5	-3.293	0.037142255
Pitfall	5	wet	t5b	09/06/2017	Diptera	1	7	-3.293	0.037142255
Pitfall	5	wet	t5b	09/06/2017	Diptera	1	7	-3.293	0.037142255
Pitfall	5	wet	t5b	09/06/2017	Diptera	1	7	-3.293	0.037142255
Pitfall	5	wet	t5b	09/06/2017	Diptera	1	7	-3.293	0.037142255
Pitfall	5	wet	t5b	09/06/2017	Diptera	1	7	-3.293	0.037142255
Pitfall	5	wet	t5b	09/06/2017	Diptera	1	7	-3.293	0.037142255
Pitfall	5	wet	t5b	09/06/2017	Diptera	1	7	-3.293	0.037142255
Pitfall	3	irr	t3a	09/06/2017	Diptera	1	1	-3.293	0.037142255
Pitfall	5	wet	t5a	09/06/2017	Diptera	1	7	-3.293	0.037142255
Pitfall	5	wet	t5a	09/06/2017	Diptera	1	7	-3.293	0.037142255
Pitfall	5	wet	t5a	09/06/2017	Diptera	1	7	-3.293	0.037142255
Pitfall	5	wet	t5a	09/06/2017	Diptera	1	7	-3.293	0.037142255
Pitfall	5	wet	t5a	09/06/2017	Diptera	1	7	-3.293	0.037142255
Pitfall	5	wet	t5a	09/06/2017	Diptera	1	7	-3.293	0.037142255
Pitfall	5	wet	t5a	09/06/2017	Diptera	1	7	-3.293	0.037142255
Pitfall	3	irr	t3b	09/06/2017	Diptera	1	2	-3.293	0.037142255
Pitfall	3	irr	t3b	09/06/2017	Diptera	1	2	-3.293	0.037142255
Pitfall	1	irr	t1a	09/06/2017	Diptera	1	37	-3.293	0.037142255
Pitfall	1	irr	t1a	09/06/2017	Diptera	1	37	-3.293	0.037142255
Pitfall	1	irr	t1a	09/06/2017	Diptera	1	37	-3.293	0.037142255
Pitfall	1	irr	t1a	09/06/2017	Diptera	1	37	-3.293	0.037142255
Pitfall	1	irr	t1a	09/06/2017	Diptera	1	37	-3.293	0.037142255
Pitfall	1	irr	t1a	09/06/2017	Diptera	1	37	-3.293	0.037142255
Pitfall	1	irr	t1a	09/06/2017	Diptera	1	37	-3.293	0.037142255
Pitfall	1	irr	t1a	09/06/2017	Diptera	1	37	-3.293	0.037142255
Pitfall	1	irr	t1a	09/06/2017	Diptera	1	37	-3.293	0.037142255
Pitfall	1	irr	t1a	09/06/2017	Diptera	1	37	-3.293	0.037142255
Pitfall	1	irr	t1a	09/06/2017	Diptera	1	37	-3.293	0.037142255
Pitfall	1	irr	t1a	09/06/2017	Diptera	1	37	-3.293	0.037142255
Pitfall	1	irr	t1a	09/06/2017	Diptera	1	37	-3.293	0.037142255
Pitfall	1	irr	t1a	09/06/2017	Diptera	1	37	-3.293	0.037142255
Pitfall	1	irr	t1a	09/06/2017	Diptera	1	37	-3.293	0.037142255
Pitfall	1	irr	t1a	09/06/2017	Diptera	1	37	-3.293	0.037142255
Pitfall	1	irr	t1a	09/06/2017	Diptera	1	37	-3.293	0.037142255
Pitfall	1	irr	t1a	09/06/2017	Diptera	1	37	-3.293	0.037142255
Pitfall	1	irr	t1a	09/06/2017	Diptera	1	37	-3.293	0.037142255
Pitfall	1	irr	t1a	09/06/2017	Diptera	1	37	-3.293	0.037142255
Pitfall	1	irr	t1a	09/06/2017	Diptera	1	37	-3.293	0.037142255
Pitfall	1	irr	t1a	09/06/2017	Diptera	1	37	-3.293	0.037142255
Pitfall	1	irr	t1a	09/06/2017	Diptera	1	37	-3.293	0.037142255
Pitfall	1	irr	t1a	09/06/2017	Diptera	1	37	-3.293	0.037142255
Pitfall	1	irr	t1a	09/06/2017	Diptera	1	37	-3.293	0.037142255
Pitfall	1	irr	t1a	09/06/2017	Diptera	1	37	-3.293	0.037142255
Pitfall	1	irr	t1a	09/06/2017	Diptera	1	37	-3.293	0.037142255
Pitfall	1	irr	t1a	09/06/2017	Diptera	1	37	-3.293	0.037142255
Pitfall	1	irr	t1a	09/06/2017	Diptera	1	37	-3.293	0.037142255
Pitfall	1	irr	t1a	09/06/2017	Diptera	1	37	-3.293	0.037142255
Pitfall	1	irr	t1a	09/06/2017	Diptera	1	37	-3.293	0.037142255
Pitfall	1	irr	t1a	09/06/2017	Diptera	1	37	-3.293	0.037142255
Pitfall	1	irr	t1a	09/06/2017	Diptera	1	37	-3.293	0.037142255
Pitfall	1	irr	t1a	09/06/2017	Diptera	1	37	-3.293	0.037142255
Pitfall	1	irr	t1a	09/06/2017	Diptera	1	37	-3.293	0.037142255
Pitfall	1	irr	t1a	09/06/2017	Diptera	1	37	-3.293	0.037142255
Pitfall	1	irr	t1a	09/06/2017	Diptera	1	37	-3.293	0.037142255
Pitfall	4	con	t4b	09/06/2017	Diptera	1	2	-3.293	0.037142255
Pitfall	4	con	t4b	09/06/2017	Diptera	1	2	-3.293	0.037142255
Pitfall	4	con	t4a	09/06/2017	Diptera	1	4	-3.293	0.037142255
Pitfall	4	con	t4a	09/06/2017	Diptera	1	4	-3.293	0.037142255
Pitfall	4	con	t4a	09/06/2017	Diptera	1	4	-3.293	0.037142255
Pitfall	4	con	t4a	09/06/2017	Diptera	1	4	-3.293	0.037142255
Pitfall	1	irr	t1b	09/06/2017	Diptera	1	5	-3.293	0.037142255
Pitfall	1	irr	t1b	09/06/2017	Diptera	1	5	-3.293	0.037142255
Pitfall	1	irr	t1b	09/06/2017	Diptera	1	5	-3.293	0.037142255
Pitfall	1	irr	t1b	09/06/2017	Diptera	1	5	-3.293	0.037142255
Pitfall	1	irr	t1b	09/06/2017	Diptera	1	5	-3.293	0.037142255
Pitfall	5	wet	t5b	12/06/2017	Diptera	1	7	-3.293	0.037142255
Pitfall	5	wet	t5b	12/06/2017	Diptera	1	7	-3.293	0.037142255
Pitfall	5	wet	t5b	12/06/2017	Diptera	1	7	-3.293	0.037142255
Pitfall	5	wet	t5b	12/06/2017	Diptera	1	7	-3.293	0.037142255
Pitfall	5	wet	t5b	12/06/2017	Diptera	1	7	-3.293	0.037142255
Pitfall	5	wet	t5b	12/06/2017	Diptera	1	7	-3.293	0.037142255
Pitfall	5	wet	t5b	12/06/2017	Diptera	1	7	-3.293	0.037142255
Pitfall	2	con	t2b	12/06/2017	Diptera	1	23	-3.293	0.037142255
Pitfall	2	con	t2b	12/06/2017	Diptera	1	23	-3.293	0.037142255
Pitfall	2	con	t2b	12/06/2017	Diptera	1	23	-3.293	0.037142255
Pitfall	2	con	t2b	12/06/2017	Diptera	1	23	-3.293	0.037142255
Pitfall	2	con	t2b	12/06/2017	Diptera	1	23	-3.293	0.037142255
Pitfall	2	con	t2b	12/06/2017	Diptera	1	23	-3.293	0.037142255
Pitfall	2	con	t2b	12/06/2017	Diptera	1	23	-3.293	0.037142255
Pitfall	2	con	t2b	12/06/2017	Diptera	1	23	-3.293	0.037142255
Pitfall	2	con	t2b	12/06/2017	Diptera	1	23	-3.293	0.037142255
Pitfall	2	con	t2b	12/06/2017	Diptera	1	23	-3.293	0.037142255
Pitfall	2	con	t2b	12/06/2017	Diptera	1	23	-3.293	0.037142255
Pitfall	2	con	t2b	12/06/2017	Diptera	1	23	-3.293	0.037142255
Pitfall	2	con	t2b	12/06/2017	Diptera	1	23	-3.293	0.037142255
Pitfall	2	con	t2b	12/06/2017	Diptera	1	23	-3.293	0.037142255
Pitfall	2	con	t2b	12/06/2017	Diptera	1	23	-3.293	0.037142255
Pitfall	2	con	t2b	12/06/2017	Diptera	1	23	-3.293	0.037142255
Pitfall	2	con	t2b	12/06/2017	Diptera	1	23	-3.293	0.037142255
Pitfall	2	con	t2b	12/06/2017	Diptera	1	23	-3.293	0.037142255
Pitfall	2	con	t2b	12/06/2017	Diptera	1	23	-3.293	0.037142255
Pitfall	2	con	t2b	12/06/2017	Diptera	1	23	-3.293	0.037142255
Pitfall	2	con	t2b	12/06/2017	Diptera	1	23	-3.293	0.037142255
Pitfall	2	con	t2b	12/06/2017	Diptera	1	23	-3.293	0.037142255
Pitfall	2	con	t2b	12/06/2017	Diptera	1	23	-3.293	0.037142255
Pitfall	3	irr	t3a	12/06/2017	Diptera	1	4	-3.293	0.037142255
Pitfall	3	irr	t3a	12/06/2017	Diptera	1	4	-3.293	0.037142255
Pitfall	3	irr	t3a	12/06/2017	Diptera	1	4	-3.293	0.037142255
Pitfall	3	irr	t3a	12/06/2017	Diptera	1	4	-3.293	0.037142255
Pitfall	5	wet	t5a	12/06/2017	Diptera	1	15	-3.293	0.037142255
Pitfall	5	wet	t5a	12/06/2017	Diptera	1	15	-3.293	0.037142255
Pitfall	5	wet	t5a	12/06/2017	Diptera	1	15	-3.293	0.037142255
Pitfall	5	wet	t5a	12/06/2017	Diptera	1	15	-3.293	0.037142255
Pitfall	5	wet	t5a	12/06/2017	Diptera	1	15	-3.293	0.037142255
Pitfall	5	wet	t5a	12/06/2017	Diptera	1	15	-3.293	0.037142255
Pitfall	5	wet	t5a	12/06/2017	Diptera	1	15	-3.293	0.037142255
Pitfall	5	wet	t5a	12/06/2017	Diptera	1	15	-3.293	0.037142255
Pitfall	5	wet	t5a	12/06/2017	Diptera	1	15	-3.293	0.037142255
Pitfall	5	wet	t5a	12/06/2017	Diptera	1	15	-3.293	0.037142255
Pitfall	5	wet	t5a	12/06/2017	Diptera	1	15	-3.293	0.037142255
Pitfall	5	wet	t5a	12/06/2017	Diptera	1	15	-3.293	0.037142255
Pitfall	5	wet	t5a	12/06/2017	Diptera	1	15	-3.293	0.037142255
Pitfall	5	wet	t5a	12/06/2017	Diptera	1	15	-3.293	0.037142255
Pitfall	5	wet	t5a	12/06/2017	Diptera	1	15	-3.293	0.037142255
Pitfall	2	con	t2a	12/06/2017	Diptera	1	1	-3.293	0.037142255
Pitfall	1	irr	t1b	12/06/2017	Diptera	1	28	-3.293	0.037142255
Pitfall	1	irr	t1b	12/06/2017	Diptera	1	28	-3.293	0.037142255
Pitfall	1	irr	t1b	12/06/2017	Diptera	1	28	-3.293	0.037142255
Pitfall	1	irr	t1b	12/06/2017	Diptera	1	28	-3.293	0.037142255
Pitfall	1	irr	t1b	12/06/2017	Diptera	1	28	-3.293	0.037142255
Pitfall	1	irr	t1b	12/06/2017	Diptera	1	28	-3.293	0.037142255
Pitfall	1	irr	t1b	12/06/2017	Diptera	1	28	-3.293	0.037142255
Pitfall	1	irr	t1b	12/06/2017	Diptera	1	28	-3.293	0.037142255
Pitfall	1	irr	t1b	12/06/2017	Diptera	1	28	-3.293	0.037142255
Pitfall	1	irr	t1b	12/06/2017	Diptera	1	28	-3.293	0.037142255
Pitfall	1	irr	t1b	12/06/2017	Diptera	1	28	-3.293	0.037142255
Pitfall	1	irr	t1b	12/06/2017	Diptera	1	28	-3.293	0.037142255
Pitfall	1	irr	t1b	12/06/2017	Diptera	1	28	-3.293	0.037142255
Pitfall	1	irr	t1b	12/06/2017	Diptera	1	28	-3.293	0.037142255
Pitfall	1	irr	t1b	12/06/2017	Diptera	1	28	-3.293	0.037142255
Pitfall	1	irr	t1b	12/06/2017	Diptera	1	28	-3.293	0.037142255
Pitfall	1	irr	t1b	12/06/2017	Diptera	1	28	-3.293	0.037142255
Pitfall	1	irr	t1b	12/06/2017	Diptera	1	28	-3.293	0.037142255
Pitfall	1	irr	t1b	12/06/2017	Diptera	1	28	-3.293	0.037142255
Pitfall	1	irr	t1b	12/06/2017	Diptera	1	28	-3.293	0.037142255
Pitfall	1	irr	t1b	12/06/2017	Diptera	1	28	-3.293	0.037142255
Pitfall	1	irr	t1b	12/06/2017	Diptera	1	28	-3.293	0.037142255
Pitfall	1	irr	t1b	12/06/2017	Diptera	1	28	-3.293	0.037142255
Pitfall	1	irr	t1b	12/06/2017	Diptera	1	28	-3.293	0.037142255
Pitfall	1	irr	t1b	12/06/2017	Diptera	1	28	-3.293	0.037142255
Pitfall	1	irr	t1b	12/06/2017	Diptera	1	28	-3.293	0.037142255
Pitfall	1	irr	t1b	12/06/2017	Diptera	1	28	-3.293	0.037142255
Pitfall	1	irr	t1b	12/06/2017	Diptera	1	28	-3.293	0.037142255
Pitfall	1	irr	t1a	12/06/2017	Diptera	1	17	-3.293	0.037142255
Pitfall	1	irr	t1a	12/06/2017	Diptera	1	17	-3.293	0.037142255
Pitfall	1	irr	t1a	12/06/2017	Diptera	1	17	-3.293	0.037142255
Pitfall	1	irr	t1a	12/06/2017	Diptera	1	17	-3.293	0.037142255
Pitfall	1	irr	t1a	12/06/2017	Diptera	1	17	-3.293	0.037142255
Pitfall	1	irr	t1a	12/06/2017	Diptera	1	17	-3.293	0.037142255
Pitfall	1	irr	t1a	12/06/2017	Diptera	1	17	-3.293	0.037142255
Pitfall	1	irr	t1a	12/06/2017	Diptera	1	17	-3.293	0.037142255
Pitfall	1	irr	t1a	12/06/2017	Diptera	1	17	-3.293	0.037142255
Pitfall	1	irr	t1a	12/06/2017	Diptera	1	17	-3.293	0.037142255
Pitfall	1	irr	t1a	12/06/2017	Diptera	1	17	-3.293	0.037142255
Pitfall	1	irr	t1a	12/06/2017	Diptera	1	17	-3.293	0.037142255
Pitfall	1	irr	t1a	12/06/2017	Diptera	1	17	-3.293	0.037142255
Pitfall	1	irr	t1a	12/06/2017	Diptera	1	17	-3.293	0.037142255
Pitfall	1	irr	t1a	12/06/2017	Diptera	1	17	-3.293	0.037142255
Pitfall	1	irr	t1a	12/06/2017	Diptera	1	17	-3.293	0.037142255
Pitfall	1	irr	t1a	12/06/2017	Diptera	1	17	-3.293	0.037142255
Pitfall	4	con	t4b	12/06/2017	Diptera	1	3	-3.293	0.037142255
Pitfall	4	con	t4b	12/06/2017	Diptera	1	3	-3.293	0.037142255
Pitfall	4	con	t4b	12/06/2017	Diptera	1	3	-3.293	0.037142255
Pitfall	3	irr	t3b	12/06/2017	Diptera	1	30	-3.293	0.037142255
Pitfall	3	irr	t3b	12/06/2017	Diptera	1	30	-3.293	0.037142255
Pitfall	3	irr	t3b	12/06/2017	Diptera	1	30	-3.293	0.037142255
Pitfall	3	irr	t3b	12/06/2017	Diptera	1	30	-3.293	0.037142255
Pitfall	3	irr	t3b	12/06/2017	Diptera	1	30	-3.293	0.037142255
Pitfall	3	irr	t3b	12/06/2017	Diptera	1	30	-3.293	0.037142255
Pitfall	3	irr	t3b	12/06/2017	Diptera	1	30	-3.293	0.037142255
Pitfall	3	irr	t3b	12/06/2017	Diptera	1	30	-3.293	0.037142255
Pitfall	3	irr	t3b	12/06/2017	Diptera	1	30	-3.293	0.037142255
Pitfall	3	irr	t3b	12/06/2017	Diptera	1	30	-3.293	0.037142255
Pitfall	3	irr	t3b	12/06/2017	Diptera	1	30	-3.293	0.037142255
Pitfall	3	irr	t3b	12/06/2017	Diptera	1	30	-3.293	0.037142255
Pitfall	3	irr	t3b	12/06/2017	Diptera	1	30	-3.293	0.037142255
Pitfall	3	irr	t3b	12/06/2017	Diptera	1	30	-3.293	0.037142255
Pitfall	3	irr	t3b	12/06/2017	Diptera	1	30	-3.293	0.037142255
Pitfall	3	irr	t3b	12/06/2017	Diptera	1	30	-3.293	0.037142255
Pitfall	3	irr	t3b	12/06/2017	Diptera	1	30	-3.293	0.037142255
Pitfall	3	irr	t3b	12/06/2017	Diptera	1	30	-3.293	0.037142255
Pitfall	3	irr	t3b	12/06/2017	Diptera	1	30	-3.293	0.037142255
Pitfall	3	irr	t3b	12/06/2017	Diptera	1	30	-3.293	0.037142255
Pitfall	3	irr	t3b	12/06/2017	Diptera	1	30	-3.293	0.037142255
Pitfall	3	irr	t3b	12/06/2017	Diptera	1	30	-3.293	0.037142255
Pitfall	3	irr	t3b	12/06/2017	Diptera	1	30	-3.293	0.037142255
Pitfall	3	irr	t3b	12/06/2017	Diptera	1	30	-3.293	0.037142255
Pitfall	3	irr	t3b	12/06/2017	Diptera	1	30	-3.293	0.037142255
Pitfall	3	irr	t3b	12/06/2017	Diptera	1	30	-3.293	0.037142255
Pitfall	3	irr	t3b	12/06/2017	Diptera	1	30	-3.293	0.037142255
Pitfall	3	irr	t3b	12/06/2017	Diptera	1	30	-3.293	0.037142255
Pitfall	3	irr	t3b	12/06/2017	Diptera	1	30	-3.293	0.037142255
Pitfall	3	irr	t3b	12/06/2017	Diptera	1	30	-3.293	0.037142255
Pitfall	4	con	t4a	12/06/2017	Diptera	1	8	-3.293	0.037142255
Pitfall	4	con	t4a	12/06/2017	Diptera	1	8	-3.293	0.037142255
Pitfall	4	con	t4a	12/06/2017	Diptera	1	8	-3.293	0.037142255
Pitfall	4	con	t4a	12/06/2017	Diptera	1	8	-3.293	0.037142255
Pitfall	4	con	t4a	12/06/2017	Diptera	1	8	-3.293	0.037142255
Pitfall	4	con	t4a	12/06/2017	Diptera	1	8	-3.293	0.037142255
Pitfall	4	con	t4a	12/06/2017	Diptera	1	8	-3.293	0.037142255
Pitfall	4	con	t4a	12/06/2017	Diptera	1	8	-3.293	0.037142255
Pitfall	5	wet	t5b	15/06/2017	Diptera	1	28	-3.293	0.037142255
Pitfall	5	wet	t5b	15/06/2017	Diptera	1	28	-3.293	0.037142255
Pitfall	5	wet	t5b	15/06/2017	Diptera	1	28	-3.293	0.037142255
Pitfall	5	wet	t5b	15/06/2017	Diptera	1	28	-3.293	0.037142255
Pitfall	5	wet	t5b	15/06/2017	Diptera	1	28	-3.293	0.037142255
Pitfall	5	wet	t5b	15/06/2017	Diptera	1	28	-3.293	0.037142255
Pitfall	5	wet	t5b	15/06/2017	Diptera	1	28	-3.293	0.037142255
Pitfall	5	wet	t5b	15/06/2017	Diptera	1	28	-3.293	0.037142255
Pitfall	5	wet	t5b	15/06/2017	Diptera	1	28	-3.293	0.037142255
Pitfall	5	wet	t5b	15/06/2017	Diptera	1	28	-3.293	0.037142255
Pitfall	5	wet	t5b	15/06/2017	Diptera	1	28	-3.293	0.037142255
Pitfall	5	wet	t5b	15/06/2017	Diptera	1	28	-3.293	0.037142255
Pitfall	5	wet	t5b	15/06/2017	Diptera	1	28	-3.293	0.037142255
Pitfall	5	wet	t5b	15/06/2017	Diptera	1	28	-3.293	0.037142255
Pitfall	5	wet	t5b	15/06/2017	Diptera	1	28	-3.293	0.037142255
Pitfall	5	wet	t5b	15/06/2017	Diptera	1	28	-3.293	0.037142255
Pitfall	5	wet	t5b	15/06/2017	Diptera	1	28	-3.293	0.037142255
Pitfall	5	wet	t5b	15/06/2017	Diptera	1	28	-3.293	0.037142255
Pitfall	5	wet	t5b	15/06/2017	Diptera	1	28	-3.293	0.037142255
Pitfall	5	wet	t5b	15/06/2017	Diptera	1	28	-3.293	0.037142255
Pitfall	5	wet	t5b	15/06/2017	Diptera	1	28	-3.293	0.037142255
Pitfall	5	wet	t5b	15/06/2017	Diptera	1	28	-3.293	0.037142255
Pitfall	5	wet	t5b	15/06/2017	Diptera	1	28	-3.293	0.037142255
Pitfall	5	wet	t5b	15/06/2017	Diptera	1	28	-3.293	0.037142255
Pitfall	5	wet	t5b	15/06/2017	Diptera	1	28	-3.293	0.037142255
Pitfall	5	wet	t5b	15/06/2017	Diptera	1	28	-3.293	0.037142255
Pitfall	5	wet	t5b	15/06/2017	Diptera	1	28	-3.293	0.037142255
Pitfall	5	wet	t5b	15/06/2017	Diptera	1	28	-3.293	0.037142255
Pitfall	3	irr	t3b	15/06/2017	Diptera	1	14	-3.293	0.037142255
Pitfall	3	irr	t3b	15/06/2017	Diptera	1	14	-3.293	0.037142255
Pitfall	3	irr	t3b	15/06/2017	Diptera	1	14	-3.293	0.037142255
Pitfall	3	irr	t3b	15/06/2017	Diptera	1	14	-3.293	0.037142255
Pitfall	3	irr	t3b	15/06/2017	Diptera	1	14	-3.293	0.037142255
Pitfall	3	irr	t3b	15/06/2017	Diptera	1	14	-3.293	0.037142255
Pitfall	3	irr	t3b	15/06/2017	Diptera	1	14	-3.293	0.037142255
Pitfall	3	irr	t3b	15/06/2017	Diptera	1	14	-3.293	0.037142255
Pitfall	3	irr	t3b	15/06/2017	Diptera	1	14	-3.293	0.037142255
Pitfall	3	irr	t3b	15/06/2017	Diptera	1	14	-3.293	0.037142255
Pitfall	3	irr	t3b	15/06/2017	Diptera	1	14	-3.293	0.037142255
Pitfall	3	irr	t3b	15/06/2017	Diptera	1	14	-3.293	0.037142255
Pitfall	3	irr	t3b	15/06/2017	Diptera	1	14	-3.293	0.037142255
Pitfall	3	irr	t3b	15/06/2017	Diptera	1	14	-3.293	0.037142255
Pitfall	5	wet	t5a	15/06/2017	Diptera	1	37	-3.293	0.037142255
Pitfall	5	wet	t5a	15/06/2017	Diptera	1	37	-3.293	0.037142255
Pitfall	5	wet	t5a	15/06/2017	Diptera	1	37	-3.293	0.037142255
Pitfall	5	wet	t5a	15/06/2017	Diptera	1	37	-3.293	0.037142255
Pitfall	5	wet	t5a	15/06/2017	Diptera	1	37	-3.293	0.037142255
Pitfall	5	wet	t5a	15/06/2017	Diptera	1	37	-3.293	0.037142255
Pitfall	5	wet	t5a	15/06/2017	Diptera	1	37	-3.293	0.037142255
Pitfall	5	wet	t5a	15/06/2017	Diptera	1	37	-3.293	0.037142255
Pitfall	5	wet	t5a	15/06/2017	Diptera	1	37	-3.293	0.037142255
Pitfall	5	wet	t5a	15/06/2017	Diptera	1	37	-3.293	0.037142255
Pitfall	5	wet	t5a	15/06/2017	Diptera	1	37	-3.293	0.037142255
Pitfall	5	wet	t5a	15/06/2017	Diptera	1	37	-3.293	0.037142255
Pitfall	5	wet	t5a	15/06/2017	Diptera	1	37	-3.293	0.037142255
Pitfall	5	wet	t5a	15/06/2017	Diptera	1	37	-3.293	0.037142255
Pitfall	5	wet	t5a	15/06/2017	Diptera	1	37	-3.293	0.037142255
Pitfall	5	wet	t5a	15/06/2017	Diptera	1	37	-3.293	0.037142255
Pitfall	5	wet	t5a	15/06/2017	Diptera	1	37	-3.293	0.037142255
Pitfall	5	wet	t5a	15/06/2017	Diptera	1	37	-3.293	0.037142255
Pitfall	5	wet	t5a	15/06/2017	Diptera	1	37	-3.293	0.037142255
Pitfall	5	wet	t5a	15/06/2017	Diptera	1	37	-3.293	0.037142255
Pitfall	5	wet	t5a	15/06/2017	Diptera	1	37	-3.293	0.037142255
Pitfall	5	wet	t5a	15/06/2017	Diptera	1	37	-3.293	0.037142255
Pitfall	5	wet	t5a	15/06/2017	Diptera	1	37	-3.293	0.037142255
Pitfall	5	wet	t5a	15/06/2017	Diptera	1	37	-3.293	0.037142255
Pitfall	5	wet	t5a	15/06/2017	Diptera	1	37	-3.293	0.037142255
Pitfall	5	wet	t5a	15/06/2017	Diptera	1	37	-3.293	0.037142255
Pitfall	5	wet	t5a	15/06/2017	Diptera	1	37	-3.293	0.037142255
Pitfall	5	wet	t5a	15/06/2017	Diptera	1	37	-3.293	0.037142255
Pitfall	5	wet	t5a	15/06/2017	Diptera	1	37	-3.293	0.037142255
Pitfall	5	wet	t5a	15/06/2017	Diptera	1	37	-3.293	0.037142255
Pitfall	5	wet	t5a	15/06/2017	Diptera	1	37	-3.293	0.037142255
Pitfall	5	wet	t5a	15/06/2017	Diptera	1	37	-3.293	0.037142255
Pitfall	5	wet	t5a	15/06/2017	Diptera	1	37	-3.293	0.037142255
Pitfall	5	wet	t5a	15/06/2017	Diptera	1	37	-3.293	0.037142255
Pitfall	5	wet	t5a	15/06/2017	Diptera	1	37	-3.293	0.037142255
Pitfall	5	wet	t5a	15/06/2017	Diptera	1	37	-3.293	0.037142255
Pitfall	5	wet	t5a	15/06/2017	Diptera	1	37	-3.293	0.037142255
Pitfall	2	con	t2b	15/06/2017	Diptera	1	9	-3.293	0.037142255
Pitfall	2	con	t2b	15/06/2017	Diptera	1	9	-3.293	0.037142255
Pitfall	2	con	t2b	15/06/2017	Diptera	1	9	-3.293	0.037142255
Pitfall	2	con	t2b	15/06/2017	Diptera	1	9	-3.293	0.037142255
Pitfall	2	con	t2b	15/06/2017	Diptera	1	9	-3.293	0.037142255
Pitfall	2	con	t2b	15/06/2017	Diptera	1	9	-3.293	0.037142255
Pitfall	2	con	t2b	15/06/2017	Diptera	1	9	-3.293	0.037142255
Pitfall	2	con	t2b	15/06/2017	Diptera	1	9	-3.293	0.037142255
Pitfall	2	con	t2b	15/06/2017	Diptera	1	9	-3.293	0.037142255
Pitfall	2	con	t2a	15/06/2017	Diptera	1	13	-3.293	0.037142255
Pitfall	2	con	t2a	15/06/2017	Diptera	1	13	-3.293	0.037142255
Pitfall	2	con	t2a	15/06/2017	Diptera	1	13	-3.293	0.037142255
Pitfall	2	con	t2a	15/06/2017	Diptera	1	13	-3.293	0.037142255
Pitfall	2	con	t2a	15/06/2017	Diptera	1	13	-3.293	0.037142255
Pitfall	2	con	t2a	15/06/2017	Diptera	1	13	-3.293	0.037142255
Pitfall	2	con	t2a	15/06/2017	Diptera	1	13	-3.293	0.037142255
Pitfall	2	con	t2a	15/06/2017	Diptera	1	13	-3.293	0.037142255
Pitfall	2	con	t2a	15/06/2017	Diptera	1	13	-3.293	0.037142255
Pitfall	2	con	t2a	15/06/2017	Diptera	1	13	-3.293	0.037142255
Pitfall	2	con	t2a	15/06/2017	Diptera	1	13	-3.293	0.037142255
Pitfall	2	con	t2a	15/06/2017	Diptera	1	13	-3.293	0.037142255
Pitfall	2	con	t2a	15/06/2017	Diptera	1	13	-3.293	0.037142255
Pitfall	4	con	t4b	15/06/2017	Diptera	1	7	-3.293	0.037142255
Pitfall	4	con	t4b	15/06/2017	Diptera	1	7	-3.293	0.037142255
Pitfall	4	con	t4b	15/06/2017	Diptera	1	7	-3.293	0.037142255
Pitfall	4	con	t4b	15/06/2017	Diptera	1	7	-3.293	0.037142255
Pitfall	4	con	t4b	15/06/2017	Diptera	1	7	-3.293	0.037142255
Pitfall	4	con	t4b	15/06/2017	Diptera	1	7	-3.293	0.037142255
Pitfall	4	con	t4b	15/06/2017	Diptera	1	7	-3.293	0.037142255
Pitfall	3	irr	t3a	15/06/2017	Diptera	1	4	-3.293	0.037142255
Pitfall	3	irr	t3a	15/06/2017	Diptera	1	4	-3.293	0.037142255
Pitfall	3	irr	t3a	15/06/2017	Diptera	1	4	-3.293	0.037142255
Pitfall	3	irr	t3a	15/06/2017	Diptera	1	4	-3.293	0.037142255
Pitfall	1	irr	t1b	15/06/2017	Diptera	1	12	-3.293	0.037142255
Pitfall	1	irr	t1b	15/06/2017	Diptera	1	12	-3.293	0.037142255
Pitfall	1	irr	t1b	15/06/2017	Diptera	1	12	-3.293	0.037142255
Pitfall	1	irr	t1b	15/06/2017	Diptera	1	12	-3.293	0.037142255
Pitfall	1	irr	t1b	15/06/2017	Diptera	1	12	-3.293	0.037142255
Pitfall	1	irr	t1b	15/06/2017	Diptera	1	12	-3.293	0.037142255
Pitfall	1	irr	t1b	15/06/2017	Diptera	1	12	-3.293	0.037142255
Pitfall	1	irr	t1b	15/06/2017	Diptera	1	12	-3.293	0.037142255
Pitfall	1	irr	t1b	15/06/2017	Diptera	1	12	-3.293	0.037142255
Pitfall	1	irr	t1b	15/06/2017	Diptera	1	12	-3.293	0.037142255
Pitfall	1	irr	t1b	15/06/2017	Diptera	1	12	-3.293	0.037142255
Pitfall	1	irr	t1b	15/06/2017	Diptera	1	12	-3.293	0.037142255
Pitfall	1	irr	t1a	15/06/2017	Diptera	1	11	-3.293	0.037142255
Pitfall	1	irr	t1a	15/06/2017	Diptera	1	11	-3.293	0.037142255
Pitfall	1	irr	t1a	15/06/2017	Diptera	1	11	-3.293	0.037142255
Pitfall	1	irr	t1a	15/06/2017	Diptera	1	11	-3.293	0.037142255
Pitfall	1	irr	t1a	15/06/2017	Diptera	1	11	-3.293	0.037142255
Pitfall	1	irr	t1a	15/06/2017	Diptera	1	11	-3.293	0.037142255
Pitfall	1	irr	t1a	15/06/2017	Diptera	1	11	-3.293	0.037142255
Pitfall	1	irr	t1a	15/06/2017	Diptera	1	11	-3.293	0.037142255
Pitfall	1	irr	t1a	15/06/2017	Diptera	1	11	-3.293	0.037142255
Pitfall	1	irr	t1a	15/06/2017	Diptera	1	11	-3.293	0.037142255
Pitfall	1	irr	t1a	15/06/2017	Diptera	1	11	-3.293	0.037142255
Pitfall	4	con	t4a	15/06/2017	Diptera	1	5	-3.293	0.037142255
Pitfall	4	con	t4a	15/06/2017	Diptera	1	5	-3.293	0.037142255
Pitfall	4	con	t4a	15/06/2017	Diptera	1	5	-3.293	0.037142255
Pitfall	4	con	t4a	15/06/2017	Diptera	1	5	-3.293	0.037142255
Pitfall	4	con	t4a	15/06/2017	Diptera	1	5	-3.293	0.037142255
Pitfall	5	wet	t5a	18/06/2017	Diptera	1	12	-3.293	0.037142255
Pitfall	5	wet	t5a	18/06/2017	Diptera	1	12	-3.293	0.037142255
Pitfall	5	wet	t5a	18/06/2017	Diptera	1	12	-3.293	0.037142255
Pitfall	5	wet	t5a	18/06/2017	Diptera	1	12	-3.293	0.037142255
Pitfall	5	wet	t5a	18/06/2017	Diptera	1	12	-3.293	0.037142255
Pitfall	5	wet	t5a	18/06/2017	Diptera	1	12	-3.293	0.037142255
Pitfall	5	wet	t5a	18/06/2017	Diptera	1	12	-3.293	0.037142255
Pitfall	5	wet	t5a	18/06/2017	Diptera	1	12	-3.293	0.037142255
Pitfall	5	wet	t5a	18/06/2017	Diptera	1	12	-3.293	0.037142255
Pitfall	5	wet	t5a	18/06/2017	Diptera	1	12	-3.293	0.037142255
Pitfall	5	wet	t5a	18/06/2017	Diptera	1	12	-3.293	0.037142255
Pitfall	5	wet	t5a	18/06/2017	Diptera	1	12	-3.293	0.037142255
Pitfall	5	wet	t5b	18/06/2017	Diptera	1	16	-3.293	0.037142255
Pitfall	5	wet	t5b	18/06/2017	Diptera	1	16	-3.293	0.037142255
Pitfall	5	wet	t5b	18/06/2017	Diptera	1	16	-3.293	0.037142255
Pitfall	5	wet	t5b	18/06/2017	Diptera	1	16	-3.293	0.037142255
Pitfall	5	wet	t5b	18/06/2017	Diptera	1	16	-3.293	0.037142255
Pitfall	5	wet	t5b	18/06/2017	Diptera	1	16	-3.293	0.037142255
Pitfall	5	wet	t5b	18/06/2017	Diptera	1	16	-3.293	0.037142255
Pitfall	5	wet	t5b	18/06/2017	Diptera	1	16	-3.293	0.037142255
Pitfall	5	wet	t5b	18/06/2017	Diptera	1	16	-3.293	0.037142255
Pitfall	5	wet	t5b	18/06/2017	Diptera	1	16	-3.293	0.037142255
Pitfall	5	wet	t5b	18/06/2017	Diptera	1	16	-3.293	0.037142255
Pitfall	5	wet	t5b	18/06/2017	Diptera	1	16	-3.293	0.037142255
Pitfall	5	wet	t5b	18/06/2017	Diptera	1	16	-3.293	0.037142255
Pitfall	5	wet	t5b	18/06/2017	Diptera	1	16	-3.293	0.037142255
Pitfall	5	wet	t5b	18/06/2017	Diptera	1	16	-3.293	0.037142255
Pitfall	5	wet	t5b	18/06/2017	Diptera	1	16	-3.293	0.037142255
Pitfall	2	con	t2b	18/06/2017	Diptera	1	12	-3.293	0.037142255
Pitfall	2	con	t2b	18/06/2017	Diptera	1	12	-3.293	0.037142255
Pitfall	2	con	t2b	18/06/2017	Diptera	1	12	-3.293	0.037142255
Pitfall	2	con	t2b	18/06/2017	Diptera	1	12	-3.293	0.037142255
Pitfall	2	con	t2b	18/06/2017	Diptera	1	12	-3.293	0.037142255
Pitfall	2	con	t2b	18/06/2017	Diptera	1	12	-3.293	0.037142255
Pitfall	2	con	t2b	18/06/2017	Diptera	1	12	-3.293	0.037142255
Pitfall	2	con	t2b	18/06/2017	Diptera	1	12	-3.293	0.037142255
Pitfall	2	con	t2b	18/06/2017	Diptera	1	12	-3.293	0.037142255
Pitfall	2	con	t2b	18/06/2017	Diptera	1	12	-3.293	0.037142255
Pitfall	2	con	t2b	18/06/2017	Diptera	1	12	-3.293	0.037142255
Pitfall	2	con	t2b	18/06/2017	Diptera	1	12	-3.293	0.037142255
Pitfall	3	irr	t3b	18/06/2017	Diptera	1	4	-3.293	0.037142255
[truncated: 2,696 more rows]
