# Supplementary material for: Abundance of arthropods as food for meadow bird chicks in response to short- and long-term soil wetting in Dutch dairy grasslands
Source: PeerJ. 2019 Sep 10;7:e7401. doi: 10.7717/peerj.7401 (PMC6743474; doi:10.7717/peerj.7401)
Supplement: Supplemental Information 7 [file peerj-07-7401-s007.txt]

id_site	replicate	treatment	site	date	time_round	time	temp_0cm	temp_2cm	irrig
t1a	a	irr	1	02/05/2017	00:00	00:13	7.5	9	rain
t1a	a	irr	1	02/05/2017	01:00	01:13	8	9	rain
t1a	a	irr	1	02/05/2017	02:00	02:13	7	9	rain
t1a	a	irr	1	02/05/2017	03:00	03:13	6.5	8.5	rain
t1a	a	irr	1	02/05/2017	04:00	04:13	7	8.5	rain
t1a	a	irr	1	02/05/2017	05:00	05:13	7.5	8.5	rain
t1a	a	irr	1	02/05/2017	06:00	06:13	7.5	9	rain
t1a	a	irr	1	02/05/2017	07:00	07:13	8	9	rain
t1a	a	irr	1	02/05/2017	08:00	08:13	9	9	rain
t1a	a	irr	1	02/05/2017	09:00	09:13	10	9.5	rain
t1a	a	irr	1	02/05/2017	10:00	10:13	14	10	rain
t1a	a	irr	1	02/05/2017	11:00	11:13	16	11	rain
t1a	a	irr	1	02/05/2017	12:00	12:13	13.5	11	rain
t1a	a	irr	1	02/05/2017	13:00	13:13	14.5	11.5	rain
t1a	a	irr	1	02/05/2017	14:00	14:13	11	12	rain
t1a	a	irr	1	02/05/2017	15:00	15:13	15	11.5	rain
t1a	a	irr	1	02/05/2017	16:00	16:13	11.5	11.5	rain
t1a	a	irr	1	02/05/2017	17:00	17:13	10	11	rain
t1a	a	irr	1	02/05/2017	18:00	18:13	10	10.5	rain
t1a	a	irr	1	02/05/2017	19:00	19:13	9.5	10.5	rain
t1a	a	irr	1	02/05/2017	20:00	20:13	9	10	rain
t1a	a	irr	1	02/05/2017	21:00	21:13	8.5	10	rain
t1a	a	irr	1	02/05/2017	22:00	22:13	8	10	rain
t1a	a	irr	1	02/05/2017	23:00	23:13	8	9.5	rain
t2a	a	con	2	02/05/2017	00:00	00:01	7	9.5	rain
t2a	a	con	2	02/05/2017	01:00	01:01	7	9.5	rain
t2a	a	con	2	02/05/2017	02:00	02:01	6	9	rain
t2a	a	con	2	02/05/2017	03:00	03:01	5.5	9	rain
t2a	a	con	2	02/05/2017	04:00	04:01	6.5	9	rain
t2a	a	con	2	02/05/2017	05:00	05:01	7	9	rain
t2a	a	con	2	02/05/2017	06:00	06:01	7.5	9	rain
t2a	a	con	2	02/05/2017	07:00	07:01	8	9	rain
t2a	a	con	2	02/05/2017	08:00	08:01	9	9	rain
t2a	a	con	2	02/05/2017	09:00	09:01	10.5	9	rain
t2a	a	con	2	02/05/2017	10:00	10:01	18.5	9	rain
t2a	a	con	2	02/05/2017	11:00	11:01	20	10	rain
t2a	a	con	2	02/05/2017	12:00	12:01	17	10	rain
t2a	a	con	2	02/05/2017	13:00	13:01	18	10.5	rain
t2a	a	con	2	02/05/2017	14:00	14:01	13	10.5	rain
t2a	a	con	2	02/05/2017	15:00	15:01	19.5	10.5	rain
t2a	a	con	2	02/05/2017	16:00	16:01	14	10.5	rain
t2a	a	con	2	02/05/2017	17:00	17:01	12	10.5	rain
t2a	a	con	2	02/05/2017	18:00	18:01	12	10	rain
t2a	a	con	2	02/05/2017	19:00	19:01	11	10	rain
t2a	a	con	2	02/05/2017	20:00	20:01	10	10	rain
t2a	a	con	2	02/05/2017	21:00	21:01	9.5	9.5	rain
t2a	a	con	2	02/05/2017	22:00	22:01	8.5	9.5	rain
t2a	a	con	2	02/05/2017	23:00	23:01	8	9	rain
t3a	a	irr	3	02/05/2017	00:00	00:11	7	9.5	rain
t3a	a	irr	3	02/05/2017	01:00	01:11	7	9.5	rain
t3a	a	irr	3	02/05/2017	02:00	02:11	6	9.5	rain
t3a	a	irr	3	02/05/2017	03:00	03:11	5	9	rain
t3a	a	irr	3	02/05/2017	04:00	04:11	6.5	9	rain
t3a	a	irr	3	02/05/2017	05:00	05:11	6.5	9	rain
t3a	a	irr	3	02/05/2017	06:00	06:11	7	9	rain
t3a	a	irr	3	02/05/2017	07:00	07:11	8	9	rain
t3a	a	irr	3	02/05/2017	08:00	08:11	8.5	9	rain
t3a	a	irr	3	02/05/2017	09:00	09:11	10.5	9	rain
t3a	a	irr	3	02/05/2017	10:00	10:11	19	9.5	rain
t3a	a	irr	3	02/05/2017	11:00	11:11	21.5	10	rain
t3a	a	irr	3	02/05/2017	12:00	12:11	16	10.5	rain
t3a	a	irr	3	02/05/2017	13:00	13:11	18	11	rain
t3a	a	irr	3	02/05/2017	14:00	14:11	12	11.5	rain
t3a	a	irr	3	02/05/2017	15:00	15:11	18	11.5	rain
t3a	a	irr	3	02/05/2017	16:00	16:11	12.5	11.5	rain
t3a	a	irr	3	02/05/2017	17:00	17:11	11	11	rain
t3a	a	irr	3	02/05/2017	18:00	18:11	11	11	rain
t3a	a	irr	3	02/05/2017	19:00	19:11	10	10.5	rain
t3a	a	irr	3	02/05/2017	20:00	20:11	9	10.5	rain
t3a	a	irr	3	02/05/2017	21:00	21:11	8.5	10	rain
t3a	a	irr	3	02/05/2017	22:00	22:11	7.5	10	rain
t3a	a	irr	3	02/05/2017	23:00	23:11	7.5	10	rain
t4a	a	con	4	02/05/2017	00:00	00:24	6.5	NA	rain
t4a	a	con	4	02/05/2017	01:00	01:12	6.5	NA	rain
t4a	a	con	4	02/05/2017	02:00	02:12	5	NA	rain
t4a	a	con	4	02/05/2017	03:00	03:12	4.5	NA	rain
t4a	a	con	4	02/05/2017	04:00	04:12	5.5	NA	rain
t4a	a	con	4	02/05/2017	05:00	05:12	6.5	NA	rain
t4a	a	con	4	02/05/2017	06:00	06:12	6.5	NA	rain
t4a	a	con	4	02/05/2017	07:00	07:12	8	NA	rain
t4a	a	con	4	02/05/2017	08:00	08:12	8.5	NA	rain
t4a	a	con	4	02/05/2017	09:00	09:12	10.5	NA	rain
t4a	a	con	4	02/05/2017	10:00	10:12	18	NA	rain
t4a	a	con	4	02/05/2017	11:00	11:12	20.5	NA	rain
t4a	a	con	4	02/05/2017	12:00	12:12	15.5	NA	rain
t4a	a	con	4	02/05/2017	13:00	13:12	16.5	NA	rain
t4a	a	con	4	02/05/2017	14:00	14:12	11.5	NA	rain
t4a	a	con	4	02/05/2017	15:00	15:12	17.5	NA	rain
t4a	a	con	4	02/05/2017	16:00	16:12	12.5	NA	rain
t4a	a	con	4	02/05/2017	17:00	17:12	11	NA	rain
t4a	a	con	4	02/05/2017	18:00	18:12	10.5	NA	rain
t4a	a	con	4	02/05/2017	19:00	19:12	10	NA	rain
t4a	a	con	4	02/05/2017	20:00	20:12	9	NA	rain
t4a	a	con	4	02/05/2017	21:00	21:12	8.5	NA	rain
t4a	a	con	4	02/05/2017	22:00	22:12	7.5	NA	rain
t4a	a	con	4	02/05/2017	23:00	23:12	7.5	NA	rain
t5a	a	wet	5	02/05/2017	02:00	02:06	7	NA	rain
t5a	a	wet	5	02/05/2017	03:00	03:06	7.5	NA	rain
t5a	a	wet	5	02/05/2017	04:00	04:06	7	NA	rain
t5a	a	wet	5	02/05/2017	05:00	05:06	5.5	NA	rain
t5a	a	wet	5	02/05/2017	06:00	06:06	6.5	NA	rain
t5a	a	wet	5	02/05/2017	07:00	07:06	7	NA	rain
t5a	a	wet	5	02/05/2017	08:00	08:06	7	NA	rain
t5a	a	wet	5	02/05/2017	09:00	09:06	7.5	NA	rain
t5a	a	wet	5	02/05/2017	10:00	10:06	9.5	NA	rain
t5a	a	wet	5	02/05/2017	11:00	11:06	11.5	NA	rain
t5a	a	wet	5	02/05/2017	12:00	12:06	15	NA	rain
t5a	a	wet	5	02/05/2017	13:00	13:06	17	NA	rain
t5a	a	wet	5	02/05/2017	14:00	14:06	17	NA	rain
t5a	a	wet	5	02/05/2017	15:00	15:06	18.5	NA	rain
t5a	a	wet	5	02/05/2017	16:00	16:06	14	NA	rain
t5a	a	wet	5	02/05/2017	17:00	17:06	17	NA	rain
t5a	a	wet	5	02/05/2017	18:00	18:06	13	NA	rain
t5a	a	wet	5	02/05/2017	19:00	19:06	10.5	NA	rain
t5a	a	wet	5	02/05/2017	20:00	20:06	10.5	NA	rain
t5a	a	wet	5	02/05/2017	21:00	21:06	9.5	NA	rain
t5a	a	wet	5	02/05/2017	22:00	22:06	9	NA	rain
t5a	a	wet	5	02/05/2017	23:00	23:06	8.5	NA	rain
t5a	a	wet	5	02/05/2017	00:00	00:06	8	NA	rain
t5a	a	wet	5	02/05/2017	01:00	01:06	8	NA	rain
t3b	b	irr	3	02/05/2017	02:00	01:57	7	NA	rain
t3b	b	irr	3	02/05/2017	03:00	02:57	5.5	NA	rain
t3b	b	irr	3	02/05/2017	04:00	03:57	5	NA	rain
t3b	b	irr	3	02/05/2017	05:00	04:57	5.5	NA	rain
t3b	b	irr	3	02/05/2017	06:00	05:57	6.5	NA	rain
t3b	b	irr	3	02/05/2017	07:00	06:57	7	NA	rain
t3b	b	irr	3	02/05/2017	08:00	07:57	7	NA	rain
t3b	b	irr	3	02/05/2017	09:00	08:57	8.5	NA	rain
t3b	b	irr	3	02/05/2017	10:00	09:57	9.5	NA	rain
t3b	b	irr	3	02/05/2017	11:00	10:57	16.5	NA	rain
t3b	b	irr	3	02/05/2017	12:00	11:57	18.5	NA	rain
t3b	b	irr	3	02/05/2017	13:00	12:57	15.5	NA	rain
t3b	b	irr	3	02/05/2017	14:00	13:57	16.5	NA	rain
t3b	b	irr	3	02/05/2017	15:00	14:57	12.5	NA	rain
t3b	b	irr	3	02/05/2017	16:00	15:57	17.5	NA	rain
t3b	b	irr	3	02/05/2017	17:00	16:57	12.5	NA	rain
t3b	b	irr	3	02/05/2017	18:00	17:57	11	NA	rain
t3b	b	irr	3	02/05/2017	19:00	18:57	11.5	NA	rain
t3b	b	irr	3	02/05/2017	20:00	19:57	10	NA	rain
t3b	b	irr	3	02/05/2017	21:00	20:57	9	NA	rain
t3b	b	irr	3	02/05/2017	22:00	21:57	8.5	NA	rain
t3b	b	irr	3	02/05/2017	23:00	22:57	8	NA	rain
t3b	b	irr	3	02/05/2017	00:00	23:57	7.5	NA	rain
t3b	b	irr	3	02/05/2017	01:00	00:57	7	NA	rain
t1b	c	irr	4	02/05/2017	00:00	00:01	7	9.5	rain
t1b	c	irr	4	02/05/2017	01:00	01:01	7	9.5	rain
t1b	c	irr	4	02/05/2017	02:00	02:01	6	9.5	rain
t1b	c	irr	4	02/05/2017	03:00	03:01	5.5	9.5	rain
t1b	c	irr	4	02/05/2017	04:00	04:01	6	9	rain
t1b	c	irr	4	02/05/2017	05:00	05:01	6.5	9	rain
t1b	c	irr	4	02/05/2017	06:00	06:01	7	9	rain
t1b	c	irr	4	02/05/2017	07:00	07:01	7.5	9	rain
t1b	c	irr	4	02/05/2017	08:00	08:01	9	9	rain
t1b	c	irr	4	02/05/2017	09:00	09:01	10	9.5	rain
t1b	c	irr	4	02/05/2017	10:00	10:01	19.5	9.5	rain
t1b	c	irr	4	02/05/2017	11:00	11:01	20.5	10.5	rain
t1b	c	irr	4	02/05/2017	12:00	12:01	16.5	11	rain
t1b	c	irr	4	02/05/2017	13:00	13:01	17.5	11.5	rain
t1b	c	irr	4	02/05/2017	14:00	14:01	13	12	rain
t1b	c	irr	4	02/05/2017	15:00	15:01	19.5	11.5	rain
t1b	c	irr	4	02/05/2017	16:00	16:01	13.5	11.5	rain
t1b	c	irr	4	02/05/2017	17:00	17:01	11.5	11.5	rain
t1b	c	irr	4	02/05/2017	18:00	18:01	11.5	11	rain
t1b	c	irr	4	02/05/2017	19:00	19:01	10.5	11	rain
t1b	c	irr	4	02/05/2017	20:00	20:01	10	10.5	rain
t1b	c	irr	4	02/05/2017	21:00	21:01	9	10.5	rain
t1b	c	irr	4	02/05/2017	22:00	22:01	8	10	rain
t1b	c	irr	4	02/05/2017	23:00	23:01	7.5	10	rain
t4b	b	con	4	02/05/2017	01:00	01:09	7	NA	rain
t4b	b	con	4	02/05/2017	02:00	02:09	7	NA	rain
t4b	b	con	4	02/05/2017	03:00	03:09	6	NA	rain
t4b	b	con	4	02/05/2017	04:00	04:09	5.5	NA	rain
t4b	b	con	4	02/05/2017	05:00	05:09	6.5	NA	rain
t4b	b	con	4	02/05/2017	06:00	06:09	6.5	NA	rain
t4b	b	con	4	02/05/2017	07:00	07:09	7	NA	rain
t4b	b	con	4	02/05/2017	08:00	08:09	8	NA	rain
t4b	b	con	4	02/05/2017	09:00	09:09	9	NA	rain
t4b	b	con	4	02/05/2017	10:00	10:09	11.5	NA	rain
t4b	b	con	4	02/05/2017	11:00	11:09	24.5	NA	rain
t4b	b	con	4	02/05/2017	12:00	12:09	30.5	NA	rain
t4b	b	con	4	02/05/2017	13:00	13:09	17.5	NA	rain
t4b	b	con	4	02/05/2017	14:00	14:09	20.5	NA	rain
t4b	b	con	4	02/05/2017	15:00	15:09	12.5	NA	rain
t4b	b	con	4	02/05/2017	16:00	16:09	21	NA	rain
t4b	b	con	4	02/05/2017	17:00	17:09	14	NA	rain
t4b	b	con	4	02/05/2017	18:00	18:09	11.5	NA	rain
t4b	b	con	4	02/05/2017	19:00	19:09	11.5	NA	rain
t4b	b	con	4	02/05/2017	20:00	20:09	10.5	NA	rain
t4b	b	con	4	02/05/2017	21:00	21:09	9.5	NA	rain
t4b	b	con	4	02/05/2017	22:00	22:09	9	NA	rain
t4b	b	con	4	02/05/2017	23:00	23:09	8	NA	rain
t4b	b	con	4	02/05/2017	00:00	00:09	7.5	NA	rain
t5b	b	wet	5	02/05/2017	01:00	01:05	7	NA	rain
t5b	b	wet	5	02/05/2017	02:00	02:05	7.5	NA	rain
t5b	b	wet	5	02/05/2017	03:00	03:05	6.5	NA	rain
t5b	b	wet	5	02/05/2017	04:00	04:05	5	NA	rain
t5b	b	wet	5	02/05/2017	05:00	05:05	7	NA	rain
t5b	b	wet	5	02/05/2017	06:00	06:05	7	NA	rain
t5b	b	wet	5	02/05/2017	07:00	07:05	7.5	NA	rain
t5b	b	wet	5	02/05/2017	08:00	08:05	7.5	NA	rain
t5b	b	wet	5	02/05/2017	09:00	09:05	9	NA	rain
t5b	b	wet	5	02/05/2017	10:00	10:05	10.5	NA	rain
t5b	b	wet	5	02/05/2017	11:00	11:05	15	NA	rain
t5b	b	wet	5	02/05/2017	12:00	12:05	16.5	NA	rain
t5b	b	wet	5	02/05/2017	13:00	13:05	16	NA	rain
t5b	b	wet	5	02/05/2017	14:00	14:05	17.5	NA	rain
t5b	b	wet	5	02/05/2017	15:00	15:05	12	NA	rain
t5b	b	wet	5	02/05/2017	16:00	16:05	18	NA	rain
t5b	b	wet	5	02/05/2017	17:00	17:05	13.5	NA	rain
t5b	b	wet	5	02/05/2017	18:00	18:05	11.5	NA	rain
t5b	b	wet	5	02/05/2017	19:00	19:05	11.5	NA	rain
t5b	b	wet	5	02/05/2017	20:00	20:05	10.5	NA	rain
t5b	b	wet	5	02/05/2017	21:00	21:05	10	NA	rain
t5b	b	wet	5	02/05/2017	22:00	22:05	9	NA	rain
t5b	b	wet	5	02/05/2017	23:00	23:05	8	NA	rain
t5b	b	wet	5	02/05/2017	00:00	00:05	7.5	NA	rain
t1a	a	irr	1	03/05/2017	00:00	00:13	7.5	9.5	rain
t1a	a	irr	1	03/05/2017	01:00	01:13	7	9.5	rain
t1a	a	irr	1	03/05/2017	02:00	02:13	7	9	rain
t1a	a	irr	1	03/05/2017	03:00	03:13	7	9	rain
t1a	a	irr	1	03/05/2017	04:00	04:13	7.5	9	rain
t1a	a	irr	1	03/05/2017	05:00	05:13	7	9	rain
t1a	a	irr	1	03/05/2017	06:00	06:13	7	9	rain
t1a	a	irr	1	03/05/2017	07:00	07:13	7.5	9	rain
t1a	a	irr	1	03/05/2017	08:00	08:13	8	9	rain
t1a	a	irr	1	03/05/2017	09:00	09:13	9	9	rain
t1a	a	irr	1	03/05/2017	10:00	10:13	10	9.5	rain
t1a	a	irr	1	03/05/2017	11:00	11:13	11.5	10	rain
t1a	a	irr	1	03/05/2017	12:00	12:13	14	10.5	rain
t1a	a	irr	1	03/05/2017	13:00	13:13	14	11	rain
t1a	a	irr	1	03/05/2017	14:00	14:13	14	11.5	rain
t1a	a	irr	1	03/05/2017	15:00	15:13	15	12	rain
t1a	a	irr	1	03/05/2017	16:00	16:13	13	12	rain
t1a	a	irr	1	03/05/2017	17:00	17:13	14	12	rain
t1a	a	irr	1	03/05/2017	18:00	18:13	15.5	12	rain
t1a	a	irr	1	03/05/2017	19:00	19:13	14	12	rain
t1a	a	irr	1	03/05/2017	20:00	20:13	11	11.5	rain
t1a	a	irr	1	03/05/2017	21:00	21:13	9.5	11	rain
t1a	a	irr	1	03/05/2017	22:00	22:13	9	10.5	rain
t1a	a	irr	1	03/05/2017	23:00	23:13	8.5	10.5	rain
t2a	a	con	2	03/05/2017	00:00	00:01	7.5	9	rain
t2a	a	con	2	03/05/2017	01:00	01:01	7	9	rain
t2a	a	con	2	03/05/2017	02:00	02:01	7	9	rain
t2a	a	con	2	03/05/2017	03:00	03:01	7	8.5	rain
t2a	a	con	2	03/05/2017	04:00	04:01	7	8.5	rain
t2a	a	con	2	03/05/2017	05:00	05:01	7	8.5	rain
t2a	a	con	2	03/05/2017	06:00	06:01	7	8.5	rain
t2a	a	con	2	03/05/2017	07:00	07:01	7.5	8.5	rain
t2a	a	con	2	03/05/2017	08:00	08:01	8	8.5	rain
t2a	a	con	2	03/05/2017	09:00	09:01	9.5	8.5	rain
t2a	a	con	2	03/05/2017	10:00	10:01	11	9	rain
t2a	a	con	2	03/05/2017	11:00	11:01	12.5	9	rain
t2a	a	con	2	03/05/2017	12:00	12:01	19	9.5	rain
t2a	a	con	2	03/05/2017	13:00	13:01	18	10	rain
t2a	a	con	2	03/05/2017	14:00	14:01	17.5	10	rain
t2a	a	con	2	03/05/2017	15:00	15:01	20	10.5	rain
t2a	a	con	2	03/05/2017	16:00	16:01	17	10.5	rain
t2a	a	con	2	03/05/2017	17:00	17:01	17	11	rain
t2a	a	con	2	03/05/2017	18:00	18:01	17.5	11	rain
t2a	a	con	2	03/05/2017	19:00	19:01	18.5	11	rain
t2a	a	con	2	03/05/2017	20:00	20:01	12.5	11	rain
t2a	a	con	2	03/05/2017	21:00	21:01	10	10.5	rain
t2a	a	con	2	03/05/2017	22:00	22:01	9.5	10.5	rain
t2a	a	con	2	03/05/2017	23:00	23:01	8.5	10	rain
t3a	a	irr	3	03/05/2017	00:00	00:11	7	9.5	rain
t3a	a	irr	3	03/05/2017	01:00	01:11	6.5	9.5	rain
t3a	a	irr	3	03/05/2017	02:00	02:11	7	9.5	rain
t3a	a	irr	3	03/05/2017	03:00	03:11	7	9.5	rain
t3a	a	irr	3	03/05/2017	04:00	04:11	7	9	rain
t3a	a	irr	3	03/05/2017	05:00	05:11	7	9	rain
t3a	a	irr	3	03/05/2017	06:00	06:11	7	9	rain
t3a	a	irr	3	03/05/2017	07:00	07:11	7.5	9	rain
t3a	a	irr	3	03/05/2017	08:00	08:11	8	9	rain
t3a	a	irr	3	03/05/2017	09:00	09:11	9.5	9	rain
t3a	a	irr	3	03/05/2017	10:00	10:11	10.5	9.5	rain
t3a	a	irr	3	03/05/2017	11:00	11:11	13	9.5	rain
t3a	a	irr	3	03/05/2017	12:00	12:11	17.5	10	rain
t3a	a	irr	3	03/05/2017	13:00	13:11	16.5	10.5	rain
t3a	a	irr	3	03/05/2017	14:00	14:11	16.5	11	rain
t3a	a	irr	3	03/05/2017	15:00	15:11	17.5	11.5	rain
t3a	a	irr	3	03/05/2017	16:00	16:11	15.5	12	rain
t3a	a	irr	3	03/05/2017	17:00	17:11	16.5	12	rain
t3a	a	irr	3	03/05/2017	18:00	18:11	16	12	rain
t3a	a	irr	3	03/05/2017	19:00	19:11	14	12	rain
t3a	a	irr	3	03/05/2017	20:00	20:11	11	12	rain
t3a	a	irr	3	03/05/2017	21:00	21:11	9	11.5	rain
t3a	a	irr	3	03/05/2017	22:00	22:11	9	11	rain
t3a	a	irr	3	03/05/2017	23:00	23:11	8	10.5	rain
t4a	a	con	4	03/05/2017	00:00	00:24	7	NA	rain
t4a	a	con	4	03/05/2017	01:00	01:12	6.5	NA	rain
t4a	a	con	4	03/05/2017	02:00	02:12	6.5	NA	rain
t4a	a	con	4	03/05/2017	03:00	03:12	7	NA	rain
t4a	a	con	4	03/05/2017	04:00	04:12	7	NA	rain
t4a	a	con	4	03/05/2017	05:00	05:12	7	NA	rain
t4a	a	con	4	03/05/2017	06:00	06:12	7	NA	rain
t4a	a	con	4	03/05/2017	07:00	07:12	7	NA	rain
t4a	a	con	4	03/05/2017	08:00	08:12	8	NA	rain
t4a	a	con	4	03/05/2017	09:00	09:12	9.5	NA	rain
t4a	a	con	4	03/05/2017	10:00	10:12	10.5	NA	rain
t4a	a	con	4	03/05/2017	11:00	11:12	12.5	NA	rain
t4a	a	con	4	03/05/2017	12:00	12:12	15	NA	rain
t4a	a	con	4	03/05/2017	13:00	13:12	15.5	NA	rain
t4a	a	con	4	03/05/2017	14:00	14:12	16.5	NA	rain
t4a	a	con	4	03/05/2017	15:00	15:12	16.5	NA	rain
t4a	a	con	4	03/05/2017	16:00	16:12	15	NA	rain
t4a	a	con	4	03/05/2017	17:00	17:12	16	NA	rain
t4a	a	con	4	03/05/2017	18:00	18:12	17	NA	rain
t4a	a	con	4	03/05/2017	19:00	19:12	15	NA	rain
t4a	a	con	4	03/05/2017	20:00	20:12	11	NA	rain
t4a	a	con	4	03/05/2017	21:00	21:12	9	NA	rain
t4a	a	con	4	03/05/2017	22:00	22:12	9	NA	rain
t4a	a	con	4	03/05/2017	23:00	23:12	8	NA	rain
t5a	a	wet	5	03/05/2017	02:00	02:06	8	NA	rain
t5a	a	wet	5	03/05/2017	03:00	03:06	7	NA	rain
t5a	a	wet	5	03/05/2017	04:00	04:06	7	NA	rain
t5a	a	wet	5	03/05/2017	05:00	05:06	7	NA	rain
t5a	a	wet	5	03/05/2017	06:00	06:06	7.5	NA	rain
t5a	a	wet	5	03/05/2017	07:00	07:06	7	NA	rain
t5a	a	wet	5	03/05/2017	08:00	08:06	7	NA	rain
t5a	a	wet	5	03/05/2017	09:00	09:06	8	NA	rain
t5a	a	wet	5	03/05/2017	10:00	10:06	8.5	NA	rain
t5a	a	wet	5	03/05/2017	11:00	11:06	10	NA	rain
t5a	a	wet	5	03/05/2017	12:00	12:06	11.5	NA	rain
t5a	a	wet	5	03/05/2017	13:00	13:06	12.5	NA	rain
t5a	a	wet	5	03/05/2017	14:00	14:06	18	NA	rain
t5a	a	wet	5	03/05/2017	15:00	15:06	17.5	NA	rain
t5a	a	wet	5	03/05/2017	16:00	16:06	18	NA	rain
t5a	a	wet	5	03/05/2017	17:00	17:06	19.5	NA	rain
t5a	a	wet	5	03/05/2017	18:00	18:06	16.5	NA	rain
t5a	a	wet	5	03/05/2017	19:00	19:06	18	NA	rain
t5a	a	wet	5	03/05/2017	20:00	20:06	17.5	NA	rain
t5a	a	wet	5	03/05/2017	21:00	21:06	15.5	NA	rain
t5a	a	wet	5	03/05/2017	22:00	22:06	11.5	NA	rain
t5a	a	wet	5	03/05/2017	23:00	23:06	9.5	NA	rain
t5a	a	wet	5	03/05/2017	00:00	00:06	9	NA	rain
t5a	a	wet	5	03/05/2017	01:00	01:06	8.5	NA	rain
t3b	b	irr	3	03/05/2017	02:00	01:57	6.5	NA	rain
t3b	b	irr	3	03/05/2017	03:00	02:57	6.5	NA	rain
t3b	b	irr	3	03/05/2017	04:00	03:57	6.5	NA	rain
t3b	b	irr	3	03/05/2017	05:00	04:57	6.5	NA	rain
t3b	b	irr	3	03/05/2017	06:00	05:57	6.5	NA	rain
t3b	b	irr	3	03/05/2017	07:00	06:57	6.5	NA	rain
t3b	b	irr	3	03/05/2017	08:00	07:57	7	NA	rain
t3b	b	irr	3	03/05/2017	09:00	08:57	7.5	NA	rain
t3b	b	irr	3	03/05/2017	10:00	09:57	8.5	NA	rain
t3b	b	irr	3	03/05/2017	11:00	10:57	10	NA	rain
t3b	b	irr	3	03/05/2017	12:00	11:57	11.5	NA	rain
t3b	b	irr	3	03/05/2017	13:00	12:57	14.5	NA	rain
t3b	b	irr	3	03/05/2017	14:00	13:57	14.5	NA	rain
t3b	b	irr	3	03/05/2017	15:00	14:57	15	NA	rain
t3b	b	irr	3	03/05/2017	16:00	15:57	17.5	NA	rain
t3b	b	irr	3	03/05/2017	17:00	16:57	15	NA	rain
t3b	b	irr	3	03/05/2017	18:00	17:57	14	NA	rain
t3b	b	irr	3	03/05/2017	19:00	18:57	13.5	NA	rain
t3b	b	irr	3	03/05/2017	20:00	19:57	13	NA	rain
t3b	b	irr	3	03/05/2017	21:00	20:57	11.5	NA	rain
t3b	b	irr	3	03/05/2017	22:00	21:57	9	NA	rain
t3b	b	irr	3	03/05/2017	23:00	22:57	9	NA	rain
t3b	b	irr	3	03/05/2017	00:00	23:57	8	NA	rain
t3b	b	irr	3	03/05/2017	01:00	00:57	7	NA	rain
t1b	c	irr	4	03/05/2017	00:00	00:01	7	10	rain
t1b	c	irr	4	03/05/2017	01:00	01:01	6.5	9.5	rain
t1b	c	irr	4	03/05/2017	02:00	02:01	6.5	9.5	rain
t1b	c	irr	4	03/05/2017	03:00	03:01	7	9.5	rain
t1b	c	irr	4	03/05/2017	04:00	04:01	7	9.5	rain
t1b	c	irr	4	03/05/2017	05:00	05:01	7	9.5	rain
t1b	c	irr	4	03/05/2017	06:00	06:01	7	9	rain
t1b	c	irr	4	03/05/2017	07:00	07:01	7.5	9	rain
t1b	c	irr	4	03/05/2017	08:00	08:01	7.5	9	rain
t1b	c	irr	4	03/05/2017	09:00	09:01	9	9	rain
t1b	c	irr	4	03/05/2017	10:00	10:01	10.5	9.5	rain
t1b	c	irr	4	03/05/2017	11:00	11:01	12	10	rain
t1b	c	irr	4	03/05/2017	12:00	12:01	18	10	rain
t1b	c	irr	4	03/05/2017	13:00	13:01	17	10.5	rain
t1b	c	irr	4	03/05/2017	14:00	14:01	16.5	11	rain
t1b	c	irr	4	03/05/2017	15:00	15:01	19	12	rain
t1b	c	irr	4	03/05/2017	16:00	16:01	16	12	rain
t1b	c	irr	4	03/05/2017	17:00	17:01	16	12	rain
t1b	c	irr	4	03/05/2017	18:00	18:01	15.5	12	rain
t1b	c	irr	4	03/05/2017	19:00	19:01	15	12	rain
t1b	c	irr	4	03/05/2017	20:00	20:01	12	12	rain
t1b	c	irr	4	03/05/2017	21:00	21:01	9.5	11.5	rain
t1b	c	irr	4	03/05/2017	22:00	22:01	9.5	11	rain
t1b	c	irr	4	03/05/2017	23:00	23:01	8.5	11	rain
t4b	b	con	4	03/05/2017	01:00	01:09	7	NA	rain
t4b	b	con	4	03/05/2017	02:00	02:09	7	NA	rain
t4b	b	con	4	03/05/2017	03:00	03:09	7	NA	rain
t4b	b	con	4	03/05/2017	04:00	04:09	7	NA	rain
t4b	b	con	4	03/05/2017	05:00	05:09	7	NA	rain
t4b	b	con	4	03/05/2017	06:00	06:09	7	NA	rain
t4b	b	con	4	03/05/2017	07:00	07:09	7	NA	rain
t4b	b	con	4	03/05/2017	08:00	08:09	7.5	NA	rain
t4b	b	con	4	03/05/2017	09:00	09:09	8.5	NA	rain
t4b	b	con	4	03/05/2017	10:00	10:09	9.5	NA	rain
t4b	b	con	4	03/05/2017	11:00	11:09	11	NA	rain
t4b	b	con	4	03/05/2017	12:00	12:09	13	NA	rain
t4b	b	con	4	03/05/2017	13:00	13:09	20.5	NA	rain
t4b	b	con	4	03/05/2017	14:00	14:09	18	NA	rain
t4b	b	con	4	03/05/2017	15:00	15:09	18.5	NA	rain
t4b	b	con	4	03/05/2017	16:00	16:09	20.5	NA	rain
t4b	b	con	4	03/05/2017	17:00	17:09	16.5	NA	rain
t4b	b	con	4	03/05/2017	18:00	18:09	18	NA	rain
t4b	b	con	4	03/05/2017	19:00	19:09	16.5	NA	rain
t4b	b	con	4	03/05/2017	20:00	20:09	15	NA	rain
t4b	b	con	4	03/05/2017	21:00	21:09	11.5	NA	rain
t4b	b	con	4	03/05/2017	22:00	22:09	9	NA	rain
t4b	b	con	4	03/05/2017	23:00	23:09	9	NA	rain
t4b	b	con	4	03/05/2017	00:00	00:09	8	NA	rain
t5b	b	wet	5	03/05/2017	01:00	01:05	7	NA	rain
t5b	b	wet	5	03/05/2017	02:00	02:05	7	NA	rain
t5b	b	wet	5	03/05/2017	03:00	03:05	7	NA	rain
t5b	b	wet	5	03/05/2017	04:00	04:05	7	NA	rain
t5b	b	wet	5	03/05/2017	05:00	05:05	7	NA	rain
t5b	b	wet	5	03/05/2017	06:00	06:05	7	NA	rain
t5b	b	wet	5	03/05/2017	07:00	07:05	7	NA	rain
t5b	b	wet	5	03/05/2017	08:00	08:05	7.5	NA	rain
t5b	b	wet	5	03/05/2017	09:00	09:05	8	NA	rain
t5b	b	wet	5	03/05/2017	10:00	10:05	9	NA	rain
t5b	b	wet	5	03/05/2017	11:00	11:05	10	NA	rain
t5b	b	wet	5	03/05/2017	12:00	12:05	11.5	NA	rain
t5b	b	wet	5	03/05/2017	13:00	13:05	17	NA	rain
t5b	b	wet	5	03/05/2017	14:00	14:05	16	NA	rain
t5b	b	wet	5	03/05/2017	15:00	15:05	16.5	NA	rain
t5b	b	wet	5	03/05/2017	16:00	16:05	17	NA	rain
t5b	b	wet	5	03/05/2017	17:00	17:05	15	NA	rain
t5b	b	wet	5	03/05/2017	18:00	18:05	17.5	NA	rain
t5b	b	wet	5	03/05/2017	19:00	19:05	16.5	NA	rain
t5b	b	wet	5	03/05/2017	20:00	20:05	16	NA	rain
t5b	b	wet	5	03/05/2017	21:00	21:05	12	NA	rain
t5b	b	wet	5	03/05/2017	22:00	22:05	9.5	NA	rain
t5b	b	wet	5	03/05/2017	23:00	23:05	9.5	NA	rain
t5b	b	wet	5	03/05/2017	00:00	00:05	8.5	NA	rain
t1a	a	irr	1	04/05/2017	00:00	00:13	8	10	rain
t1a	a	irr	1	04/05/2017	01:00	01:13	7	10	rain
t1a	a	irr	1	04/05/2017	02:00	02:13	7.5	10	rain
t1a	a	irr	1	04/05/2017	03:00	03:13	6.5	9.5	rain
t1a	a	irr	1	04/05/2017	04:00	04:13	6.5	9.5	rain
t1a	a	irr	1	04/05/2017	05:00	05:13	6.5	9	rain
t1a	a	irr	1	04/05/2017	06:00	06:13	6	9	rain
t1a	a	irr	1	04/05/2017	07:00	07:13	6.5	9	rain
t1a	a	irr	1	04/05/2017	08:00	08:13	7.5	9	rain
t1a	a	irr	1	04/05/2017	09:00	09:13	7.5	9	rain
t1a	a	irr	1	04/05/2017	10:00	10:13	8	9	rain
t1a	a	irr	1	04/05/2017	11:00	11:13	8	9.5	rain
t1a	a	irr	1	04/05/2017	12:00	12:13	11	9.5	rain
t1a	a	irr	1	04/05/2017	13:00	13:13	11.5	10	rain
t1a	a	irr	1	04/05/2017	14:00	14:13	13	10.5	rain
t1a	a	irr	1	04/05/2017	15:00	15:13	16	11	rain
t1a	a	irr	1	04/05/2017	16:00	16:13	14.5	11	rain
t1a	a	irr	1	04/05/2017	17:00	17:13	12.5	11	rain
t1a	a	irr	1	04/05/2017	18:00	18:13	10.5	10.5	rain
t1a	a	irr	1	04/05/2017	19:00	19:13	9	10	rain
t1a	a	irr	1	04/05/2017	20:00	20:13	9.5	10	rain
t1a	a	irr	1	04/05/2017	21:00	21:13	8	10	rain
t1a	a	irr	1	04/05/2017	22:00	22:13	7	9.5	rain
t1a	a	irr	1	04/05/2017	23:00	23:13	6.5	9.5	rain
t2a	a	con	2	04/05/2017	00:00	00:01	8	10	rain
t2a	a	con	2	04/05/2017	01:00	01:01	7	9.5	rain
t2a	a	con	2	04/05/2017	02:00	02:01	8	9.5	rain
t2a	a	con	2	04/05/2017	03:00	03:01	6	9	rain
t2a	a	con	2	04/05/2017	04:00	04:01	6.5	9	rain
t2a	a	con	2	04/05/2017	05:00	05:01	7	8.5	rain
t2a	a	con	2	04/05/2017	06:00	06:01	6.5	8.5	rain
t2a	a	con	2	04/05/2017	07:00	07:01	7	8.5	rain
t2a	a	con	2	04/05/2017	08:00	08:01	8	8	rain
t2a	a	con	2	04/05/2017	09:00	09:01	8.5	8	rain
t2a	a	con	2	04/05/2017	10:00	10:01	9	8	rain
t2a	a	con	2	04/05/2017	11:00	11:01	9	8.5	rain
t2a	a	con	2	04/05/2017	12:00	12:01	12.5	8.5	rain
t2a	a	con	2	04/05/2017	13:00	13:01	15	9	rain
t2a	a	con	2	04/05/2017	14:00	14:01	14.5	9	rain
t2a	a	con	2	04/05/2017	15:00	15:01	18.5	9.5	rain
t2a	a	con	2	04/05/2017	16:00	16:01	17	10	rain
t2a	a	con	2	04/05/2017	17:00	17:01	15.5	10	rain
t2a	a	con	2	04/05/2017	18:00	18:01	13	10	rain
t2a	a	con	2	04/05/2017	19:00	19:01	11.5	9.5	rain
t2a	a	con	2	04/05/2017	20:00	20:01	10.5	9.5	rain
t2a	a	con	2	04/05/2017	21:00	21:01	9.5	9.5	rain
t2a	a	con	2	04/05/2017	22:00	22:01	8.5	9	rain
t2a	a	con	2	04/05/2017	23:00	23:01	7.5	9	rain
t3a	a	irr	3	04/05/2017	00:00	00:11	7	10.5	rain
t3a	a	irr	3	04/05/2017	01:00	01:11	6.5	10	rain
t3a	a	irr	3	04/05/2017	02:00	02:11	7.5	10	rain
t3a	a	irr	3	04/05/2017	03:00	03:11	5.5	9.5	rain
t3a	a	irr	3	04/05/2017	04:00	04:11	6	9.5	rain
t3a	a	irr	3	04/05/2017	05:00	05:11	6.5	9	rain
t3a	a	irr	3	04/05/2017	06:00	06:11	6	9	rain
t3a	a	irr	3	04/05/2017	07:00	07:11	6.5	9	rain
t3a	a	irr	3	04/05/2017	08:00	08:11	7.5	9	rain
t3a	a	irr	3	04/05/2017	09:00	09:11	8	9	rain
t3a	a	irr	3	04/05/2017	10:00	10:11	7.5	9	rain
t3a	a	irr	3	04/05/2017	11:00	11:11	8	9	rain
t3a	a	irr	3	04/05/2017	12:00	12:11	12	9.5	rain
t3a	a	irr	3	04/05/2017	13:00	13:11	12	10	rain
t3a	a	irr	3	04/05/2017	14:00	14:11	13	10	rain
t3a	a	irr	3	04/05/2017	15:00	15:11	15.5	10.5	rain
t3a	a	irr	3	04/05/2017	16:00	16:11	17.5	11	rain
t3a	a	irr	3	04/05/2017	17:00	17:11	15	11	rain
t3a	a	irr	3	04/05/2017	18:00	18:11	11.5	11	rain
t3a	a	irr	3	04/05/2017	19:00	19:11	9.5	10.5	rain
t3a	a	irr	3	04/05/2017	20:00	20:11	9.5	10.5	rain
t3a	a	irr	3	04/05/2017	21:00	21:11	8	10	rain
t3a	a	irr	3	04/05/2017	22:00	22:11	7	9.5	rain
t3a	a	irr	3	04/05/2017	23:00	23:11	6.5	9.5	rain
t4a	a	con	4	04/05/2017	00:00	00:24	7	NA	rain
t4a	a	con	4	04/05/2017	01:00	01:12	6.5	NA	rain
t4a	a	con	4	04/05/2017	02:00	02:12	7.5	NA	rain
t4a	a	con	4	04/05/2017	03:00	03:12	5.5	NA	rain
t4a	a	con	4	04/05/2017	04:00	04:12	6	NA	rain
t4a	a	con	4	04/05/2017	05:00	05:12	6.5	NA	rain
t4a	a	con	4	04/05/2017	06:00	06:12	6	NA	rain
t4a	a	con	4	04/05/2017	07:00	07:12	6.5	NA	rain
t4a	a	con	4	04/05/2017	08:00	08:12	7.5	NA	rain
t4a	a	con	4	04/05/2017	09:00	09:12	8	NA	rain
t4a	a	con	4	04/05/2017	10:00	10:12	7.5	NA	rain
t4a	a	con	4	04/05/2017	11:00	11:12	8	NA	rain
t4a	a	con	4	04/05/2017	12:00	12:12	12	NA	rain
t4a	a	con	4	04/05/2017	13:00	13:12	12	NA	rain
t4a	a	con	4	04/05/2017	14:00	14:12	14	NA	rain
t4a	a	con	4	04/05/2017	15:00	15:12	18	NA	rain
t4a	a	con	4	04/05/2017	16:00	16:12	16	NA	rain
t4a	a	con	4	04/05/2017	17:00	17:12	14	NA	rain
t4a	a	con	4	04/05/2017	18:00	18:12	11	NA	rain
t4a	a	con	4	04/05/2017	19:00	19:12	9.5	NA	rain
t4a	a	con	4	04/05/2017	20:00	20:12	10	NA	rain
t4a	a	con	4	04/05/2017	21:00	21:12	8.5	NA	rain
t4a	a	con	4	04/05/2017	22:00	22:12	7.5	NA	rain
t4a	a	con	4	04/05/2017	23:00	23:12	7	NA	rain
t5a	a	wet	5	04/05/2017	02:00	02:06	7.5	NA	rain
t5a	a	wet	5	04/05/2017	03:00	03:06	7	NA	rain
t5a	a	wet	5	04/05/2017	04:00	04:06	7.5	NA	rain
t5a	a	wet	5	04/05/2017	05:00	05:06	6	NA	rain
t5a	a	wet	5	04/05/2017	06:00	06:06	6	NA	rain
t5a	a	wet	5	04/05/2017	07:00	07:06	6	NA	rain
t5a	a	wet	5	04/05/2017	08:00	08:06	6	NA	rain
t5a	a	wet	5	04/05/2017	09:00	09:06	6.5	NA	rain
t5a	a	wet	5	04/05/2017	10:00	10:06	7.5	NA	rain
t5a	a	wet	5	04/05/2017	11:00	11:06	8	NA	rain
t5a	a	wet	5	04/05/2017	12:00	12:06	9	NA	rain
t5a	a	wet	5	04/05/2017	13:00	13:06	9.5	NA	rain
t5a	a	wet	5	04/05/2017	14:00	14:06	13	NA	rain
t5a	a	wet	5	04/05/2017	15:00	15:06	13.5	NA	rain
t5a	a	wet	5	04/05/2017	16:00	16:06	13	NA	rain
t5a	a	wet	5	04/05/2017	17:00	17:06	15	NA	rain
t5a	a	wet	5	04/05/2017	18:00	18:06	15	NA	rain
t5a	a	wet	5	04/05/2017	19:00	19:06	11.5	NA	rain
t5a	a	wet	5	04/05/2017	20:00	20:06	9.5	NA	rain
t5a	a	wet	5	04/05/2017	21:00	21:06	9.5	NA	rain
t5a	a	wet	5	04/05/2017	22:00	22:06	8.5	NA	rain
t5a	a	wet	5	04/05/2017	23:00	23:06	7.5	NA	rain
t5a	a	wet	5	04/05/2017	00:00	00:06	6.5	NA	rain
t5a	a	wet	5	04/05/2017	01:00	01:06	6.5	NA	rain
t3b	b	irr	3	04/05/2017	02:00	01:57	6	NA	rain
t3b	b	irr	3	04/05/2017	03:00	02:57	7.5	NA	rain
t3b	b	irr	3	04/05/2017	04:00	03:57	5.5	NA	rain
t3b	b	irr	3	04/05/2017	05:00	04:57	5.5	NA	rain
t3b	b	irr	3	04/05/2017	06:00	05:57	6	NA	rain
t3b	b	irr	3	04/05/2017	07:00	06:57	5.5	NA	rain
t3b	b	irr	3	04/05/2017	08:00	07:57	6	NA	rain
t3b	b	irr	3	04/05/2017	09:00	08:57	6.5	NA	rain
t3b	b	irr	3	04/05/2017	10:00	09:57	7.5	NA	rain
t3b	b	irr	3	04/05/2017	11:00	10:57	7.5	NA	rain
t3b	b	irr	3	04/05/2017	12:00	11:57	8	NA	rain
t3b	b	irr	3	04/05/2017	13:00	12:57	10	NA	rain
t3b	b	irr	3	04/05/2017	14:00	13:57	13	NA	rain
t3b	b	irr	3	04/05/2017	15:00	14:57	12	NA	rain
t3b	b	irr	3	04/05/2017	16:00	15:57	14.5	NA	rain
t3b	b	irr	3	04/05/2017	17:00	16:57	14.5	NA	rain
t3b	b	irr	3	04/05/2017	18:00	17:57	13.5	NA	rain
t3b	b	irr	3	04/05/2017	19:00	18:57	11.5	NA	rain
t3b	b	irr	3	04/05/2017	20:00	19:57	10	NA	rain
t3b	b	irr	3	04/05/2017	21:00	20:57	9	NA	rain
t3b	b	irr	3	04/05/2017	22:00	21:57	8	NA	rain
t3b	b	irr	3	04/05/2017	23:00	22:57	7	NA	rain
t3b	b	irr	3	04/05/2017	00:00	23:57	6.5	NA	rain
t3b	b	irr	3	04/05/2017	01:00	00:57	6.5	NA	rain
t1b	c	irr	4	04/05/2017	00:00	00:01	7.5	10.5	rain
t1b	c	irr	4	04/05/2017	01:00	01:01	6.5	10	rain
t1b	c	irr	4	04/05/2017	02:00	02:01	8	10	rain
t1b	c	irr	4	04/05/2017	03:00	03:01	5.5	10	rain
t1b	c	irr	4	04/05/2017	04:00	04:01	6	9.5	rain
t1b	c	irr	4	04/05/2017	05:00	05:01	6.5	9.5	rain
t1b	c	irr	4	04/05/2017	06:00	06:01	6.5	9	rain
t1b	c	irr	4	04/05/2017	07:00	07:01	6.5	9	rain
t1b	c	irr	4	04/05/2017	08:00	08:01	7.5	9	rain
t1b	c	irr	4	04/05/2017	09:00	09:01	8.5	9	rain
t1b	c	irr	4	04/05/2017	10:00	10:01	8	9	rain
t1b	c	irr	4	04/05/2017	11:00	11:01	8.5	9	rain
t1b	c	irr	4	04/05/2017	12:00	12:01	11.5	9.5	rain
t1b	c	irr	4	04/05/2017	13:00	13:01	14	10	rain
t1b	c	irr	4	04/05/2017	14:00	14:01	13	10.5	rain
t1b	c	irr	4	04/05/2017	15:00	15:01	16	11	rain
t1b	c	irr	4	04/05/2017	16:00	16:01	15	11	rain
t1b	c	irr	4	04/05/2017	17:00	17:01	14	11.5	rain
t1b	c	irr	4	04/05/2017	18:00	18:01	11.5	11	rain
t1b	c	irr	4	04/05/2017	19:00	19:01	10.5	11	rain
t1b	c	irr	4	04/05/2017	20:00	20:01	9.5	10.5	rain
t1b	c	irr	4	04/05/2017	21:00	21:01	9	10.5	rain
t1b	c	irr	4	04/05/2017	22:00	22:01	8	10	rain
t1b	c	irr	4	04/05/2017	23:00	23:01	7	9.5	rain
t4b	b	con	4	04/05/2017	01:00	01:09	7	NA	rain
t4b	b	con	4	04/05/2017	02:00	02:09	6	NA	rain
t4b	b	con	4	04/05/2017	03:00	03:09	7.5	NA	rain
t4b	b	con	4	04/05/2017	04:00	04:09	5.5	NA	rain
t4b	b	con	4	04/05/2017	05:00	05:09	6	NA	rain
t4b	b	con	4	04/05/2017	06:00	06:09	6.5	NA	rain
t4b	b	con	4	04/05/2017	07:00	07:09	6	NA	rain
t4b	b	con	4	04/05/2017	08:00	08:09	7	NA	rain
t4b	b	con	4	04/05/2017	09:00	09:09	8	NA	rain
t4b	b	con	4	04/05/2017	10:00	10:09	8.5	NA	rain
t4b	b	con	4	04/05/2017	11:00	11:09	8	NA	rain
t4b	b	con	4	04/05/2017	12:00	12:09	8.5	NA	rain
t4b	b	con	4	04/05/2017	13:00	13:09	13	NA	rain
t4b	b	con	4	04/05/2017	14:00	14:09	14.5	NA	rain
t4b	b	con	4	04/05/2017	15:00	15:09	15.5	NA	rain
t4b	b	con	4	04/05/2017	16:00	16:09	18	NA	rain
t4b	b	con	4	04/05/2017	17:00	17:09	16.5	NA	rain
t4b	b	con	4	04/05/2017	18:00	18:09	15	NA	rain
t4b	b	con	4	04/05/2017	19:00	19:09	11.5	NA	rain
t4b	b	con	4	04/05/2017	20:00	20:09	10.5	NA	rain
t4b	b	con	4	04/05/2017	21:00	21:09	10	NA	rain
t4b	b	con	4	04/05/2017	22:00	22:09	9	NA	rain
t4b	b	con	4	04/05/2017	23:00	23:09	8	NA	rain
t4b	b	con	4	04/05/2017	00:00	00:09	7	NA	rain
t5b	b	wet	5	04/05/2017	01:00	01:05	7.5	NA	rain
t5b	b	wet	5	04/05/2017	02:00	02:05	6.5	NA	rain
t5b	b	wet	5	04/05/2017	03:00	03:05	8	NA	rain
t5b	b	wet	5	04/05/2017	04:00	04:05	6	NA	rain
t5b	b	wet	5	04/05/2017	05:00	05:05	6.5	NA	rain
t5b	b	wet	5	04/05/2017	06:00	06:05	7	NA	rain
t5b	b	wet	5	04/05/2017	07:00	07:05	6.5	NA	rain
t5b	b	wet	5	04/05/2017	08:00	08:05	7	NA	rain
t5b	b	wet	5	04/05/2017	09:00	09:05	8	NA	rain
t5b	b	wet	5	04/05/2017	10:00	10:05	8.5	NA	rain
t5b	b	wet	5	04/05/2017	11:00	11:05	8	NA	rain
t5b	b	wet	5	04/05/2017	12:00	12:05	8	NA	rain
t5b	b	wet	5	04/05/2017	13:00	13:05	11.5	NA	rain
t5b	b	wet	5	04/05/2017	14:00	14:05	12.5	NA	rain
t5b	b	wet	5	04/05/2017	15:00	15:05	12.5	NA	rain
t5b	b	wet	5	04/05/2017	16:00	16:05	14.5	NA	rain
t5b	b	wet	5	04/05/2017	17:00	17:05	14.5	NA	rain
t5b	b	wet	5	04/05/2017	18:00	18:05	12.5	NA	rain
t5b	b	wet	5	04/05/2017	19:00	19:05	11	NA	rain
t5b	b	wet	5	04/05/2017	20:00	20:05	10.5	NA	rain
t5b	b	wet	5	04/05/2017	21:00	21:05	9.5	NA	rain
t5b	b	wet	5	04/05/2017	22:00	22:05	9	NA	rain
t5b	b	wet	5	04/05/2017	23:00	23:05	8	NA	rain
t5b	b	wet	5	04/05/2017	00:00	00:05	7	NA	rain
t1a	a	irr	1	05/05/2017	00:00	00:13	6.5	9	no
t1a	a	irr	1	05/05/2017	01:00	01:13	7	9	no
t1a	a	irr	1	05/05/2017	02:00	02:13	5.5	9	no
t1a	a	irr	1	05/05/2017	03:00	03:13	6.5	8.5	no
t1a	a	irr	1	05/05/2017	04:00	04:13	6	8.5	no
t1a	a	irr	1	05/05/2017	05:00	05:13	6.5	8.5	no
t1a	a	irr	1	05/05/2017	06:00	06:13	6.5	8.5	no
t1a	a	irr	1	05/05/2017	07:00	07:13	7	8.5	no
t1a	a	irr	1	05/05/2017	08:00	08:13	8	9	no
t1a	a	irr	1	05/05/2017	09:00	09:13	9	9	no
t1a	a	irr	1	05/05/2017	10:00	10:13	9	9	no
t1a	a	irr	1	05/05/2017	11:00	11:13	13.5	9.5	no
t1a	a	irr	1	05/05/2017	12:00	12:13	12.5	10	no
t1a	a	irr	1	05/05/2017	13:00	13:13	13.5	10	no
t1a	a	irr	1	05/05/2017	14:00	14:13	13	10	no
t1a	a	irr	1	05/05/2017	15:00	15:13	13.5	10.5	no
t1a	a	irr	1	05/05/2017	16:00	16:13	15	10.5	no
t1a	a	irr	1	05/05/2017	17:00	17:13	11	10.5	no
t1a	a	irr	1	05/05/2017	18:00	18:13	10	10.5	no
t1a	a	irr	1	05/05/2017	19:00	19:13	10.5	10	no
t1a	a	irr	1	05/05/2017	20:00	20:13	9	10	no
t1a	a	irr	1	05/05/2017	21:00	21:13	7.5	10	no
t1a	a	irr	1	05/05/2017	22:00	22:13	7.5	9.5	no
t1a	a	irr	1	05/05/2017	23:00	23:13	7.5	9.5	no
t2a	a	con	2	05/05/2017	00:00	00:01	7.5	9	no
t2a	a	con	2	05/05/2017	01:00	01:01	7.5	8.5	no
t2a	a	con	2	05/05/2017	02:00	02:01	7	8.5	no
t2a	a	con	2	05/05/2017	03:00	03:01	7	8.5	no
t2a	a	con	2	05/05/2017	04:00	04:01	6.5	8	no
t2a	a	con	2	05/05/2017	05:00	05:01	7	8	no
t2a	a	con	2	05/05/2017	06:00	06:01	7.5	8	no
t2a	a	con	2	05/05/2017	07:00	07:01	7.5	8	no
t2a	a	con	2	05/05/2017	08:00	08:01	9	8	no
t2a	a	con	2	05/05/2017	09:00	09:01	9.5	8.5	no
t2a	a	con	2	05/05/2017	10:00	10:01	10.5	8.5	no
t2a	a	con	2	05/05/2017	11:00	11:01	15	8.5	no
t2a	a	con	2	05/05/2017	12:00	12:01	14	9	no
t2a	a	con	2	05/05/2017	13:00	13:01	15.5	9	no
t2a	a	con	2	05/05/2017	14:00	14:01	14.5	9.5	no
t2a	a	con	2	05/05/2017	15:00	15:01	13.5	9.5	no
t2a	a	con	2	05/05/2017	16:00	16:01	16	9.5	no
t2a	a	con	2	05/05/2017	17:00	17:01	13	10	no
t2a	a	con	2	05/05/2017	18:00	18:01	12	10	no
t2a	a	con	2	05/05/2017	19:00	19:01	11.5	9.5	no
t2a	a	con	2	05/05/2017	20:00	20:01	10	9.5	no
t2a	a	con	2	05/05/2017	21:00	21:01	8.5	9.5	no
t2a	a	con	2	05/05/2017	22:00	22:01	8	9.5	no
t2a	a	con	2	05/05/2017	23:00	23:01	7.5	9	no
t3a	a	irr	3	05/05/2017	00:00	00:11	6.5	9.5	no
t3a	a	irr	3	05/05/2017	01:00	01:11	6.5	9	no
t3a	a	irr	3	05/05/2017	02:00	02:11	5.5	9	no
t3a	a	irr	3	05/05/2017	03:00	03:11	6.5	9	no
t3a	a	irr	3	05/05/2017	04:00	04:11	5.5	9	no
t3a	a	irr	3	05/05/2017	05:00	05:11	6.5	8.5	no
t3a	a	irr	3	05/05/2017	06:00	06:11	6.5	8.5	no
t3a	a	irr	3	05/05/2017	07:00	07:11	7	8.5	no
t3a	a	irr	3	05/05/2017	08:00	08:11	8.5	8.5	no
t3a	a	irr	3	05/05/2017	09:00	09:11	9	9	no
t3a	a	irr	3	05/05/2017	10:00	10:11	9.5	9	no
t3a	a	irr	3	05/05/2017	11:00	11:11	16	9	no
t3a	a	irr	3	05/05/2017	12:00	12:11	14.5	9.5	no
t3a	a	irr	3	05/05/2017	13:00	13:11	16.5	10	no
t3a	a	irr	3	05/05/2017	14:00	14:11	15.5	10	no
t3a	a	irr	3	05/05/2017	15:00	15:11	17	10	no
t3a	a	irr	3	05/05/2017	16:00	16:11	18	10.5	no
t3a	a	irr	3	05/05/2017	17:00	17:11	12.5	10.5	no
t3a	a	irr	3	05/05/2017	18:00	18:11	11	10.5	no
t3a	a	irr	3	05/05/2017	19:00	19:11	11.5	10.5	no
t3a	a	irr	3	05/05/2017	20:00	20:11	9.5	10	no
t3a	a	irr	3	05/05/2017	21:00	21:11	7.5	10	no
t3a	a	irr	3	05/05/2017	22:00	22:11	7.5	9.5	no
t3a	a	irr	3	05/05/2017	23:00	23:11	7	9.5	no
t4a	a	con	4	05/05/2017	00:00	00:24	7	NA	no
t4a	a	con	4	05/05/2017	01:00	01:12	7	NA	no
t4a	a	con	4	05/05/2017	02:00	02:12	6	NA	no
t4a	a	con	4	05/05/2017	03:00	03:12	7	NA	no
t4a	a	con	4	05/05/2017	04:00	04:12	6	NA	no
t4a	a	con	4	05/05/2017	05:00	05:12	7	NA	no
t4a	a	con	4	05/05/2017	06:00	06:12	7	NA	no
t4a	a	con	4	05/05/2017	07:00	07:12	7	NA	no
t4a	a	con	4	05/05/2017	08:00	08:12	8.5	NA	no
t4a	a	con	4	05/05/2017	09:00	09:12	9	NA	no
t4a	a	con	4	05/05/2017	10:00	10:12	9.5	NA	no
t4a	a	con	4	05/05/2017	11:00	11:12	15	NA	no
t4a	a	con	4	05/05/2017	12:00	12:12	13	NA	no
t4a	a	con	4	05/05/2017	13:00	13:12	14.5	NA	no
t4a	a	con	4	05/05/2017	14:00	14:12	14	NA	no
t4a	a	con	4	05/05/2017	15:00	15:12	15	NA	no
t4a	a	con	4	05/05/2017	16:00	16:12	15.5	NA	no
t4a	a	con	4	05/05/2017	17:00	17:12	11.5	NA	no
t4a	a	con	4	05/05/2017	18:00	18:12	10.5	NA	no
t4a	a	con	4	05/05/2017	19:00	19:12	11	NA	no
t4a	a	con	4	05/05/2017	20:00	20:12	9	NA	no
t4a	a	con	4	05/05/2017	21:00	21:12	8	NA	no
t4a	a	con	4	05/05/2017	22:00	22:12	7.5	NA	no
t4a	a	con	4	05/05/2017	23:00	23:12	7	NA	no
t5a	a	wet	5	05/05/2017	02:00	02:06	6.5	NA	no
t5a	a	wet	5	05/05/2017	03:00	03:06	6.5	NA	no
t5a	a	wet	5	05/05/2017	04:00	04:06	6	NA	no
t5a	a	wet	5	05/05/2017	05:00	05:06	6	NA	no
t5a	a	wet	5	05/05/2017	06:00	06:06	5.5	NA	no
t5a	a	wet	5	05/05/2017	07:00	07:06	6	NA	no
t5a	a	wet	5	05/05/2017	08:00	08:06	6.5	NA	no
t5a	a	wet	5	05/05/2017	09:00	09:06	7	NA	no
t5a	a	wet	5	05/05/2017	10:00	10:06	8	NA	no
t5a	a	wet	5	05/05/2017	11:00	11:06	8.5	NA	no
t5a	a	wet	5	05/05/2017	12:00	12:06	8	NA	no
t5a	a	wet	5	05/05/2017	13:00	13:06	10.5	NA	no
t5a	a	wet	5	05/05/2017	14:00	14:06	10.5	NA	no
t5a	a	wet	5	05/05/2017	15:00	15:06	12	NA	no
t5a	a	wet	5	05/05/2017	16:00	16:06	11	NA	no
t5a	a	wet	5	05/05/2017	17:00	17:06	11	NA	no
t5a	a	wet	5	05/05/2017	18:00	18:06	12.5	NA	no
t5a	a	wet	5	05/05/2017	19:00	19:06	10.5	NA	no
t5a	a	wet	5	05/05/2017	20:00	20:06	10	NA	no
t5a	a	wet	5	05/05/2017	21:00	21:06	10	NA	no
t5a	a	wet	5	05/05/2017	22:00	22:06	8.5	NA	no
t5a	a	wet	5	05/05/2017	23:00	23:06	8	NA	no
t5a	a	wet	5	05/05/2017	00:00	00:06	7.5	NA	no
t5a	a	wet	5	05/05/2017	01:00	01:06	8	NA	no
t3b	b	irr	3	05/05/2017	02:00	01:57	6.5	NA	no
t3b	b	irr	3	05/05/2017	03:00	02:57	6	NA	no
t3b	b	irr	3	05/05/2017	04:00	03:57	5.5	NA	no
t3b	b	irr	3	05/05/2017	05:00	04:57	5	NA	no
t3b	b	irr	3	05/05/2017	06:00	05:57	6	NA	no
t3b	b	irr	3	05/05/2017	07:00	06:57	6.5	NA	no
t3b	b	irr	3	05/05/2017	08:00	07:57	7	NA	no
t3b	b	irr	3	05/05/2017	09:00	08:57	8.5	NA	no
t3b	b	irr	3	05/05/2017	10:00	09:57	8.5	NA	no
t3b	b	irr	3	05/05/2017	11:00	10:57	9	NA	no
t3b	b	irr	3	05/05/2017	12:00	11:57	13	NA	no
t3b	b	irr	3	05/05/2017	13:00	12:57	12.5	NA	no
t3b	b	irr	3	05/05/2017	14:00	13:57	13	NA	no
t3b	b	irr	3	05/05/2017	15:00	14:57	12.5	NA	no
t3b	b	irr	3	05/05/2017	16:00	15:57	11.5	NA	no
t3b	b	irr	3	05/05/2017	17:00	16:57	13.5	NA	no
t3b	b	irr	3	05/05/2017	18:00	17:57	12.5	NA	no
t3b	b	irr	3	05/05/2017	19:00	18:57	11.5	NA	no
t3b	b	irr	3	05/05/2017	20:00	19:57	10.5	NA	no
t3b	b	irr	3	05/05/2017	21:00	20:57	9	NA	no
t3b	b	irr	3	05/05/2017	22:00	21:57	8	NA	no
t3b	b	irr	3	05/05/2017	23:00	22:57	7.5	NA	no
t3b	b	irr	3	05/05/2017	00:00	23:57	7.5	NA	no
t3b	b	irr	3	05/05/2017	01:00	00:57	7.5	NA	no
t1b	c	irr	4	05/05/2017	00:00	00:01	7	9.5	no
t1b	c	irr	4	05/05/2017	01:00	01:01	7	9.5	no
t1b	c	irr	4	05/05/2017	02:00	02:01	6.5	9.5	no
t1b	c	irr	4	05/05/2017	03:00	03:01	6.5	9	no
t1b	c	irr	4	05/05/2017	04:00	04:01	5.5	9	no
t1b	c	irr	4	05/05/2017	05:00	05:01	6.5	9	no
t1b	c	irr	4	05/05/2017	06:00	06:01	7	8.5	no
t1b	c	irr	4	05/05/2017	07:00	07:01	7	9	no
t1b	c	irr	4	05/05/2017	08:00	08:01	8	9	no
t1b	c	irr	4	05/05/2017	09:00	09:01	8.5	9	no
t1b	c	irr	4	05/05/2017	10:00	10:01	9.5	9	no
t1b	c	irr	4	05/05/2017	11:00	11:01	13.5	9.5	no
t1b	c	irr	4	05/05/2017	12:00	12:01	12.5	10	no
t1b	c	irr	4	05/05/2017	13:00	13:01	14	10	no
t1b	c	irr	4	05/05/2017	14:00	14:01	13	10.5	no
t1b	c	irr	4	05/05/2017	15:00	15:01	11.5	10.5	no
t1b	c	irr	4	05/05/2017	16:00	16:01	14	10.5	no
t1b	c	irr	4	05/05/2017	17:00	17:01	12	11	no
t1b	c	irr	4	05/05/2017	18:00	18:01	11	10.5	no
t1b	c	irr	4	05/05/2017	19:00	19:01	10.5	10.5	no
t1b	c	irr	4	05/05/2017	20:00	20:01	9	10.5	no
t1b	c	irr	4	05/05/2017	21:00	21:01	8	10	no
t1b	c	irr	4	05/05/2017	22:00	22:01	7.5	10	no
t1b	c	irr	4	05/05/2017	23:00	23:01	7.5	9.5	no
t4b	b	con	4	05/05/2017	01:00	01:09	7	NA	no
t4b	b	con	4	05/05/2017	02:00	02:09	7	NA	no
t4b	b	con	4	05/05/2017	03:00	03:09	6	NA	no
t4b	b	con	4	05/05/2017	04:00	04:09	7	NA	no
t4b	b	con	4	05/05/2017	05:00	05:09	6	NA	no
t4b	b	con	4	05/05/2017	06:00	06:09	7	NA	no
t4b	b	con	4	05/05/2017	07:00	07:09	7.5	NA	no
t4b	b	con	4	05/05/2017	08:00	08:09	7.5	NA	no
t4b	b	con	4	05/05/2017	09:00	09:09	8.5	NA	no
t4b	b	con	4	05/05/2017	10:00	10:09	9.5	NA	no
t4b	b	con	4	05/05/2017	11:00	11:09	10	NA	no
t4b	b	con	4	05/05/2017	12:00	12:09	15.5	NA	no
t4b	b	con	4	05/05/2017	13:00	13:09	14	NA	no
t4b	b	con	4	05/05/2017	14:00	14:09	16	NA	no
t4b	b	con	4	05/05/2017	15:00	15:09	14.5	NA	no
t4b	b	con	4	05/05/2017	16:00	16:09	15.5	NA	no
t4b	b	con	4	05/05/2017	17:00	17:09	17.5	NA	no
t4b	b	con	4	05/05/2017	18:00	18:09	12.5	NA	no
t4b	b	con	4	05/05/2017	19:00	19:09	11	NA	no
t4b	b	con	4	05/05/2017	20:00	20:09	11.5	NA	no
t4b	b	con	4	05/05/2017	21:00	21:09	9.5	NA	no
t4b	b	con	4	05/05/2017	22:00	22:09	8	NA	no
t4b	b	con	4	05/05/2017	23:00	23:09	7.5	NA	no
t4b	b	con	4	05/05/2017	00:00	00:09	7.5	NA	no
t5b	b	wet	5	05/05/2017	01:00	01:05	7	NA	no
t5b	b	wet	5	05/05/2017	02:00	02:05	7.5	NA	no
t5b	b	wet	5	05/05/2017	03:00	03:05	6.5	NA	no
t5b	b	wet	5	05/05/2017	04:00	04:05	7	NA	no
t5b	b	wet	5	05/05/2017	05:00	05:05	6	NA	no
t5b	b	wet	5	05/05/2017	06:00	06:05	7	NA	no
t5b	b	wet	5	05/05/2017	07:00	07:05	7	NA	no
t5b	b	wet	5	05/05/2017	08:00	08:05	7.5	NA	no
t5b	b	wet	5	05/05/2017	09:00	09:05	8.5	NA	no
t5b	b	wet	5	05/05/2017	10:00	10:05	9	NA	no
t5b	b	wet	5	05/05/2017	11:00	11:05	9	NA	no
t5b	b	wet	5	05/05/2017	12:00	12:05	12	NA	no
t5b	b	wet	5	05/05/2017	13:00	13:05	12	NA	no
t5b	b	wet	5	05/05/2017	14:00	14:05	14	NA	no
t5b	b	wet	5	05/05/2017	15:00	15:05	12.5	NA	no
t5b	b	wet	5	05/05/2017	16:00	16:05	12	NA	no
t5b	b	wet	5	05/05/2017	17:00	17:05	15	NA	no
t5b	b	wet	5	05/05/2017	18:00	18:05	11.5	NA	no
t5b	b	wet	5	05/05/2017	19:00	19:05	10.5	NA	no
t5b	b	wet	5	05/05/2017	20:00	20:05	10.5	NA	no
t5b	b	wet	5	05/05/2017	21:00	21:05	9	NA	no
t5b	b	wet	5	05/05/2017	22:00	22:05	8	NA	no
t5b	b	wet	5	05/05/2017	23:00	23:05	7.5	NA	no
t5b	b	wet	5	05/05/2017	00:00	00:05	7.5	NA	no
t1a	a	irr	1	06/05/2017	00:00	00:13	7.5	9.5	no
t1a	a	irr	1	06/05/2017	01:00	01:13	7.5	9.5	no
t1a	a	irr	1	06/05/2017	02:00	02:13	7	9.5	no
t1a	a	irr	1	06/05/2017	03:00	03:13	7	9.5	no
t1a	a	irr	1	06/05/2017	04:00	04:13	7	9	no
t1a	a	irr	1	06/05/2017	05:00	05:13	7	9	no
t1a	a	irr	1	06/05/2017	06:00	06:13	7	9	no
t1a	a	irr	1	06/05/2017	07:00	07:13	8.5	9	no
t1a	a	irr	1	06/05/2017	08:00	08:13	11	9.5	no
t1a	a	irr	1	06/05/2017	09:00	09:13	10	9.5	no
t1a	a	irr	1	06/05/2017	10:00	10:13	15.5	10	no
t1a	a	irr	1	06/05/2017	11:00	11:13	18	10.5	no
t1a	a	irr	1	06/05/2017	12:00	12:13	19	11	no
t1a	a	irr	1	06/05/2017	13:00	13:13	23.5	12	no
t1a	a	irr	1	06/05/2017	14:00	14:13	26	12.5	no
t1a	a	irr	1	06/05/2017	15:00	15:13	22.5	13.5	no
t1a	a	irr	1	06/05/2017	16:00	16:13	22.5	13.5	no
t1a	a	irr	1	06/05/2017	17:00	17:13	19	13.5	no
t1a	a	irr	1	06/05/2017	18:00	18:13	17	13	no
t1a	a	irr	1	06/05/2017	19:00	19:13	14	12.5	no
t1a	a	irr	1	06/05/2017	20:00	20:13	11.5	12	no
t1a	a	irr	1	06/05/2017	21:00	21:13	8.5	11.5	no
t1a	a	irr	1	06/05/2017	22:00	22:13	7.5	11	no
t1a	a	irr	1	06/05/2017	23:00	23:13	6.5	10.5	no
t2a	a	con	2	06/05/2017	00:00	00:01	7.5	9	no
t2a	a	con	2	06/05/2017	01:00	01:01	7.5	9	no
t2a	a	con	2	06/05/2017	02:00	02:01	7	9	no
t2a	a	con	2	06/05/2017	03:00	03:01	7	9	no
t2a	a	con	2	06/05/2017	04:00	04:01	7	9	no
t2a	a	con	2	06/05/2017	05:00	05:01	7	9	no
t2a	a	con	2	06/05/2017	06:00	06:01	7	8.5	no
t2a	a	con	2	06/05/2017	07:00	07:01	8	8.5	no
t2a	a	con	2	06/05/2017	08:00	08:01	11.5	9	no
t2a	a	con	2	06/05/2017	09:00	09:01	14	9	no
t2a	a	con	2	06/05/2017	10:00	10:01	16.5	9.5	no
t2a	a	con	2	06/05/2017	11:00	11:01	18.5	9.5	no
t2a	a	con	2	06/05/2017	12:00	12:01	27	10.5	no
t2a	a	con	2	06/05/2017	13:00	13:01	25.5	11	no
t2a	a	con	2	06/05/2017	14:00	14:01	26	11.5	no
t2a	a	con	2	06/05/2017	15:00	15:01	28	12.5	no
t2a	a	con	2	06/05/2017	16:00	16:01	27.5	12.5	no
t2a	a	con	2	06/05/2017	17:00	17:01	23.5	12.5	no
t2a	a	con	2	06/05/2017	18:00	18:01	23	12.5	no
t2a	a	con	2	06/05/2017	19:00	19:01	18	12.5	no
t2a	a	con	2	06/05/2017	20:00	20:01	13.5	12	no
t2a	a	con	2	06/05/2017	21:00	21:01	10	11.5	no
t2a	a	con	2	06/05/2017	22:00	22:01	7.5	11	no
t2a	a	con	2	06/05/2017	23:00	23:01	6.5	11	no
t3a	a	irr	3	06/05/2017	00:00	00:11	7	9.5	no
t3a	a	irr	3	06/05/2017	01:00	01:11	7	9.5	no
t3a	a	irr	3	06/05/2017	02:00	02:11	7	9.5	no
t3a	a	irr	3	06/05/2017	03:00	03:11	7	9.5	no
t3a	a	irr	3	06/05/2017	04:00	04:11	7	9.5	no
t3a	a	irr	3	06/05/2017	05:00	05:11	7	9	no
t3a	a	irr	3	06/05/2017	06:00	06:11	6.5	9	no
t3a	a	irr	3	06/05/2017	07:00	07:11	8	9	no
t3a	a	irr	3	06/05/2017	08:00	08:11	12	9	no
t3a	a	irr	3	06/05/2017	09:00	09:11	10.5	9.5	no
t3a	a	irr	3	06/05/2017	10:00	10:11	18	9.5	no
t3a	a	irr	3	06/05/2017	11:00	11:11	20.5	10	no
t3a	a	irr	3	06/05/2017	12:00	12:11	23	11	no
t3a	a	irr	3	06/05/2017	13:00	13:11	29.5	11.5	no
t3a	a	irr	3	06/05/2017	14:00	14:11	31	12	no
t3a	a	irr	3	06/05/2017	15:00	15:11	28.5	13	no
t3a	a	irr	3	06/05/2017	16:00	16:11	25	13.5	no
t3a	a	irr	3	06/05/2017	17:00	17:11	21	13.5	no
t3a	a	irr	3	06/05/2017	18:00	18:11	21	13.5	no
t3a	a	irr	3	06/05/2017	19:00	19:11	16	13	no
t3a	a	irr	3	06/05/2017	20:00	20:11	11.5	12.5	no
t3a	a	irr	3	06/05/2017	21:00	21:11	8	12	no
t3a	a	irr	3	06/05/2017	22:00	22:11	6.5	11.5	no
t3a	a	irr	3	06/05/2017	23:00	23:11	5	11	no
t4a	a	con	4	06/05/2017	00:00	00:24	7	NA	no
t4a	a	con	4	06/05/2017	01:00	01:12	7	NA	no
t4a	a	con	4	06/05/2017	02:00	02:12	7	NA	no
t4a	a	con	4	06/05/2017	03:00	03:12	7	NA	no
t4a	a	con	4	06/05/2017	04:00	04:12	7	NA	no
t4a	a	con	4	06/05/2017	05:00	05:12	7	NA	no
t4a	a	con	4	06/05/2017	06:00	06:12	7	NA	no
t4a	a	con	4	06/05/2017	07:00	07:12	8	NA	no
t4a	a	con	4	06/05/2017	08:00	08:12	12	NA	no
t4a	a	con	4	06/05/2017	09:00	09:12	10.5	NA	no
t4a	a	con	4	06/05/2017	10:00	10:12	16	NA	no
t4a	a	con	4	06/05/2017	11:00	11:12	18.5	NA	no
t4a	a	con	4	06/05/2017	12:00	12:12	19	NA	no
t4a	a	con	4	06/05/2017	13:00	13:12	21.5	NA	no
t4a	a	con	4	06/05/2017	14:00	14:12	26.5	NA	no
t4a	a	con	4	06/05/2017	15:00	15:12	23.5	NA	no
t4a	a	con	4	06/05/2017	16:00	16:12	26	NA	no
t4a	a	con	4	06/05/2017	17:00	17:12	25.5	NA	no
t4a	a	con	4	06/05/2017	18:00	18:12	24.5	NA	no
t4a	a	con	4	06/05/2017	19:00	19:12	18	NA	no
t4a	a	con	4	06/05/2017	20:00	20:12	12	NA	no
t4a	a	con	4	06/05/2017	21:00	21:12	8.5	NA	no
t4a	a	con	4	06/05/2017	22:00	22:12	7	NA	no
t4a	a	con	4	06/05/2017	23:00	23:12	5.5	NA	no
t5a	a	wet	5	06/05/2017	02:00	02:06	8	NA	no
t5a	a	wet	5	06/05/2017	03:00	03:06	8	NA	no
t5a	a	wet	5	06/05/2017	04:00	04:06	8	NA	no
t5a	a	wet	5	06/05/2017	05:00	05:06	7.5	NA	no
t5a	a	wet	5	06/05/2017	06:00	06:06	7.5	NA	no
t5a	a	wet	5	06/05/2017	07:00	07:06	8	NA	no
t5a	a	wet	5	06/05/2017	08:00	08:06	7.5	NA	no
t5a	a	wet	5	06/05/2017	09:00	09:06	8	NA	no
t5a	a	wet	5	06/05/2017	10:00	10:06	9.5	NA	no
t5a	a	wet	5	06/05/2017	11:00	11:06	9.5	NA	no
t5a	a	wet	5	06/05/2017	12:00	12:06	12	NA	no
t5a	a	wet	5	06/05/2017	13:00	13:06	14	NA	no
t5a	a	wet	5	06/05/2017	14:00	14:06	18	NA	no
t5a	a	wet	5	06/05/2017	15:00	15:06	19	NA	no
t5a	a	wet	5	06/05/2017	16:00	16:06	19.5	NA	no
t5a	a	wet	5	06/05/2017	17:00	17:06	22	NA	no
t5a	a	wet	5	06/05/2017	18:00	18:06	20.5	NA	no
t5a	a	wet	5	06/05/2017	19:00	19:06	19.5	NA	no
t5a	a	wet	5	06/05/2017	20:00	20:06	17	NA	no
t5a	a	wet	5	06/05/2017	21:00	21:06	14	NA	no
t5a	a	wet	5	06/05/2017	22:00	22:06	11.5	NA	no
t5a	a	wet	5	06/05/2017	23:00	23:06	9	NA	no
t5a	a	wet	5	06/05/2017	00:00	00:06	7.5	NA	no
t5a	a	wet	5	06/05/2017	01:00	01:06	6.5	NA	no
t3b	b	irr	3	06/05/2017	02:00	01:57	7.5	NA	no
t3b	b	irr	3	06/05/2017	03:00	02:57	7.5	NA	no
t3b	b	irr	3	06/05/2017	04:00	03:57	7.5	NA	no
t3b	b	irr	3	06/05/2017	05:00	04:57	7.5	NA	no
t3b	b	irr	3	06/05/2017	06:00	05:57	7	NA	no
t3b	b	irr	3	06/05/2017	07:00	06:57	7	NA	no
t3b	b	irr	3	06/05/2017	08:00	07:57	7.5	NA	no
t3b	b	irr	3	06/05/2017	09:00	08:57	9.5	NA	no
t3b	b	irr	3	06/05/2017	10:00	09:57	12.5	NA	no
t3b	b	irr	3	06/05/2017	11:00	10:57	12	NA	no
t3b	b	irr	3	06/05/2017	12:00	11:57	15.5	NA	no
t3b	b	irr	3	06/05/2017	13:00	12:57	18.5	NA	no
t3b	b	irr	3	06/05/2017	14:00	13:57	17.5	NA	no
t3b	b	irr	3	06/05/2017	15:00	14:57	19.5	NA	no
t3b	b	irr	3	06/05/2017	16:00	15:57	18.5	NA	no
t3b	b	irr	3	06/05/2017	17:00	16:57	21.5	NA	no
t3b	b	irr	3	06/05/2017	18:00	17:57	23	NA	no
t3b	b	irr	3	06/05/2017	19:00	18:57	17.5	NA	no
t3b	b	irr	3	06/05/2017	20:00	19:57	14.5	NA	no
t3b	b	irr	3	06/05/2017	21:00	20:57	12	NA	no
t3b	b	irr	3	06/05/2017	22:00	21:57	9.5	NA	no
t3b	b	irr	3	06/05/2017	23:00	22:57	7.5	NA	no
t3b	b	irr	3	06/05/2017	00:00	23:57	6	NA	no
t3b	b	irr	3	06/05/2017	01:00	00:57	8	NA	no
t1b	c	irr	4	06/05/2017	00:00	00:01	7.5	9.5	no
t1b	c	irr	4	06/05/2017	01:00	01:01	7	9.5	no
t1b	c	irr	4	06/05/2017	02:00	02:01	7	9.5	no
t1b	c	irr	4	06/05/2017	03:00	03:01	7	9.5	no
t1b	c	irr	4	06/05/2017	04:00	04:01	7	9.5	no
t1b	c	irr	4	06/05/2017	05:00	05:01	7	9.5	no
t1b	c	irr	4	06/05/2017	06:00	06:01	7	9	no
t1b	c	irr	4	06/05/2017	07:00	07:01	7.5	9	no
t1b	c	irr	4	06/05/2017	08:00	08:01	10.5	9	no
t1b	c	irr	4	06/05/2017	09:00	09:01	13	9.5	no
t1b	c	irr	4	06/05/2017	10:00	10:01	14.5	10	no
t1b	c	irr	4	06/05/2017	11:00	11:01	17	10.5	no
t1b	c	irr	4	06/05/2017	12:00	12:01	27	11	no
t1b	c	irr	4	06/05/2017	13:00	13:01	29	12	no
t1b	c	irr	4	06/05/2017	14:00	14:01	28.5	13	no
t1b	c	irr	4	06/05/2017	15:00	15:01	28.5	13.5	no
t1b	c	irr	4	06/05/2017	16:00	16:01	25.5	14	no
t1b	c	irr	4	06/05/2017	17:00	17:01	20.5	14	no
t1b	c	irr	4	06/05/2017	18:00	18:01	17.5	13.5	no
t1b	c	irr	4	06/05/2017	19:00	19:01	14.5	13.5	no
t1b	c	irr	4	06/05/2017	20:00	20:01	12	13	no
t1b	c	irr	4	06/05/2017	21:00	21:01	9.5	12.5	no
t1b	c	irr	4	06/05/2017	22:00	22:01	7.5	12	no
t1b	c	irr	4	06/05/2017	23:00	23:01	6.5	11.5	no
t4b	b	con	4	06/05/2017	01:00	01:09	7	NA	no
t4b	b	con	4	06/05/2017	02:00	02:09	7	NA	no
t4b	b	con	4	06/05/2017	03:00	03:09	7	NA	no
t4b	b	con	4	06/05/2017	04:00	04:09	7	NA	no
t4b	b	con	4	06/05/2017	05:00	05:09	7	NA	no
t4b	b	con	4	06/05/2017	06:00	06:09	7	NA	no
t4b	b	con	4	06/05/2017	07:00	07:09	7	NA	no
t4b	b	con	4	06/05/2017	08:00	08:09	8	NA	no
t4b	b	con	4	06/05/2017	09:00	09:09	12	NA	no
t4b	b	con	4	06/05/2017	10:00	10:09	11.5	NA	no
t4b	b	con	4	06/05/2017	11:00	11:09	18	NA	no
t4b	b	con	4	06/05/2017	12:00	12:09	20	NA	no
t4b	b	con	4	06/05/2017	13:00	13:09	26	NA	no
t4b	b	con	4	06/05/2017	14:00	14:09	34.5	NA	no
t4b	b	con	4	06/05/2017	15:00	15:09	30.5	NA	no
t4b	b	con	4	06/05/2017	16:00	16:09	33.5	NA	no
t4b	b	con	4	06/05/2017	17:00	17:09	28	NA	no
t4b	b	con	4	06/05/2017	18:00	18:09	22	NA	no
t4b	b	con	4	06/05/2017	19:00	19:09	18.5	NA	no
t4b	b	con	4	06/05/2017	20:00	20:09	15	NA	no
t4b	b	con	4	06/05/2017	21:00	21:09	12	NA	no
t4b	b	con	4	06/05/2017	22:00	22:09	8.5	NA	no
t4b	b	con	4	06/05/2017	23:00	23:09	7	NA	no
t4b	b	con	4	06/05/2017	00:00	00:09	5.5	NA	no
t5b	b	wet	5	06/05/2017	01:00	01:05	7.5	NA	no
t5b	b	wet	5	06/05/2017	02:00	02:05	7.5	NA	no
t5b	b	wet	5	06/05/2017	03:00	03:05	7	NA	no
t5b	b	wet	5	06/05/2017	04:00	04:05	7	NA	no
t5b	b	wet	5	06/05/2017	05:00	05:05	7	NA	no
t5b	b	wet	5	06/05/2017	06:00	06:05	7	NA	no
t5b	b	wet	5	06/05/2017	07:00	07:05	7	NA	no
t5b	b	wet	5	06/05/2017	08:00	08:05	8	NA	no
t5b	b	wet	5	06/05/2017	09:00	09:05	10.5	NA	no
t5b	b	wet	5	06/05/2017	10:00	10:05	10	NA	no
t5b	b	wet	5	06/05/2017	11:00	11:05	14	NA	no
t5b	b	wet	5	06/05/2017	12:00	12:05	17	NA	no
t5b	b	wet	5	06/05/2017	13:00	13:05	24.5	NA	no
t5b	b	wet	5	06/05/2017	14:00	14:05	20	NA	no
t5b	b	wet	5	06/05/2017	15:00	15:05	21.5	NA	no
t5b	b	wet	5	06/05/2017	16:00	16:05	25	NA	no
t5b	b	wet	5	06/05/2017	17:00	17:05	22.5	NA	no
t5b	b	wet	5	06/05/2017	18:00	18:05	22	NA	no
t5b	b	wet	5	06/05/2017	19:00	19:05	19.5	NA	no
t5b	b	wet	5	06/05/2017	20:00	20:05	15.5	NA	no
t5b	b	wet	5	06/05/2017	21:00	21:05	12	NA	no
t5b	b	wet	5	06/05/2017	22:00	22:05	9.5	NA	no
t5b	b	wet	5	06/05/2017	23:00	23:05	7.5	NA	no
t5b	b	wet	5	06/05/2017	00:00	00:05	6.5	NA	no
t1a	a	irr	1	07/05/2017	00:00	00:13	8	10.5	no
t1a	a	irr	1	07/05/2017	01:00	01:13	8.5	10.5	no
t1a	a	irr	1	07/05/2017	02:00	02:13	8.5	10.5	no
t1a	a	irr	1	07/05/2017	03:00	03:13	8.5	10.5	no
t1a	a	irr	1	07/05/2017	04:00	04:13	8.5	10.5	no
t1a	a	irr	1	07/05/2017	05:00	05:13	8.5	10	no
t1a	a	irr	1	07/05/2017	06:00	06:13	8.5	10	no
t1a	a	irr	1	07/05/2017	07:00	07:13	9.5	10	no
t1a	a	irr	1	07/05/2017	08:00	08:13	11	10	no
t1a	a	irr	1	07/05/2017	09:00	09:13	15	10.5	no
t1a	a	irr	1	07/05/2017	10:00	10:13	20.5	11.5	no
t1a	a	irr	1	07/05/2017	11:00	11:13	25	12	no
t1a	a	irr	1	07/05/2017	12:00	12:13	28	12.5	no
t1a	a	irr	1	07/05/2017	13:00	13:13	29	13.5	no
t1a	a	irr	1	07/05/2017	14:00	14:13	28	14	no
t1a	a	irr	1	07/05/2017	15:00	15:13	27	14.5	no
t1a	a	irr	1	07/05/2017	16:00	16:13	22.5	14	no
t1a	a	irr	1	07/05/2017	17:00	17:13	19	13.5	no
t1a	a	irr	1	07/05/2017	18:00	18:13	13	13	no
t1a	a	irr	1	07/05/2017	19:00	19:13	11.5	12	no
t1a	a	irr	1	07/05/2017	20:00	20:13	9.5	11.5	no
t1a	a	irr	1	07/05/2017	21:00	21:13	8	11	no
t1a	a	irr	1	07/05/2017	22:00	22:13	8	11	no
t1a	a	irr	1	07/05/2017	23:00	23:13	8	10.5	no
t2a	a	con	2	07/05/2017	00:00	00:01	8	10.5	no
t2a	a	con	2	07/05/2017	01:00	01:01	9	10.5	no
t2a	a	con	2	07/05/2017	02:00	02:01	9	10.5	no
t2a	a	con	2	07/05/2017	03:00	03:01	9	10	no
t2a	a	con	2	07/05/2017	04:00	04:01	9	10	no
t2a	a	con	2	07/05/2017	05:00	05:01	9	10	no
t2a	a	con	2	07/05/2017	06:00	06:01	9	10	no
t2a	a	con	2	07/05/2017	07:00	07:01	10	10	no
t2a	a	con	2	07/05/2017	08:00	08:01	11	10	no
t2a	a	con	2	07/05/2017	09:00	09:01	14.5	10	no
t2a	a	con	2	07/05/2017	10:00	10:01	22.5	10.5	no
t2a	a	con	2	07/05/2017	11:00	11:01	30	11	no
t2a	a	con	2	07/05/2017	12:00	12:01	28.5	12	no
t2a	a	con	2	07/05/2017	13:00	13:01	30.5	12.5	no
t2a	a	con	2	07/05/2017	14:00	14:01	26.5	13	no
t2a	a	con	2	07/05/2017	15:00	15:01	22	13.5	no
t2a	a	con	2	07/05/2017	16:00	16:01	23	13.5	no
t2a	a	con	2	07/05/2017	17:00	17:01	21	13.5	no
t2a	a	con	2	07/05/2017	18:00	18:01	14.5	13	no
t2a	a	con	2	07/05/2017	19:00	19:01	12	12.5	no
t2a	a	con	2	07/05/2017	20:00	20:01	10	12	no
t2a	a	con	2	07/05/2017	21:00	21:01	8.5	11.5	no
t2a	a	con	2	07/05/2017	22:00	22:01	8	11	no
t2a	a	con	2	07/05/2017	23:00	23:01	8	11	no
t3a	a	irr	3	07/05/2017	00:00	00:11	7.5	11	no
t3a	a	irr	3	07/05/2017	01:00	01:11	8.5	10.5	no
t3a	a	irr	3	07/05/2017	02:00	02:11	8.5	10.5	no
t3a	a	irr	3	07/05/2017	03:00	03:11	8	10.5	no
t3a	a	irr	3	07/05/2017	04:00	04:11	8.5	10.5	no
t3a	a	irr	3	07/05/2017	05:00	05:11	8.5	10.5	no
t3a	a	irr	3	07/05/2017	06:00	06:11	8.5	10.5	no
t3a	a	irr	3	07/05/2017	07:00	07:11	9	10.5	no
t3a	a	irr	3	07/05/2017	08:00	08:11	10.5	10.5	no
t3a	a	irr	3	07/05/2017	09:00	09:11	14.5	10.5	no
t3a	a	irr	3	07/05/2017	10:00	10:11	21	11	no
t3a	a	irr	3	07/05/2017	11:00	11:11	24.5	11.5	no
t3a	a	irr	3	07/05/2017	12:00	12:11	24.5	12.5	no
t3a	a	irr	3	07/05/2017	13:00	13:11	32	13.5	no
t3a	a	irr	3	07/05/2017	14:00	14:11	29	14	no
t3a	a	irr	3	07/05/2017	15:00	15:11	30.5	14.5	no
t3a	a	irr	3	07/05/2017	16:00	16:11	25	14.5	no
t3a	a	irr	3	07/05/2017	17:00	17:11	22	14	no
t3a	a	irr	3	07/05/2017	18:00	18:11	13	14	no
t3a	a	irr	3	07/05/2017	19:00	19:11	11	13	no
t3a	a	irr	3	07/05/2017	20:00	20:11	9	12.5	no
t3a	a	irr	3	07/05/2017	21:00	21:11	8	12	no
t3a	a	irr	3	07/05/2017	22:00	22:11	8	12	no
t3a	a	irr	3	07/05/2017	23:00	23:11	7.5	11.5	no
t4a	a	con	4	07/05/2017	00:00	00:24	8	NA	no
t4a	a	con	4	07/05/2017	01:00	01:12	8.5	NA	no
t4a	a	con	4	07/05/2017	02:00	02:12	8.5	NA	no
t4a	a	con	4	07/05/2017	03:00	03:12	8.5	NA	no
t4a	a	con	4	07/05/2017	04:00	04:12	8.5	NA	no
t4a	a	con	4	07/05/2017	05:00	05:12	8.5	NA	no
t4a	a	con	4	07/05/2017	06:00	06:12	8.5	NA	no
t4a	a	con	4	07/05/2017	07:00	07:12	9.5	NA	no
t4a	a	con	4	07/05/2017	08:00	08:12	11	NA	no
t4a	a	con	4	07/05/2017	09:00	09:12	14.5	NA	no
t4a	a	con	4	07/05/2017	10:00	10:12	21	NA	no
t4a	a	con	4	07/05/2017	11:00	11:12	27.5	NA	no
t4a	a	con	4	07/05/2017	12:00	12:12	24.5	NA	no
t4a	a	con	4	07/05/2017	13:00	13:12	26.5	NA	no
t4a	a	con	4	07/05/2017	14:00	14:12	19	NA	no
t4a	a	con	4	07/05/2017	15:00	15:12	18	NA	no
t4a	a	con	4	07/05/2017	16:00	16:12	18	NA	no
t4a	a	con	4	07/05/2017	17:00	17:12	15.5	NA	no
t4a	a	con	4	07/05/2017	18:00	18:12	11.5	NA	no
t4a	a	con	4	07/05/2017	19:00	19:12	10.5	NA	no
t4a	a	con	4	07/05/2017	20:00	20:12	9	NA	no
t4a	a	con	4	07/05/2017	21:00	21:12	8	NA	no
t4a	a	con	4	07/05/2017	22:00	22:12	8	NA	no
t4a	a	con	4	07/05/2017	23:00	23:12	7.5	NA	no
t5a	a	wet	5	07/05/2017	02:00	02:06	7.5	NA	no
t5a	a	wet	5	07/05/2017	03:00	03:06	8.5	NA	no
t5a	a	wet	5	07/05/2017	04:00	04:06	8.5	NA	no
t5a	a	wet	5	07/05/2017	05:00	05:06	8.5	NA	no
t5a	a	wet	5	07/05/2017	06:00	06:06	8.5	NA	no
t5a	a	wet	5	07/05/2017	07:00	07:06	8.5	NA	no
t5a	a	wet	5	07/05/2017	08:00	08:06	8.5	NA	no
t5a	a	wet	5	07/05/2017	09:00	09:06	9	NA	no
t5a	a	wet	5	07/05/2017	10:00	10:06	10	NA	no
t5a	a	wet	5	07/05/2017	11:00	11:06	11.5	NA	no
t5a	a	wet	5	07/05/2017	12:00	12:06	14	NA	no
t5a	a	wet	5	07/05/2017	13:00	13:06	16.5	NA	no
t5a	a	wet	5	07/05/2017	14:00	14:06	17.5	NA	no
t5a	a	wet	5	07/05/2017	15:00	15:06	23.5	NA	no
t5a	a	wet	5	07/05/2017	16:00	16:06	20.5	NA	no
t5a	a	wet	5	07/05/2017	17:00	17:06	27	NA	no
t5a	a	wet	5	07/05/2017	18:00	18:06	22.5	NA	no
t5a	a	wet	5	07/05/2017	19:00	19:06	19.5	NA	no
t5a	a	wet	5	07/05/2017	20:00	20:06	12.5	NA	no
t5a	a	wet	5	07/05/2017	21:00	21:06	10.5	NA	no
t5a	a	wet	5	07/05/2017	22:00	22:06	9	NA	no
t5a	a	wet	5	07/05/2017	23:00	23:06	8	NA	no
t5a	a	wet	5	07/05/2017	00:00	00:06	7.5	NA	no
t5a	a	wet	5	07/05/2017	01:00	01:06	7.5	NA	no
t3b	b	irr	3	07/05/2017	02:00	01:57	9	NA	no
t3b	b	irr	3	07/05/2017	03:00	02:57	9	NA	no
t3b	b	irr	3	07/05/2017	04:00	03:57	8.5	NA	no
t3b	b	irr	3	07/05/2017	05:00	04:57	8.5	NA	no
t3b	b	irr	3	07/05/2017	06:00	05:57	8.5	NA	no
t3b	b	irr	3	07/05/2017	07:00	06:57	8.5	NA	no
t3b	b	irr	3	07/05/2017	08:00	07:57	9	NA	no
t3b	b	irr	3	07/05/2017	09:00	08:57	9.5	NA	no
t3b	b	irr	3	07/05/2017	10:00	09:57	11.5	NA	no
t3b	b	irr	3	07/05/2017	11:00	10:57	15	NA	no
t3b	b	irr	3	07/05/2017	12:00	11:57	19	NA	no
t3b	b	irr	3	07/05/2017	13:00	12:57	18.5	NA	no
t3b	b	irr	3	07/05/2017	14:00	13:57	15	NA	no
t3b	b	irr	3	07/05/2017	15:00	14:57	15.5	NA	no
t3b	b	irr	3	07/05/2017	16:00	15:57	21.5	NA	no
t3b	b	irr	3	07/05/2017	17:00	16:57	19.5	NA	no
t3b	b	irr	3	07/05/2017	18:00	17:57	18.5	NA	no
t3b	b	irr	3	07/05/2017	19:00	18:57	12.5	NA	no
t3b	b	irr	3	07/05/2017	20:00	19:57	10.5	NA	no
t3b	b	irr	3	07/05/2017	21:00	20:57	9	NA	no
t3b	b	irr	3	07/05/2017	22:00	21:57	8	NA	no
t3b	b	irr	3	07/05/2017	23:00	22:57	7.5	NA	no
t3b	b	irr	3	07/05/2017	00:00	23:57	7.5	NA	no
t3b	b	irr	3	07/05/2017	01:00	00:57	7	NA	no
t1b	c	irr	4	07/05/2017	00:00	00:01	8	11	no
t1b	c	irr	4	07/05/2017	01:00	01:01	9	11	no
t1b	c	irr	4	07/05/2017	02:00	02:01	9	11	no
t1b	c	irr	4	07/05/2017	03:00	03:01	8.5	10.5	no
t1b	c	irr	4	07/05/2017	04:00	04:01	8.5	10.5	no
t1b	c	irr	4	07/05/2017	05:00	05:01	9	10.5	no
t1b	c	irr	4	07/05/2017	06:00	06:01	9	10.5	no
t1b	c	irr	4	07/05/2017	07:00	07:01	9.5	10.5	no
t1b	c	irr	4	07/05/2017	08:00	08:01	10.5	10.5	no
t1b	c	irr	4	07/05/2017	09:00	09:01	13	10.5	no
t1b	c	irr	4	07/05/2017	10:00	10:01	20	11	no
t1b	c	irr	4	07/05/2017	11:00	11:01	29	12	no
t1b	c	irr	4	07/05/2017	12:00	12:01	31.5	13	no
t1b	c	irr	4	07/05/2017	13:00	13:01	36	14	no
t1b	c	irr	4	07/05/2017	14:00	14:01	29.5	15	no
t1b	c	irr	4	07/05/2017	15:00	15:01	28	15	no
t1b	c	irr	4	07/05/2017	16:00	16:01	22	15	no
t1b	c	irr	4	07/05/2017	17:00	17:01	17.5	15	no
t1b	c	irr	4	07/05/2017	18:00	18:01	12.5	14.5	no
t1b	c	irr	4	07/05/2017	19:00	19:01	11	13.5	no
t1b	c	irr	4	07/05/2017	20:00	20:01	9.5	13	no
t1b	c	irr	4	07/05/2017	21:00	21:01	8.5	12.5	no
t1b	c	irr	4	07/05/2017	22:00	22:01	8	12	no
t1b	c	irr	4	07/05/2017	23:00	23:01	8	12	no
t4b	b	con	4	07/05/2017	01:00	01:09	8	NA	no
t4b	b	con	4	07/05/2017	02:00	02:09	9	NA	no
t4b	b	con	4	07/05/2017	03:00	03:09	8.5	NA	no
t4b	b	con	4	07/05/2017	04:00	04:09	8.5	NA	no
t4b	b	con	4	07/05/2017	05:00	05:09	8.5	NA	no
t4b	b	con	4	07/05/2017	06:00	06:09	8.5	NA	no
t4b	b	con	4	07/05/2017	07:00	07:09	9	NA	no
t4b	b	con	4	07/05/2017	08:00	08:09	9.5	NA	no
t4b	b	con	4	07/05/2017	09:00	09:09	11	NA	no
t4b	b	con	4	07/05/2017	10:00	10:09	15.5	NA	no
t4b	b	con	4	07/05/2017	11:00	11:09	28.5	NA	no
t4b	b	con	4	07/05/2017	12:00	12:09	38.5	NA	no
t4b	b	con	4	07/05/2017	13:00	13:09	37	NA	no
t4b	b	con	4	07/05/2017	14:00	14:09	38.5	NA	no
t4b	b	con	4	07/05/2017	15:00	15:09	33.5	NA	no
t4b	b	con	4	07/05/2017	16:00	16:09	32	NA	no
t4b	b	con	4	07/05/2017	17:00	17:09	28.5	NA	no
t4b	b	con	4	07/05/2017	18:00	18:09	23.5	NA	no
t4b	b	con	4	07/05/2017	19:00	19:09	14.5	NA	no
t4b	b	con	4	07/05/2017	20:00	20:09	12.5	NA	no
t4b	b	con	4	07/05/2017	21:00	21:09	10	NA	no
t4b	b	con	4	07/05/2017	22:00	22:09	8.5	NA	no
t4b	b	con	4	07/05/2017	23:00	23:09	8.5	NA	no
t4b	b	con	4	07/05/2017	00:00	00:09	8	NA	no
t5b	b	wet	5	07/05/2017	01:00	01:05	8	NA	no
t5b	b	wet	5	07/05/2017	02:00	02:05	9	NA	no
t5b	b	wet	5	07/05/2017	03:00	03:05	9	NA	no
t5b	b	wet	5	07/05/2017	04:00	04:05	8.5	NA	no
t5b	b	wet	5	07/05/2017	05:00	05:05	9	NA	no
t5b	b	wet	5	07/05/2017	06:00	06:05	9	NA	no
t5b	b	wet	5	07/05/2017	07:00	07:05	9	NA	no
t5b	b	wet	5	07/05/2017	08:00	08:05	9.5	NA	no
t5b	b	wet	5	07/05/2017	09:00	09:05	10.5	NA	no
t5b	b	wet	5	07/05/2017	10:00	10:05	13	NA	no
t5b	b	wet	5	07/05/2017	11:00	11:05	16.5	NA	no
t5b	b	wet	5	07/05/2017	12:00	12:05	20.5	NA	no
t5b	b	wet	5	07/05/2017	13:00	13:05	22	NA	no
t5b	b	wet	5	07/05/2017	14:00	14:05	25	NA	no
t5b	b	wet	5	07/05/2017	15:00	15:05	24.5	NA	no
t5b	b	wet	5	07/05/2017	16:00	16:05	24	NA	no
t5b	b	wet	5	07/05/2017	17:00	17:05	23	NA	no
t5b	b	wet	5	07/05/2017	18:00	18:05	21	NA	no
t5b	b	wet	5	07/05/2017	19:00	19:05	13.5	NA	no
t5b	b	wet	5	07/05/2017	20:00	20:05	12	NA	no
t5b	b	wet	5	07/05/2017	21:00	21:05	9.5	NA	no
t5b	b	wet	5	07/05/2017	22:00	22:05	8.5	NA	no
t5b	b	wet	5	07/05/2017	23:00	23:05	8	NA	no
t5b	b	wet	5	07/05/2017	00:00	00:05	8	NA	no
t1a	a	irr	1	08/05/2017	00:00	00:13	7.5	10.5	no
t1a	a	irr	1	08/05/2017	01:00	01:13	7	10	no
t1a	a	irr	1	08/05/2017	02:00	02:13	7	10	no
t1a	a	irr	1	08/05/2017	03:00	03:13	6.5	10	no
t1a	a	irr	1	08/05/2017	04:00	04:13	7	10	no
t1a	a	irr	1	08/05/2017	05:00	05:13	7	10	no
t1a	a	irr	1	08/05/2017	06:00	06:13	7.5	9.5	no
t1a	a	irr	1	08/05/2017	07:00	07:13	8	9.5	no
t1a	a	irr	1	08/05/2017	08:00	08:13	9	10	no
t1a	a	irr	1	08/05/2017	09:00	09:13	10	10	no
t1a	a	irr	1	08/05/2017	10:00	10:13	12	10.5	no
t1a	a	irr	1	08/05/2017	11:00	11:13	12.5	10.5	no
t1a	a	irr	1	08/05/2017	12:00	12:13	19	11.5	no
t1a	a	irr	1	08/05/2017	13:00	13:13	20.5	12	no
t1a	a	irr	1	08/05/2017	14:00	14:13	21	12.5	no
t1a	a	irr	1	08/05/2017	15:00	15:13	25	13	no
t1a	a	irr	1	08/05/2017	16:00	16:13	19	13	no
t1a	a	irr	1	08/05/2017	17:00	17:13	14.5	12.5	no
t1a	a	irr	1	08/05/2017	18:00	18:13	12	12	no
t1a	a	irr	1	08/05/2017	19:00	19:13	9.5	11.5	no
t1a	a	irr	1	08/05/2017	20:00	20:13	6.5	10.5	no
t1a	a	irr	1	08/05/2017	21:00	21:13	3	10	no
t1a	a	irr	1	08/05/2017	22:00	22:13	0	9.5	no
t1a	a	irr	1	08/05/2017	23:00	23:13	-2	8.5	no
t2a	a	con	2	08/05/2017	00:00	00:01	7.5	10.5	no
t2a	a	con	2	08/05/2017	01:00	01:01	7.5	10.5	no
t2a	a	con	2	08/05/2017	02:00	02:01	7.5	10.5	no
t2a	a	con	2	08/05/2017	03:00	03:01	7	10	no
t2a	a	con	2	08/05/2017	04:00	04:01	7.5	10	no
t2a	a	con	2	08/05/2017	05:00	05:01	7.5	10	no
t2a	a	con	2	08/05/2017	06:00	06:01	7.5	10	no
t2a	a	con	2	08/05/2017	07:00	07:01	7.5	9.5	no
t2a	a	con	2	08/05/2017	08:00	08:01	8.5	9.5	no
t2a	a	con	2	08/05/2017	09:00	09:01	10.5	10	no
t2a	a	con	2	08/05/2017	10:00	10:01	11.5	10	no
t2a	a	con	2	08/05/2017	11:00	11:01	13	10	no
t2a	a	con	2	08/05/2017	12:00	12:01	18.5	10.5	no
t2a	a	con	2	08/05/2017	13:00	13:01	24.5	11	no
t2a	a	con	2	08/05/2017	14:00	14:01	21.5	11.5	no
t2a	a	con	2	08/05/2017	15:00	15:01	22.5	11.5	no
t2a	a	con	2	08/05/2017	16:00	16:01	21	11.5	no
t2a	a	con	2	08/05/2017	17:00	17:01	19	11.5	no
t2a	a	con	2	08/05/2017	18:00	18:01	20	11	no
t2a	a	con	2	08/05/2017	19:00	19:01	18	11	no
t2a	a	con	2	08/05/2017	20:00	20:01	10.5	10.5	no
t2a	a	con	2	08/05/2017	21:00	21:01	4.5	10	no
t2a	a	con	2	08/05/2017	22:00	22:01	0.5	10	no
t2a	a	con	2	08/05/2017	23:00	23:01	-2	9.5	no
t3a	a	irr	3	08/05/2017	00:00	00:11	7.5	11.5	no
t3a	a	irr	3	08/05/2017	01:00	01:11	7	11	no
t3a	a	irr	3	08/05/2017	02:00	02:11	7	11	no
t3a	a	irr	3	08/05/2017	03:00	03:11	7	10.5	no
t3a	a	irr	3	08/05/2017	04:00	04:11	7.5	10.5	no
t3a	a	irr	3	08/05/2017	05:00	05:11	7	10.5	no
t3a	a	irr	3	08/05/2017	06:00	06:11	7	10.5	no
t3a	a	irr	3	08/05/2017	07:00	07:11	7.5	10	no
t3a	a	irr	3	08/05/2017	08:00	08:11	8.5	10	no
t3a	a	irr	3	08/05/2017	09:00	09:11	10.5	10.5	no
t3a	a	irr	3	08/05/2017	10:00	10:11	12.5	10.5	no
t3a	a	irr	3	08/05/2017	11:00	11:11	14	10.5	no
t3a	a	irr	3	08/05/2017	12:00	12:11	21	11	no
t3a	a	irr	3	08/05/2017	13:00	13:11	23	11.5	no
t3a	a	irr	3	08/05/2017	14:00	14:11	29	12	no
t3a	a	irr	3	08/05/2017	15:00	15:11	29	12.5	no
t3a	a	irr	3	08/05/2017	16:00	16:11	25.5	12.5	no
t3a	a	irr	3	08/05/2017	17:00	17:11	22	12.5	no
t3a	a	irr	3	08/05/2017	18:00	18:11	18	12	no
t3a	a	irr	3	08/05/2017	19:00	19:11	11.5	11.5	no
t3a	a	irr	3	08/05/2017	20:00	20:11	6.5	11.5	no
t3a	a	irr	3	08/05/2017	21:00	21:11	3	11	no
t3a	a	irr	3	08/05/2017	22:00	22:11	0	10.5	no
t3a	a	irr	3	08/05/2017	23:00	23:11	-2.5	10	no
t4a	a	con	4	08/05/2017	00:00	00:24	7.5	NA	no
t4a	a	con	4	08/05/2017	01:00	01:12	7	NA	no
t4a	a	con	4	08/05/2017	02:00	02:12	7	NA	no
t4a	a	con	4	08/05/2017	03:00	03:12	7	NA	no
t4a	a	con	4	08/05/2017	04:00	04:12	7.5	NA	no
t4a	a	con	4	08/05/2017	05:00	05:12	7	NA	no
t4a	a	con	4	08/05/2017	06:00	06:12	7.5	NA	no
t4a	a	con	4	08/05/2017	07:00	07:12	7.5	NA	no
t4a	a	con	4	08/05/2017	08:00	08:12	8	NA	no
t4a	a	con	4	08/05/2017	09:00	09:12	9	NA	no
t4a	a	con	4	08/05/2017	10:00	10:12	12	NA	no
t4a	a	con	4	08/05/2017	11:00	11:12	13	NA	no
t4a	a	con	4	08/05/2017	12:00	12:12	19	NA	no
t4a	a	con	4	08/05/2017	13:00	13:12	17.5	NA	no
t4a	a	con	4	08/05/2017	14:00	14:12	19	NA	no
t4a	a	con	4	08/05/2017	15:00	15:12	19	NA	no
t4a	a	con	4	08/05/2017	16:00	16:12	19	NA	no
t4a	a	con	4	08/05/2017	17:00	17:12	16.5	NA	no
t4a	a	con	4	08/05/2017	18:00	18:12	14	NA	no
t4a	a	con	4	08/05/2017	19:00	19:12	10.5	NA	no
t4a	a	con	4	08/05/2017	20:00	20:12	7	NA	no
t4a	a	con	4	08/05/2017	21:00	21:12	3	NA	no
t4a	a	con	4	08/05/2017	22:00	22:12	0	NA	no
t4a	a	con	4	08/05/2017	23:00	23:12	-2.5	NA	no
t5a	a	wet	5	08/05/2017	02:00	02:06	7	NA	no
t5a	a	wet	5	08/05/2017	03:00	03:06	7	NA	no
t5a	a	wet	5	08/05/2017	04:00	04:06	6.5	NA	no
t5a	a	wet	5	08/05/2017	05:00	05:06	6.5	NA	no
t5a	a	wet	5	08/05/2017	06:00	06:06	7	NA	no
t5a	a	wet	5	08/05/2017	07:00	07:06	7	NA	no
t5a	a	wet	5	08/05/2017	08:00	08:06	7	NA	no
t5a	a	wet	5	08/05/2017	09:00	09:06	7.5	NA	no
t5a	a	wet	5	08/05/2017	10:00	10:06	8	NA	no
t5a	a	wet	5	08/05/2017	11:00	11:06	10	NA	no
t5a	a	wet	5	08/05/2017	12:00	12:06	11.5	NA	no
t5a	a	wet	5	08/05/2017	13:00	13:06	13.5	NA	no
t5a	a	wet	5	08/05/2017	14:00	14:06	19	NA	no
t5a	a	wet	5	08/05/2017	15:00	15:06	25.5	NA	no
t5a	a	wet	5	08/05/2017	16:00	16:06	22	NA	no
t5a	a	wet	5	08/05/2017	17:00	17:06	23.5	NA	no
t5a	a	wet	5	08/05/2017	18:00	18:06	23	NA	no
t5a	a	wet	5	08/05/2017	19:00	19:06	19.5	NA	no
t5a	a	wet	5	08/05/2017	20:00	20:06	14	NA	no
t5a	a	wet	5	08/05/2017	21:00	21:06	10	NA	no
t5a	a	wet	5	08/05/2017	22:00	22:06	7.5	NA	no
t5a	a	wet	5	08/05/2017	23:00	23:06	5.5	NA	no
t5a	a	wet	5	08/05/2017	00:00	00:06	0.5	NA	no
t5a	a	wet	5	08/05/2017	01:00	01:06	-1.5	NA	no
t3b	b	irr	3	08/05/2017	02:00	01:57	7	NA	no
t3b	b	irr	3	08/05/2017	03:00	02:57	6.5	NA	no
t3b	b	irr	3	08/05/2017	04:00	03:57	6.5	NA	no
t3b	b	irr	3	08/05/2017	05:00	04:57	7	NA	no
t3b	b	irr	3	08/05/2017	06:00	05:57	7	NA	no
t3b	b	irr	3	08/05/2017	07:00	06:57	7	NA	no
t3b	b	irr	3	08/05/2017	08:00	07:57	7	NA	no
t3b	b	irr	3	08/05/2017	09:00	08:57	8.5	NA	no
t3b	b	irr	3	08/05/2017	10:00	09:57	9.5	NA	no
t3b	b	irr	3	08/05/2017	11:00	10:57	10.5	NA	no
t3b	b	irr	3	08/05/2017	12:00	11:57	11	NA	no
t3b	b	irr	3	08/05/2017	13:00	12:57	16.5	NA	no
t3b	b	irr	3	08/05/2017	14:00	13:57	19.5	NA	no
t3b	b	irr	3	08/05/2017	15:00	14:57	23	NA	no
t3b	b	irr	3	08/05/2017	16:00	15:57	22	NA	no
t3b	b	irr	3	08/05/2017	17:00	16:57	20	NA	no
t3b	b	irr	3	08/05/2017	18:00	17:57	17	NA	no
t3b	b	irr	3	08/05/2017	19:00	18:57	14.5	NA	no
t3b	b	irr	3	08/05/2017	20:00	19:57	12	NA	no
t3b	b	irr	3	08/05/2017	21:00	20:57	8.5	NA	no
t3b	b	irr	3	08/05/2017	22:00	21:57	4	NA	no
t3b	b	irr	3	08/05/2017	23:00	22:57	1	NA	no
t3b	b	irr	3	08/05/2017	00:00	23:57	0	NA	no
t3b	b	irr	3	08/05/2017	01:00	00:57	-0.5	NA	no
t1b	c	irr	4	08/05/2017	00:00	00:01	7.5	11.5	no
t1b	c	irr	4	08/05/2017	01:00	01:01	7	11.5	no
t1b	c	irr	4	08/05/2017	02:00	02:01	7	11	no
t1b	c	irr	4	08/05/2017	03:00	03:01	7	11	no
t1b	c	irr	4	08/05/2017	04:00	04:01	7.5	10.5	no
t1b	c	irr	4	08/05/2017	05:00	05:01	7.5	10.5	no
t1b	c	irr	4	08/05/2017	06:00	06:01	7.5	10.5	no
t1b	c	irr	4	08/05/2017	07:00	07:01	8	10.5	no
t1b	c	irr	4	08/05/2017	08:00	08:01	8.5	10.5	no
t1b	c	irr	4	08/05/2017	09:00	09:01	10	10.5	no
t1b	c	irr	4	08/05/2017	10:00	10:01	11	10.5	no
t1b	c	irr	4	08/05/2017	11:00	11:01	12	11	no
t1b	c	irr	4	08/05/2017	12:00	12:01	20.5	11.5	no
t1b	c	irr	4	08/05/2017	13:00	13:01	28	12.5	no
t1b	c	irr	4	08/05/2017	14:00	14:01	24	13.5	no
t1b	c	irr	4	08/05/2017	15:00	15:01	27	14	no
t1b	c	irr	4	08/05/2017	16:00	16:01	21.5	14	no
t1b	c	irr	4	08/05/2017	17:00	17:01	16	13.5	no
t1b	c	irr	4	08/05/2017	18:00	18:01	13	13	no
t1b	c	irr	4	08/05/2017	19:00	19:01	10	12.5	no
t1b	c	irr	4	08/05/2017	20:00	20:01	7.5	12	no
t1b	c	irr	4	08/05/2017	21:00	21:01	4.5	11.5	no
t1b	c	irr	4	08/05/2017	22:00	22:01	2	10.5	no
t1b	c	irr	4	08/05/2017	23:00	23:01	0.5	10	no
t4b	b	con	4	08/05/2017	01:00	01:09	7.5	NA	no
t4b	b	con	4	08/05/2017	02:00	02:09	7.5	NA	no
t4b	b	con	4	08/05/2017	03:00	03:09	7.5	NA	no
t4b	b	con	4	08/05/2017	04:00	04:09	7.5	NA	no
t4b	b	con	4	08/05/2017	05:00	05:09	7.5	NA	no
t4b	b	con	4	08/05/2017	06:00	06:09	7.5	NA	no
t4b	b	con	4	08/05/2017	07:00	07:09	7.5	NA	no
t4b	b	con	4	08/05/2017	08:00	08:09	8	NA	no
t4b	b	con	4	08/05/2017	09:00	09:09	9	NA	no
t4b	b	con	4	08/05/2017	10:00	10:09	11	NA	no
t4b	b	con	4	08/05/2017	11:00	11:09	13	NA	no
t4b	b	con	4	08/05/2017	12:00	12:09	14.5	NA	no
t4b	b	con	4	08/05/2017	13:00	13:09	27	NA	no
t4b	b	con	4	08/05/2017	14:00	14:09	29	NA	no
t4b	b	con	4	08/05/2017	15:00	15:09	30	NA	no
t4b	b	con	4	08/05/2017	16:00	16:09	27.5	NA	no
t4b	b	con	4	08/05/2017	17:00	17:09	25	NA	no
t4b	b	con	4	08/05/2017	18:00	18:09	23.5	NA	no
t4b	b	con	4	08/05/2017	19:00	19:09	17.5	NA	no
t4b	b	con	4	08/05/2017	20:00	20:09	14	NA	no
t4b	b	con	4	08/05/2017	21:00	21:09	8	NA	no
t4b	b	con	4	08/05/2017	22:00	22:09	3.5	NA	no
t4b	b	con	4	08/05/2017	23:00	23:09	1	NA	no
t4b	b	con	4	08/05/2017	00:00	00:09	-0.5	NA	no
t5b	b	wet	5	08/05/2017	01:00	01:05	7.5	NA	no
t5b	b	wet	5	08/05/2017	02:00	02:05	7.5	NA	no
t5b	b	wet	5	08/05/2017	03:00	03:05	7	NA	no
t5b	b	wet	5	08/05/2017	04:00	04:05	7	NA	no
t5b	b	wet	5	08/05/2017	05:00	05:05	7.5	NA	no
t5b	b	wet	5	08/05/2017	06:00	06:05	7	NA	no
t5b	b	wet	5	08/05/2017	07:00	07:05	7.5	NA	no
t5b	b	wet	5	08/05/2017	08:00	08:05	8	NA	no
t5b	b	wet	5	08/05/2017	09:00	09:05	8.5	NA	no
t5b	b	wet	5	08/05/2017	10:00	10:05	11	NA	no
t5b	b	wet	5	08/05/2017	11:00	11:05	12.5	NA	no
t5b	b	wet	5	08/05/2017	12:00	12:05	13.5	NA	no
t5b	b	wet	5	08/05/2017	13:00	13:05	17	NA	no
t5b	b	wet	5	08/05/2017	14:00	14:05	22.5	NA	no
t5b	b	wet	5	08/05/2017	15:00	15:05	22.5	NA	no
t5b	b	wet	5	08/05/2017	16:00	16:05	22	NA	no
t5b	b	wet	5	08/05/2017	17:00	17:05	20	NA	no
t5b	b	wet	5	08/05/2017	18:00	18:05	17.5	NA	no
t5b	b	wet	5	08/05/2017	19:00	19:05	15	NA	no
t5b	b	wet	5	08/05/2017	20:00	20:05	12	NA	no
t5b	b	wet	5	08/05/2017	21:00	21:05	8	NA	no
t5b	b	wet	5	08/05/2017	22:00	22:05	4	NA	no
t5b	b	wet	5	08/05/2017	23:00	23:05	1	NA	no
t5b	b	wet	5	08/05/2017	00:00	00:05	-1.5	NA	no
t1a	a	irr	1	09/05/2017	00:00	00:13	-2.5	8	yes
t1a	a	irr	1	09/05/2017	01:00	01:13	-0.5	8	yes
t1a	a	irr	1	09/05/2017	02:00	02:13	0.5	8	yes
t1a	a	irr	1	09/05/2017	03:00	03:13	-0.5	8	yes
t1a	a	irr	1	09/05/2017	04:00	04:13	-0.5	7.5	yes
t1a	a	irr	1	09/05/2017	05:00	05:13	-1	7	yes
t1a	a	irr	1	09/05/2017	06:00	06:13	-1	7	yes
t1a	a	irr	1	09/05/2017	07:00	07:13	1.5	7	yes
t1a	a	irr	1	09/05/2017	08:00	08:13	11	7.5	yes
t1a	a	irr	1	09/05/2017	09:00	09:13	18	8.5	yes
t1a	a	irr	1	09/05/2017	10:00	10:13	19	9.5	yes
t1a	a	irr	1	09/05/2017	11:00	11:13	18.5	10	yes
t1a	a	irr	1	09/05/2017	12:00	12:13	13.5	10.5	yes
t1a	a	irr	1	09/05/2017	13:00	13:13	13.5	10.5	yes
t1a	a	irr	1	09/05/2017	14:00	14:13	14	10.5	yes
t1a	a	irr	1	09/05/2017	15:00	15:13	22.5	11	yes
t1a	a	irr	1	09/05/2017	16:00	16:13	15	11	yes
t1a	a	irr	1	09/05/2017	17:00	17:13	14.5	11	yes
t1a	a	irr	1	09/05/2017	18:00	18:13	11.5	10.5	yes
t1a	a	irr	1	09/05/2017	19:00	19:13	10	10.5	yes
t1a	a	irr	1	09/05/2017	20:00	20:13	9	10	yes
t1a	a	irr	1	09/05/2017	21:00	21:13	7.5	9.5	yes
t1a	a	irr	1	09/05/2017	22:00	22:13	6.5	9.5	yes
t1a	a	irr	1	09/05/2017	23:00	23:13	6	9.5	yes
t2a	a	con	2	09/05/2017	00:00	00:01	-2.5	9	yes
t2a	a	con	2	09/05/2017	01:00	01:01	0	9	yes
t2a	a	con	2	09/05/2017	02:00	02:01	1.5	9	yes
t2a	a	con	2	09/05/2017	03:00	03:01	0	8.5	yes
t2a	a	con	2	09/05/2017	04:00	04:01	-1	8.5	yes
t2a	a	con	2	09/05/2017	05:00	05:01	-2	8	yes
t2a	a	con	2	09/05/2017	06:00	06:01	-2	8	yes
t2a	a	con	2	09/05/2017	07:00	07:01	2	8	yes
t2a	a	con	2	09/05/2017	08:00	08:01	14	8	yes
t2a	a	con	2	09/05/2017	09:00	09:01	18.5	8.5	yes
t2a	a	con	2	09/05/2017	10:00	10:01	19.5	9	yes
t2a	a	con	2	09/05/2017	11:00	11:01	17.5	9.5	yes
t2a	a	con	2	09/05/2017	12:00	12:01	17	10	yes
t2a	a	con	2	09/05/2017	13:00	13:01	16.5	10	yes
t2a	a	con	2	09/05/2017	14:00	14:01	17	10.5	yes
t2a	a	con	2	09/05/2017	15:00	15:01	18.5	10.5	yes
t2a	a	con	2	09/05/2017	16:00	16:01	15	10.5	yes
t2a	a	con	2	09/05/2017	17:00	17:01	15.5	10.5	yes
t2a	a	con	2	09/05/2017	18:00	18:01	13	10.5	yes
t2a	a	con	2	09/05/2017	19:00	19:01	11	10.5	yes
t2a	a	con	2	09/05/2017	20:00	20:01	9	10	yes
t2a	a	con	2	09/05/2017	21:00	21:01	7	10	yes
t2a	a	con	2	09/05/2017	22:00	22:01	6	9.5	yes
t2a	a	con	2	09/05/2017	23:00	23:01	6	9.5	yes
t3a	a	irr	3	09/05/2017	00:00	00:11	-3	9.5	yes
t3a	a	irr	3	09/05/2017	01:00	01:11	0.5	9.5	yes
t3a	a	irr	3	09/05/2017	02:00	02:11	3	9	yes
t3a	a	irr	3	09/05/2017	03:00	03:11	-1	9	yes
t3a	a	irr	3	09/05/2017	04:00	04:11	-2	9	yes
t3a	a	irr	3	09/05/2017	05:00	05:11	-3	8.5	yes
t3a	a	irr	3	09/05/2017	06:00	06:11	-3	8.5	yes
t3a	a	irr	3	09/05/2017	07:00	07:11	0	8	yes
t3a	a	irr	3	09/05/2017	08:00	08:11	9	8	yes
t3a	a	irr	3	09/05/2017	09:00	09:11	16	8.5	yes
t3a	a	irr	3	09/05/2017	10:00	10:11	16	9.5	yes
t3a	a	irr	3	09/05/2017	11:00	11:11	19	10	yes
t3a	a	irr	3	09/05/2017	12:00	12:11	15.5	11	yes
t3a	a	irr	3	09/05/2017	13:00	13:11	14	11	yes
t3a	a	irr	3	09/05/2017	14:00	14:11	15.5	11.5	yes
t3a	a	irr	3	09/05/2017	15:00	15:11	27	11.5	yes
t3a	a	irr	3	09/05/2017	16:00	16:11	14.5	11.5	yes
t3a	a	irr	3	09/05/2017	17:00	17:11	15.5	11.5	yes
t3a	a	irr	3	09/05/2017	18:00	18:11	11.5	11.5	yes
t3a	a	irr	3	09/05/2017	19:00	19:11	9.5	11	yes
t3a	a	irr	3	09/05/2017	20:00	20:11	8	11	yes
t3a	a	irr	3	09/05/2017	21:00	21:11	6.5	10.5	yes
t3a	a	irr	3	09/05/2017	22:00	22:11	6	10.5	yes
t3a	a	irr	3	09/05/2017	23:00	23:11	5.5	10	yes
t4a	a	con	4	09/05/2017	00:00	00:24	-2.5	NA	yes
t4a	a	con	4	09/05/2017	01:00	01:12	1	NA	yes
t4a	a	con	4	09/05/2017	02:00	02:12	2	NA	yes
t4a	a	con	4	09/05/2017	03:00	03:12	-0.5	NA	yes
t4a	a	con	4	09/05/2017	04:00	04:12	-2.5	NA	yes
t4a	a	con	4	09/05/2017	05:00	05:12	-2.5	NA	yes
t4a	a	con	4	09/05/2017	06:00	06:12	-3	NA	yes
t4a	a	con	4	09/05/2017	07:00	07:12	-0.5	NA	yes
t4a	a	con	4	09/05/2017	08:00	08:12	7.5	NA	yes
t4a	a	con	4	09/05/2017	09:00	09:12	13	NA	yes
t4a	a	con	4	09/05/2017	10:00	10:12	17	NA	yes
t4a	a	con	4	09/05/2017	11:00	11:12	16.5	NA	yes
t4a	a	con	4	09/05/2017	12:00	12:12	15	NA	yes
t4a	a	con	4	09/05/2017	13:00	13:12	13.5	NA	yes
t4a	a	con	4	09/05/2017	14:00	14:12	13.5	NA	yes
t4a	a	con	4	09/05/2017	15:00	15:12	21	NA	yes
t4a	a	con	4	09/05/2017	16:00	16:12	13	NA	yes
t4a	a	con	4	09/05/2017	17:00	17:12	13.5	NA	yes
t4a	a	con	4	09/05/2017	18:00	18:12	11	NA	yes
t4a	a	con	4	09/05/2017	19:00	19:12	9	NA	yes
t4a	a	con	4	09/05/2017	20:00	20:12	7.5	NA	yes
t4a	a	con	4	09/05/2017	21:00	21:12	6.5	NA	yes
t4a	a	con	4	09/05/2017	22:00	22:12	6	NA	yes
t4a	a	con	4	09/05/2017	23:00	23:12	5.5	NA	yes
t5a	a	wet	5	09/05/2017	02:00	02:06	-1	NA	yes
t5a	a	wet	5	09/05/2017	03:00	03:06	0.5	NA	yes
t5a	a	wet	5	09/05/2017	04:00	04:06	3	NA	yes
t5a	a	wet	5	09/05/2017	05:00	05:06	0.5	NA	yes
t5a	a	wet	5	09/05/2017	06:00	06:06	-1.5	NA	yes
t5a	a	wet	5	09/05/2017	07:00	07:06	-2	NA	yes
t5a	a	wet	5	09/05/2017	08:00	08:06	-2.5	NA	yes
t5a	a	wet	5	09/05/2017	09:00	09:06	-1	NA	yes
t5a	a	wet	5	09/05/2017	10:00	10:06	6	NA	yes
t5a	a	wet	5	09/05/2017	11:00	11:06	12	NA	yes
t5a	a	wet	5	09/05/2017	12:00	12:06	13	NA	yes
t5a	a	wet	5	09/05/2017	13:00	13:06	16.5	NA	yes
t5a	a	wet	5	09/05/2017	14:00	14:06	14	NA	yes
t5a	a	wet	5	09/05/2017	15:00	15:06	13.5	NA	yes
t5a	a	wet	5	09/05/2017	16:00	16:06	14	NA	yes
t5a	a	wet	5	09/05/2017	17:00	17:06	15.5	NA	yes
t5a	a	wet	5	09/05/2017	18:00	18:06	14	NA	yes
t5a	a	wet	5	09/05/2017	19:00	19:06	13.5	NA	yes
t5a	a	wet	5	09/05/2017	20:00	20:06	11	NA	yes
t5a	a	wet	5	09/05/2017	21:00	21:06	9.5	NA	yes
t5a	a	wet	5	09/05/2017	22:00	22:06	7.5	NA	yes
t5a	a	wet	5	09/05/2017	23:00	23:06	7	NA	yes
t5a	a	wet	5	09/05/2017	00:00	00:06	6.5	NA	yes
t5a	a	wet	5	09/05/2017	01:00	01:06	5.5	NA	yes
t3b	b	irr	3	09/05/2017	02:00	01:57	1	NA	yes
t3b	b	irr	3	09/05/2017	03:00	02:57	2.5	NA	yes
t3b	b	irr	3	09/05/2017	04:00	03:57	1.5	NA	yes
t3b	b	irr	3	09/05/2017	05:00	04:57	-1	NA	yes
t3b	b	irr	3	09/05/2017	06:00	05:57	-1.5	NA	yes
t3b	b	irr	3	09/05/2017	07:00	06:57	-3	NA	yes
t3b	b	irr	3	09/05/2017	08:00	07:57	-1	NA	yes
t3b	b	irr	3	09/05/2017	09:00	08:57	8	NA	yes
t3b	b	irr	3	09/05/2017	10:00	09:57	12.5	NA	yes
t3b	b	irr	3	09/05/2017	11:00	10:57	12	NA	yes
t3b	b	irr	3	09/05/2017	12:00	11:57	13.5	NA	yes
t3b	b	irr	3	09/05/2017	13:00	12:57	15	NA	yes
t3b	b	irr	3	09/05/2017	14:00	13:57	16	NA	yes
t3b	b	irr	3	09/05/2017	15:00	14:57	15	NA	yes
t3b	b	irr	3	09/05/2017	16:00	15:57	16.5	NA	yes
t3b	b	irr	3	09/05/2017	17:00	16:57	13	NA	yes
t3b	b	irr	3	09/05/2017	18:00	17:57	13	NA	yes
t3b	b	irr	3	09/05/2017	19:00	18:57	11.5	NA	yes
t3b	b	irr	3	09/05/2017	20:00	19:57	9.5	NA	yes
t3b	b	irr	3	09/05/2017	21:00	20:57	7.5	NA	yes
t3b	b	irr	3	09/05/2017	22:00	21:57	6.5	NA	yes
t3b	b	irr	3	09/05/2017	23:00	22:57	6	NA	yes
t3b	b	irr	3	09/05/2017	00:00	23:57	5.5	NA	yes
t3b	b	irr	3	09/05/2017	01:00	00:57	6	NA	yes
t1b	c	irr	4	09/05/2017	00:00	00:01	-1	9.5	yes
t1b	c	irr	4	09/05/2017	01:00	01:01	1	9	yes
t1b	c	irr	4	09/05/2017	02:00	02:01	2	9	yes
t1b	c	irr	4	09/05/2017	03:00	03:01	1.5	9	yes
t1b	c	irr	4	09/05/2017	04:00	04:01	0.5	9	yes
t1b	c	irr	4	09/05/2017	05:00	05:01	-1.5	8.5	yes
t1b	c	irr	4	09/05/2017	06:00	06:01	-2	8	yes
t1b	c	irr	4	09/05/2017	07:00	07:01	0.5	8	yes
t1b	c	irr	4	09/05/2017	08:00	08:01	9.5	8	yes
t1b	c	irr	4	09/05/2017	09:00	09:01	16.5	9	yes
t1b	c	irr	4	09/05/2017	10:00	10:01	18.5	10	yes
t1b	c	irr	4	09/05/2017	11:00	11:01	20	10.5	yes
t1b	c	irr	4	09/05/2017	12:00	12:01	18.5	11.5	yes
t1b	c	irr	4	09/05/2017	13:00	13:01	17	12	yes
t1b	c	irr	4	09/05/2017	14:00	14:01	15.5	12	yes
t1b	c	irr	4	09/05/2017	15:00	15:01	18	12	yes
t1b	c	irr	4	09/05/2017	16:00	16:01	13.5	12.5	yes
t1b	c	irr	4	09/05/2017	17:00	17:01	13.5	12.5	yes
t1b	c	irr	4	09/05/2017	18:00	18:01	11.5	12	yes
t1b	c	irr	4	09/05/2017	19:00	19:01	10	12	yes
t1b	c	irr	4	09/05/2017	20:00	20:01	8	11.5	yes
t1b	c	irr	4	09/05/2017	21:00	21:01	7	11	yes
t1b	c	irr	4	09/05/2017	22:00	22:01	6.5	10.5	yes
t1b	c	irr	4	09/05/2017	23:00	23:01	6.5	10.5	yes
t4b	b	con	4	09/05/2017	01:00	01:09	-0.5	NA	yes
t4b	b	con	4	09/05/2017	02:00	02:09	3	NA	yes
t4b	b	con	4	09/05/2017	03:00	03:09	3.5	NA	yes
t4b	b	con	4	09/05/2017	04:00	04:09	0.5	NA	yes
t4b	b	con	4	09/05/2017	05:00	05:09	-0.5	NA	yes
t4b	b	con	4	09/05/2017	06:00	06:09	-1	NA	yes
t4b	b	con	4	09/05/2017	07:00	07:09	-1.5	NA	yes
t4b	b	con	4	09/05/2017	08:00	08:09	2.5	NA	yes
t4b	b	con	4	09/05/2017	09:00	09:09	16	NA	yes
t4b	b	con	4	09/05/2017	10:00	10:09	21	NA	yes
t4b	b	con	4	09/05/2017	11:00	11:09	14	NA	yes
t4b	b	con	4	09/05/2017	12:00	12:09	21.5	NA	yes
t4b	b	con	4	09/05/2017	13:00	13:09	16.5	NA	yes
t4b	b	con	4	09/05/2017	14:00	14:09	15.5	NA	yes
t4b	b	con	4	09/05/2017	15:00	15:09	16.5	NA	yes
t4b	b	con	4	09/05/2017	16:00	16:09	25	NA	yes
t4b	b	con	4	09/05/2017	17:00	17:09	16	NA	yes
t4b	b	con	4	09/05/2017	18:00	18:09	17	NA	yes
t4b	b	con	4	09/05/2017	19:00	19:09	13	NA	yes
t4b	b	con	4	09/05/2017	20:00	20:09	10.5	NA	yes
t4b	b	con	4	09/05/2017	21:00	21:09	9	NA	yes
t4b	b	con	4	09/05/2017	22:00	22:09	7.5	NA	yes
t4b	b	con	4	09/05/2017	23:00	23:09	6.5	NA	yes
t4b	b	con	4	09/05/2017	00:00	00:09	6.5	NA	yes
t5b	b	wet	5	09/05/2017	01:00	01:05	-2	NA	yes
t5b	b	wet	5	09/05/2017	02:00	02:05	0.5	NA	yes
t5b	b	wet	5	09/05/2017	03:00	03:05	3	NA	yes
t5b	b	wet	5	09/05/2017	04:00	04:05	-0.5	NA	yes
t5b	b	wet	5	09/05/2017	05:00	05:05	-1	NA	yes
t5b	b	wet	5	09/05/2017	06:00	06:05	-1.5	NA	yes
t5b	b	wet	5	09/05/2017	07:00	07:05	-2.5	NA	yes
t5b	b	wet	5	09/05/2017	08:00	08:05	-0.5	NA	yes
t5b	b	wet	5	09/05/2017	09:00	09:05	7.5	NA	yes
t5b	b	wet	5	09/05/2017	10:00	10:05	12	NA	yes
t5b	b	wet	5	09/05/2017	11:00	11:05	12	NA	yes
t5b	b	wet	5	09/05/2017	12:00	12:05	17	NA	yes
t5b	b	wet	5	09/05/2017	13:00	13:05	16	NA	yes
t5b	b	wet	5	09/05/2017	14:00	14:05	15	NA	yes
t5b	b	wet	5	09/05/2017	15:00	15:05	16	NA	yes
t5b	b	wet	5	09/05/2017	16:00	16:05	17	NA	yes
t5b	b	wet	5	09/05/2017	17:00	17:05	15	NA	yes
t5b	b	wet	5	09/05/2017	18:00	18:05	15.5	NA	yes
t5b	b	wet	5	09/05/2017	19:00	19:05	12	NA	yes
t5b	b	wet	5	09/05/2017	20:00	20:05	10.5	NA	yes
t5b	b	wet	5	09/05/2017	21:00	21:05	8.5	NA	yes
t5b	b	wet	5	09/05/2017	22:00	22:05	7	NA	yes
t5b	b	wet	5	09/05/2017	23:00	23:05	6.5	NA	yes
t5b	b	wet	5	09/05/2017	00:00	00:05	6	NA	yes
t1a	a	irr	1	10/05/2017	00:00	00:13	6.5	9	no
t1a	a	irr	1	10/05/2017	01:00	01:13	6.5	9	no
t1a	a	irr	1	10/05/2017	02:00	02:13	6.5	9	no
t1a	a	irr	1	10/05/2017	03:00	03:13	6	9	no
t1a	a	irr	1	10/05/2017	04:00	04:13	6	9	no
t1a	a	irr	1	10/05/2017	05:00	05:13	5.5	9	no
t1a	a	irr	1	10/05/2017	06:00	06:13	5.5	9	no
t1a	a	irr	1	10/05/2017	07:00	07:13	6.5	9	no
t1a	a	irr	1	10/05/2017	08:00	08:13	7.5	9	no
t1a	a	irr	1	10/05/2017	09:00	09:13	7.5	9	no
t1a	a	irr	1	10/05/2017	10:00	10:13	10	9.5	no
t1a	a	irr	1	10/05/2017	11:00	11:13	14	10	no
t1a	a	irr	1	10/05/2017	12:00	12:13	11.5	10.5	no
t1a	a	irr	1	10/05/2017	13:00	13:13	16.5	11	no
t1a	a	irr	1	10/05/2017	14:00	14:13	24.5	12	no
t1a	a	irr	1	10/05/2017	15:00	15:13	19	13	no
t1a	a	irr	1	10/05/2017	16:00	16:13	21.5	13.5	no
t1a	a	irr	1	10/05/2017	17:00	17:13	18	13.5	no
t1a	a	irr	1	10/05/2017	18:00	18:13	16	13.5	no
t1a	a	irr	1	10/05/2017	19:00	19:13	12.5	12.5	no
t1a	a	irr	1	10/05/2017	20:00	20:13	9	12	no
t1a	a	irr	1	10/05/2017	21:00	21:13	4	11	no
t1a	a	irr	1	10/05/2017	22:00	22:13	1.5	9.5	no
t1a	a	irr	1	10/05/2017	23:00	23:13	3	9.5	no
t2a	a	con	2	10/05/2017	00:00	00:01	5.5	9.5	no
t2a	a	con	2	10/05/2017	01:00	01:01	5.5	9.5	no
t2a	a	con	2	10/05/2017	02:00	02:01	5.5	9.5	no
t2a	a	con	2	10/05/2017	03:00	03:01	5.5	9.5	no
t2a	a	con	2	10/05/2017	04:00	04:01	5.5	9.5	no
t2a	a	con	2	10/05/2017	05:00	05:01	6	9	no
t2a	a	con	2	10/05/2017	06:00	06:01	6	9	no
t2a	a	con	2	10/05/2017	07:00	07:01	6.5	9	no
t2a	a	con	2	10/05/2017	08:00	08:01	8	9	no
t2a	a	con	2	10/05/2017	09:00	09:01	9	9	no
t2a	a	con	2	10/05/2017	10:00	10:01	10.5	9	no
t2a	a	con	2	10/05/2017	11:00	11:01	18.5	9.5	no
t2a	a	con	2	10/05/2017	12:00	12:01	14.5	10	no
t2a	a	con	2	10/05/2017	13:00	13:01	18.5	10.5	no
t2a	a	con	2	10/05/2017	14:00	14:01	25.5	11	no
t2a	a	con	2	10/05/2017	15:00	15:01	25.5	12	no
t2a	a	con	2	10/05/2017	16:00	16:01	21.5	12.5	no
t2a	a	con	2	10/05/2017	17:00	17:01	21.5	13	no
t2a	a	con	2	10/05/2017	18:00	18:01	25	13	no
t2a	a	con	2	10/05/2017	19:00	19:01	22	13	no
t2a	a	con	2	10/05/2017	20:00	20:01	15	12.5	no
t2a	a	con	2	10/05/2017	21:00	21:01	4.5	12	no
t2a	a	con	2	10/05/2017	22:00	22:01	0.5	11	no
t2a	a	con	2	10/05/2017	23:00	23:01	1	10.5	no
t3a	a	irr	3	10/05/2017	00:00	00:11	5.5	10	no
t3a	a	irr	3	10/05/2017	01:00	01:11	6	10	no
t3a	a	irr	3	10/05/2017	02:00	02:11	6.5	10	no
t3a	a	irr	3	10/05/2017	03:00	03:11	6	10	no
t3a	a	irr	3	10/05/2017	04:00	04:11	5	9.5	no
t3a	a	irr	3	10/05/2017	05:00	05:11	5.5	9.5	no
t3a	a	irr	3	10/05/2017	06:00	06:11	5.5	9.5	no
t3a	a	irr	3	10/05/2017	07:00	07:11	6	9.5	no
t3a	a	irr	3	10/05/2017	08:00	08:11	7.5	9.5	no
t3a	a	irr	3	10/05/2017	09:00	09:11	8	9.5	no
t3a	a	irr	3	10/05/2017	10:00	10:11	10.5	9.5	no
t3a	a	irr	3	10/05/2017	11:00	11:11	14.5	10	no
t3a	a	irr	3	10/05/2017	12:00	12:11	11.5	10.5	no
t3a	a	irr	3	10/05/2017	13:00	13:11	17.5	11	no
t3a	a	irr	3	10/05/2017	14:00	14:11	29	11.5	no
t3a	a	irr	3	10/05/2017	15:00	15:11	25.5	12.5	no
t3a	a	irr	3	10/05/2017	16:00	16:11	33.5	13.5	no
t3a	a	irr	3	10/05/2017	17:00	17:11	22	14	no
t3a	a	irr	3	10/05/2017	18:00	18:11	22.5	14	no
t3a	a	irr	3	10/05/2017	19:00	19:11	16.5	13.5	no
t3a	a	irr	3	10/05/2017	20:00	20:11	8.5	13	no
t3a	a	irr	3	10/05/2017	21:00	21:11	2.5	12	no
t3a	a	irr	3	10/05/2017	22:00	22:11	0	11.5	no
t3a	a	irr	3	10/05/2017	23:00	23:11	0.5	11	no
t4a	a	con	4	10/05/2017	00:00	00:24	5.5	NA	no
t4a	a	con	4	10/05/2017	01:00	01:12	5.5	NA	no
t4a	a	con	4	10/05/2017	02:00	02:12	5.5	NA	no
t4a	a	con	4	10/05/2017	03:00	03:12	5.5	NA	no
t4a	a	con	4	10/05/2017	04:00	04:12	5	NA	no
t4a	a	con	4	10/05/2017	05:00	05:12	5.5	NA	no
t4a	a	con	4	10/05/2017	06:00	06:12	5.5	NA	no
t4a	a	con	4	10/05/2017	07:00	07:12	6	NA	no
t4a	a	con	4	10/05/2017	08:00	08:12	7.5	NA	no
t4a	a	con	4	10/05/2017	09:00	09:12	8	NA	no
t4a	a	con	4	10/05/2017	10:00	10:12	10	NA	no
t4a	a	con	4	10/05/2017	11:00	11:12	16.5	NA	no
t4a	a	con	4	10/05/2017	12:00	12:12	12.5	NA	no
t4a	a	con	4	10/05/2017	13:00	13:12	19	NA	no
t4a	a	con	4	10/05/2017	14:00	14:12	31	NA	no
t4a	a	con	4	10/05/2017	15:00	15:12	20	NA	no
t4a	a	con	4	10/05/2017	16:00	16:12	25	NA	no
t4a	a	con	4	10/05/2017	17:00	17:12	23.5	NA	no
t4a	a	con	4	10/05/2017	18:00	18:12	22	NA	no
t4a	a	con	4	10/05/2017	19:00	19:12	14.5	NA	no
t4a	a	con	4	10/05/2017	20:00	20:12	8.5	NA	no
t4a	a	con	4	10/05/2017	21:00	21:12	3	NA	no
t4a	a	con	4	10/05/2017	22:00	22:12	1	NA	no
t4a	a	con	4	10/05/2017	23:00	23:12	1.5	NA	no
t5a	a	wet	5	10/05/2017	02:00	02:06	6	NA	no
t5a	a	wet	5	10/05/2017	03:00	03:06	6	NA	no
t5a	a	wet	5	10/05/2017	04:00	04:06	6	NA	no
t5a	a	wet	5	10/05/2017	05:00	05:06	5.5	NA	no
t5a	a	wet	5	10/05/2017	06:00	06:06	5.5	NA	no
t5a	a	wet	5	10/05/2017	07:00	07:06	5	NA	no
t5a	a	wet	5	10/05/2017	08:00	08:06	5.5	NA	no
t5a	a	wet	5	10/05/2017	09:00	09:06	5.5	NA	no
t5a	a	wet	5	10/05/2017	10:00	10:06	7	NA	no
t5a	a	wet	5	10/05/2017	11:00	11:06	7.5	NA	no
t5a	a	wet	5	10/05/2017	12:00	12:06	9	NA	no
t5a	a	wet	5	10/05/2017	13:00	13:06	13	NA	no
t5a	a	wet	5	10/05/2017	14:00	14:06	10.5	NA	no
t5a	a	wet	5	10/05/2017	15:00	15:06	15.5	NA	no
t5a	a	wet	5	10/05/2017	16:00	16:06	21.5	NA	no
t5a	a	wet	5	10/05/2017	17:00	17:06	18.5	NA	no
t5a	a	wet	5	10/05/2017	18:00	18:06	16.5	NA	no
t5a	a	wet	5	10/05/2017	19:00	19:06	15.5	NA	no
t5a	a	wet	5	10/05/2017	20:00	20:06	13	NA	no
t5a	a	wet	5	10/05/2017	21:00	21:06	11.5	NA	no
t5a	a	wet	5	10/05/2017	22:00	22:06	9	NA	no
t5a	a	wet	5	10/05/2017	23:00	23:06	5	NA	no
t5a	a	wet	5	10/05/2017	00:00	00:06	2	NA	no
t5a	a	wet	5	10/05/2017	01:00	01:06	1	NA	no
t3b	b	irr	3	10/05/2017	02:00	01:57	6	NA	no
t3b	b	irr	3	10/05/2017	03:00	02:57	6	NA	no
t3b	b	irr	3	10/05/2017	04:00	03:57	6	NA	no
t3b	b	irr	3	10/05/2017	05:00	04:57	6	NA	no
t3b	b	irr	3	10/05/2017	06:00	05:57	5.5	NA	no
t3b	b	irr	3	10/05/2017	07:00	06:57	5.5	NA	no
t3b	b	irr	3	10/05/2017	08:00	07:57	6	NA	no
t3b	b	irr	3	10/05/2017	09:00	08:57	7	NA	no
t3b	b	irr	3	10/05/2017	10:00	09:57	7.5	NA	no
t3b	b	irr	3	10/05/2017	11:00	10:57	9.5	NA	no
t3b	b	irr	3	10/05/2017	12:00	11:57	15.5	NA	no
t3b	b	irr	3	10/05/2017	13:00	12:57	13.5	NA	no
t3b	b	irr	3	10/05/2017	14:00	13:57	16	NA	no
t3b	b	irr	3	10/05/2017	15:00	14:57	20	NA	no
t3b	b	irr	3	10/05/2017	16:00	15:57	26	NA	no
t3b	b	irr	3	10/05/2017	17:00	16:57	16.5	NA	no
t3b	b	irr	3	10/05/2017	18:00	17:57	15.5	NA	no
t3b	b	irr	3	10/05/2017	19:00	18:57	14	NA	no
t3b	b	irr	3	10/05/2017	20:00	19:57	12.5	NA	no
t3b	b	irr	3	10/05/2017	21:00	20:57	10	NA	no
t3b	b	irr	3	10/05/2017	22:00	21:57	5.5	NA	no
t3b	b	irr	3	10/05/2017	23:00	22:57	1	NA	no
t3b	b	irr	3	10/05/2017	00:00	23:57	0.5	NA	no
t3b	b	irr	3	10/05/2017	01:00	00:57	2.5	NA	no
t1b	c	irr	4	10/05/2017	00:00	00:01	6.5	10.5	no
t1b	c	irr	4	10/05/2017	01:00	01:01	6.5	10	no
t1b	c	irr	4	10/05/2017	02:00	02:01	6.5	10	no
t1b	c	irr	4	10/05/2017	03:00	03:01	6	10	no
t1b	c	irr	4	10/05/2017	04:00	04:01	6	9.5	no
t1b	c	irr	4	10/05/2017	05:00	05:01	6.5	9.5	no
t1b	c	irr	4	10/05/2017	06:00	06:01	6	9.5	no
t1b	c	irr	4	10/05/2017	07:00	07:01	7	9.5	no
t1b	c	irr	4	10/05/2017	08:00	08:01	8	9.5	no
t1b	c	irr	4	10/05/2017	09:00	09:01	8.5	9.5	no
t1b	c	irr	4	10/05/2017	10:00	10:01	10.5	10	no
t1b	c	irr	4	10/05/2017	11:00	11:01	16.5	10	no
t1b	c	irr	4	10/05/2017	12:00	12:01	15	11	no
t1b	c	irr	4	10/05/2017	13:00	13:01	16.5	11	no
t1b	c	irr	4	10/05/2017	14:00	14:01	24	11.5	no
t1b	c	irr	4	10/05/2017	15:00	15:01	28.5	13	no
t1b	c	irr	4	10/05/2017	16:00	16:01	25	13.5	no
t1b	c	irr	4	10/05/2017	17:00	17:01	19.5	13.5	no
t1b	c	irr	4	10/05/2017	18:00	18:01	16	13.5	no
t1b	c	irr	4	10/05/2017	19:00	19:01	12.5	13	no
t1b	c	irr	4	10/05/2017	20:00	20:01	9.5	12.5	no
t1b	c	irr	4	10/05/2017	21:00	21:01	5.5	12	no
t1b	c	irr	4	10/05/2017	22:00	22:01	3	11	no
t1b	c	irr	4	10/05/2017	23:00	23:01	3	10.5	no
t4b	b	con	4	10/05/2017	01:00	01:09	6	NA	no
t4b	b	con	4	10/05/2017	02:00	02:09	6	NA	no
t4b	b	con	4	10/05/2017	03:00	03:09	6	NA	no
t4b	b	con	4	10/05/2017	04:00	04:09	5.5	NA	no
t4b	b	con	4	10/05/2017	05:00	05:09	5.5	NA	no
t4b	b	con	4	10/05/2017	06:00	06:09	6	NA	no
t4b	b	con	4	10/05/2017	07:00	07:09	6	NA	no
t4b	b	con	4	10/05/2017	08:00	08:09	6.5	NA	no
t4b	b	con	4	10/05/2017	09:00	09:09	8	NA	no
t4b	b	con	4	10/05/2017	10:00	10:09	8.5	NA	no
t4b	b	con	4	10/05/2017	11:00	11:09	11	NA	no
t4b	b	con	4	10/05/2017	12:00	12:09	16	NA	no
t4b	b	con	4	10/05/2017	13:00	13:09	12.5	NA	no
t4b	b	con	4	10/05/2017	14:00	14:09	18.5	NA	no
t4b	b	con	4	10/05/2017	15:00	15:09	36	NA	no
t4b	b	con	4	10/05/2017	16:00	16:09	23.5	NA	no
t4b	b	con	4	10/05/2017	17:00	17:09	28.5	NA	no
t4b	b	con	4	10/05/2017	18:00	18:09	24	NA	no
t4b	b	con	4	10/05/2017	19:00	19:09	20.5	NA	no
t4b	b	con	4	10/05/2017	20:00	20:09	15	NA	no
t4b	b	con	4	10/05/2017	21:00	21:09	10	NA	no
t4b	b	con	4	10/05/2017	22:00	22:09	4	NA	no
t4b	b	con	4	10/05/2017	23:00	23:09	1.5	NA	no
t4b	b	con	4	10/05/2017	00:00	00:09	2.5	NA	no
t5b	b	wet	5	10/05/2017	01:00	01:05	6.5	NA	no
t5b	b	wet	5	10/05/2017	02:00	02:05	6.5	NA	no
t5b	b	wet	5	10/05/2017	03:00	03:05	6.5	NA	no
t5b	b	wet	5	10/05/2017	04:00	04:05	6.5	NA	no
t5b	b	wet	5	10/05/2017	05:00	05:05	6	NA	no
t5b	b	wet	5	10/05/2017	06:00	06:05	5.5	NA	no
t5b	b	wet	5	10/05/2017	07:00	07:05	6	NA	no
t5b	b	wet	5	10/05/2017	08:00	08:05	6.5	NA	no
t5b	b	wet	5	10/05/2017	09:00	09:05	8	NA	no
t5b	b	wet	5	10/05/2017	10:00	10:05	8.5	NA	no
t5b	b	wet	5	10/05/2017	11:00	11:05	10.5	NA	no
t5b	b	wet	5	10/05/2017	12:00	12:05	17	NA	no
t5b	b	wet	5	10/05/2017	13:00	13:05	13.5	NA	no
t5b	b	wet	5	10/05/2017	14:00	14:05	19	NA	no
t5b	b	wet	5	10/05/2017	15:00	15:05	25	NA	no
t5b	b	wet	5	10/05/2017	16:00	16:05	18.5	NA	no
t5b	b	wet	5	10/05/2017	17:00	17:05	21	NA	no
t5b	b	wet	5	10/05/2017	18:00	18:05	18	NA	no
t5b	b	wet	5	10/05/2017	19:00	19:05	16	NA	no
t5b	b	wet	5	10/05/2017	20:00	20:05	13	NA	no
t5b	b	wet	5	10/05/2017	21:00	21:05	10.5	NA	no
t5b	b	wet	5	10/05/2017	22:00	22:05	6.5	NA	no
t5b	b	wet	5	10/05/2017	23:00	23:05	3.5	NA	no
t5b	b	wet	5	10/05/2017	00:00	00:05	2.5	NA	no
t1a	a	irr	1	11/05/2017	00:00	00:13	3	9.5	no
t1a	a	irr	1	11/05/2017	01:00	01:13	1.5	9	no
t1a	a	irr	1	11/05/2017	02:00	02:13	1	9	no
t1a	a	irr	1	11/05/2017	03:00	03:13	0.5	8	no
t1a	a	irr	1	11/05/2017	04:00	04:13	0.5	8	no
t1a	a	irr	1	11/05/2017	05:00	05:13	0	7.5	no
t1a	a	irr	1	11/05/2017	06:00	06:13	0	7.5	no
t1a	a	irr	1	11/05/2017	07:00	07:13	4	7.5	no
t1a	a	irr	1	11/05/2017	08:00	08:13	8.5	8	no
t1a	a	irr	1	11/05/2017	09:00	09:13	13	9	no
t1a	a	irr	1	11/05/2017	10:00	10:13	17	9.5	no
t1a	a	irr	1	11/05/2017	11:00	11:13	20.5	10.5	no
t1a	a	irr	1	11/05/2017	12:00	12:13	22	11.5	no
t1a	a	irr	1	11/05/2017	13:00	13:13	25	12.5	no
t1a	a	irr	1	11/05/2017	14:00	14:13	28	13	no
t1a	a	irr	1	11/05/2017	15:00	15:13	29.5	14	no
t1a	a	irr	1	11/05/2017	16:00	16:13	25	14.5	no
t1a	a	irr	1	11/05/2017	17:00	17:13	21	14.5	no
t1a	a	irr	1	11/05/2017	18:00	18:13	20.5	14	no
t1a	a	irr	1	11/05/2017	19:00	19:13	18.5	14	no
t1a	a	irr	1	11/05/2017	20:00	20:13	16	13.5	no
t1a	a	irr	1	11/05/2017	21:00	21:13	14.5	13	no
t1a	a	irr	1	11/05/2017	22:00	22:13	13	12.5	no
t1a	a	irr	1	11/05/2017	23:00	23:13	12.5	12	no
t2a	a	con	2	11/05/2017	00:00	00:01	3	10	no
t2a	a	con	2	11/05/2017	01:00	01:01	1.5	10	no
t2a	a	con	2	11/05/2017	02:00	02:01	0.5	9.5	no
t2a	a	con	2	11/05/2017	03:00	03:01	-1	9.5	no
t2a	a	con	2	11/05/2017	04:00	04:01	-1.5	9	no
t2a	a	con	2	11/05/2017	05:00	05:01	-2	8.5	no
t2a	a	con	2	11/05/2017	06:00	06:01	-1	8.5	no
t2a	a	con	2	11/05/2017	07:00	07:01	6	8	no
t2a	a	con	2	11/05/2017	08:00	08:01	13	8.5	no
t2a	a	con	2	11/05/2017	09:00	09:01	21	9	no
t2a	a	con	2	11/05/2017	10:00	10:01	25	9.5	no
t2a	a	con	2	11/05/2017	11:00	11:01	28.5	10.5	no
t2a	a	con	2	11/05/2017	12:00	12:01	29.5	11.5	no
t2a	a	con	2	11/05/2017	13:00	13:01	27	12.5	no
t2a	a	con	2	11/05/2017	14:00	14:01	27	13.5	no
t2a	a	con	2	11/05/2017	15:00	15:01	29.5	14	no
t2a	a	con	2	11/05/2017	16:00	16:01	25	14.5	no
t2a	a	con	2	11/05/2017	17:00	17:01	25	14.5	no
t2a	a	con	2	11/05/2017	18:00	18:01	27.5	14.5	no
t2a	a	con	2	11/05/2017	19:00	19:01	22.5	14	no
t2a	a	con	2	11/05/2017	20:00	20:01	17.5	13.5	no
t2a	a	con	2	11/05/2017	21:00	21:01	15.5	13	no
t2a	a	con	2	11/05/2017	22:00	22:01	14	13	no
t2a	a	con	2	11/05/2017	23:00	23:01	13.5	12.5	no
t3a	a	irr	3	11/05/2017	00:00	00:11	1	10.5	no
t3a	a	irr	3	11/05/2017	01:00	01:11	0.5	10	no
t3a	a	irr	3	11/05/2017	02:00	02:11	-1	10	no
t3a	a	irr	3	11/05/2017	03:00	03:11	-2	9.5	no
t3a	a	irr	3	11/05/2017	04:00	04:11	-2.5	9	no
t3a	a	irr	3	11/05/2017	05:00	05:11	-2.5	9	no
t3a	a	irr	3	11/05/2017	06:00	06:11	-2.5	8.5	no
[truncated: 10,051 more rows]
