# Supplementary material for: Abundance of arthropods as food for meadow bird chicks in response to short- and long-term soil wetting in Dutch dairy grasslands
Source: PeerJ. 2019 Sep 10;7:e7401. doi: 10.7717/peerj.7401 (PMC6743474; doi:10.7717/peerj.7401)
Supplement: Supplemental Information 8 — Absolute mass is the value used for the analysis. [file peerj-07-7401-s008.txt]

trap_type	id_site	site	treatment	date	n_date	side	sample_height	taxon	size	count	dry_mass	absolute_mass
Sticky	t3b	3	irr	04/05/2017	1	n	17.5	Diptera	17	1	3.410382772	30.27683117
Sticky	t5b	5	wet	04/05/2017	1	s	57.5	Diptera	15	1	3.114246776	22.51646402
Sticky	t1a	1	irr	04/05/2017	1	n	54.70000076	Diptera	13	1	2.77567018	16.04937936
Sticky	t3b	3	irr	04/05/2017	1	n	54.5	Diptera	13	1	2.77567018	16.04937936
Sticky	t2a	2	con	04/05/2017	1	s	28.29999924	Diptera	13	1	2.77567018	16.04937936
Sticky	t3b	3	irr	04/05/2017	1	s	39.5	Diptera	13	1	2.77567018	16.04937936
Sticky	t1a	1	irr	04/05/2017	1	n	11.89999962	Diptera	12	1	2.586289133	13.28039826
Sticky	t1a	1	irr	04/05/2017	1	n	13.69999981	Diptera	12	1	2.586289133	13.28039826
Sticky	t3b	3	irr	04/05/2017	1	n	13.5	Diptera	12	1	2.586289133	13.28039826
Sticky	t1a	1	irr	04/05/2017	1	s	47.70000076	Diptera	12	1	2.586289133	13.28039826
Sticky	t2a	2	con	04/05/2017	1	s	43.20000076	Diptera	12	1	2.586289133	13.28039826
Sticky	t2b	2	con	04/05/2017	1	s	44	Diptera	12	1	2.586289133	13.28039826
Sticky	t3b	3	irr	04/05/2017	1	s	47.20000076	Diptera	12	1	2.586289133	13.28039826
Sticky	t5a	5	wet	04/05/2017	1	s	54.70000076	Diptera	12	1	2.586289133	13.28039826
Sticky	t1b	1	irr	04/05/2017	1	n	23	Diptera	11	1	2.380420215	10.80944421
Sticky	t1b	1	irr	04/05/2017	1	n	47.29999924	Diptera	11	1	2.380420215	10.80944421
Sticky	t4a	4	con	04/05/2017	1	n	43	Diptera	11	1	2.380420215	10.80944421
Sticky	t4a	4	con	04/05/2017	1	n	49.29999924	Diptera	11	1	2.380420215	10.80944421
Sticky	t4b	4	con	04/05/2017	1	n	52	Diptera	11	1	2.380420215	10.80944421
Sticky	t1a	1	irr	04/05/2017	1	s	28.5	Diptera	11	2	2.380420215	10.80944421
Sticky	t1a	1	irr	04/05/2017	1	s	28.5	Diptera	11	2	2.380420215	10.80944421
Sticky	t1b	1	irr	04/05/2017	1	s	9	Diptera	11	1	2.380420215	10.80944421
Sticky	t1b	1	irr	04/05/2017	1	s	26.20000076	Diptera	11	1	2.380420215	10.80944421
Sticky	t1b	1	irr	04/05/2017	1	s	26.60000038	Diptera	11	1	2.380420215	10.80944421
Sticky	t2a	2	con	04/05/2017	1	s	16.20000076	Diptera	11	1	2.380420215	10.80944421
Sticky	t2a	2	con	04/05/2017	1	s	42.70000076	Diptera	11	1	2.380420215	10.80944421
Sticky	t2b	2	con	04/05/2017	1	s	41.5	Diptera	11	1	2.380420215	10.80944421
Sticky	t3b	3	irr	04/05/2017	1	s	57	Diptera	11	1	2.380420215	10.80944421
Sticky	t4a	4	con	04/05/2017	1	S	31.29999924	Diptera	11	1	2.380420215	10.80944421
Sticky	t4b	4	con	04/05/2017	1	s	30.5	Diptera	11	1	2.380420215	10.80944421
Sticky	t5b	5	wet	04/05/2017	1	s	48.90000153	Diptera	11	1	2.380420215	10.80944421
Sticky	t5b	5	wet	04/05/2017	1	s	49.20000076	Diptera	11	1	2.380420215	10.80944421
Sticky	t5b	5	wet	04/05/2017	1	s	49.70000076	Diptera	11	1	2.380420215	10.80944421
Sticky	t1a	1	irr	04/05/2017	1	n	19.39999962	Diptera	10	1	2.15491633	8.627168314
Sticky	t1b	1	irr	04/05/2017	1	n	43.40000153	Diptera	10	1	2.15491633	8.627168314
Sticky	t2a	2	con	04/05/2017	1	n	16	Diptera	10	1	2.15491633	8.627168314
Sticky	t2a	2	con	04/05/2017	1	n	21.39999962	Diptera	10	1	2.15491633	8.627168314
Sticky	t2a	2	con	04/05/2017	1	n	23	Diptera	10	1	2.15491633	8.627168314
Sticky	t2b	2	con	04/05/2017	1	n	29.89999962	Diptera	10	1	2.15491633	8.627168314
Sticky	t3b	3	irr	04/05/2017	1	n	19	Diptera	10	1	2.15491633	8.627168314
Sticky	t3b	3	irr	04/05/2017	1	n	30	Diptera	10	1	2.15491633	8.627168314
Sticky	t4a	4	con	04/05/2017	1	n	18.29999924	Diptera	10	1	2.15491633	8.627168314
Sticky	t1a	1	irr	04/05/2017	1	s	24.29999924	Diptera	10	1	2.15491633	8.627168314
Sticky	t3a	3	irr	04/05/2017	1	s	11.30000019	Diptera	10	1	2.15491633	8.627168314
Sticky	t4a	4	con	04/05/2017	1	S	14.19999981	Diptera	10	1	2.15491633	8.627168314
Sticky	t4a	4	con	04/05/2017	1	S	27.20000076	Diptera	10	1	2.15491633	8.627168314
Sticky	t4b	4	con	04/05/2017	1	s	40.40000153	Diptera	10	1	2.15491633	8.627168314
Sticky	t5a	5	wet	04/05/2017	1	s	13.69999981	Diptera	10	1	2.15491633	8.627168314
Sticky	t1a	1	irr	04/05/2017	1	n	4	Diptera	9	1	1.90563335	6.723664712
Sticky	t1a	1	irr	04/05/2017	1	n	5.699999809	Diptera	9	1	1.90563335	6.723664712
Sticky	t1a	1	irr	04/05/2017	1	n	29.70000076	Diptera	9	1	1.90563335	6.723664712
Sticky	t1a	1	irr	04/05/2017	1	n	40.20000076	Diptera	9	1	1.90563335	6.723664712
Sticky	t1b	1	irr	04/05/2017	1	n	26.5	Diptera	9	1	1.90563335	6.723664712
Sticky	t1b	1	irr	04/05/2017	1	n	39.20000076	Diptera	9	1	1.90563335	6.723664712
Sticky	t2a	2	con	04/05/2017	1	n	24	Diptera	9	1	1.90563335	6.723664712
Sticky	t2b	2	con	04/05/2017	1	n	31.20000076	Diptera	9	1	1.90563335	6.723664712
Sticky	t3a	3	irr	04/05/2017	1	n	29.60000038	Diptera	9	1	1.90563335	6.723664712
Sticky	t4a	4	con	04/05/2017	1	n	8	Diptera	9	1	1.90563335	6.723664712
Sticky	t4a	4	con	04/05/2017	1	n	10.69999981	Diptera	9	1	1.90563335	6.723664712
Sticky	t4a	4	con	04/05/2017	1	n	22	Diptera	9	1	1.90563335	6.723664712
Sticky	t4a	4	con	04/05/2017	1	n	42	Diptera	9	1	1.90563335	6.723664712
Sticky	t4b	4	con	04/05/2017	1	n	27.20000076	Diptera	9	1	1.90563335	6.723664712
Sticky	t1a	1	irr	04/05/2017	1	s	18	Diptera	9	1	1.90563335	6.723664712
Sticky	t1a	1	irr	04/05/2017	1	s	22.60000038	Diptera	9	1	1.90563335	6.723664712
Sticky	t1b	1	irr	04/05/2017	1	s	49	Diptera	9	1	1.90563335	6.723664712
Sticky	t3b	3	irr	04/05/2017	1	s	28.5	Diptera	9	1	1.90563335	6.723664712
Sticky	t4a	4	con	04/05/2017	1	S	15	Diptera	9	1	1.90563335	6.723664712
Sticky	t4a	4	con	04/05/2017	1	S	20	Diptera	9	1	1.90563335	6.723664712
Sticky	t4b	4	con	04/05/2017	1	s	43.90000153	Diptera	9	1	1.90563335	6.723664712
Sticky	t5a	5	wet	04/05/2017	1	s	23.20000076	Diptera	9	1	1.90563335	6.723664712
Sticky	t5a	5	wet	04/05/2017	1	s	25.20000076	Diptera	9	1	1.90563335	6.723664712
Sticky	t5a	5	wet	04/05/2017	1	s	31.39999962	Diptera	9	1	1.90563335	6.723664712
Sticky	t5a	5	wet	04/05/2017	1	s	58.5	Diptera	9	1	1.90563335	6.723664712
Sticky	t5b	5	wet	04/05/2017	1	s	24.60000038	Diptera	9	1	1.90563335	6.723664712
Sticky	t5b	5	wet	04/05/2017	1	s	26.20000076	Diptera	9	1	1.90563335	6.723664712
Sticky	t5b	5	wet	04/05/2017	1	s	34	Diptera	9	1	1.90563335	6.723664712
Sticky	t5b	5	wet	04/05/2017	1	s	38.70000076	Diptera	9	1	1.90563335	6.723664712
Sticky	t5b	5	wet	04/05/2017	1	s	51.29999924	Diptera	9	1	1.90563335	6.723664712
Sticky	t5b	5	wet	04/05/2017	1	s	56.5	Diptera	9	1	1.90563335	6.723664712
Sticky	t3b	3	irr	04/05/2017	1	n	9.600000381	Diptera	8	1	1.626958688	5.088375822
Sticky	t2a	2	con	04/05/2017	1	s	28.39999962	Diptera	8	1	1.626958688	5.088375822
Sticky	t4b	4	con	04/05/2017	1	s	19.89999962	Diptera	8	1	1.626958688	5.088375822
Sticky	t4b	4	con	04/05/2017	1	s	49.5	Diptera	8	1	1.626958688	5.088375822
Sticky	t5b	5	wet	04/05/2017	1	s	48	Diptera	8	1	1.626958688	5.088375822
Sticky	t1a	1	irr	04/05/2017	1	n	25.60000038	Diptera	7	1	1.311023413	3.709968599
Sticky	t1b	1	irr	04/05/2017	1	n	18	Diptera	7	1	1.311023413	3.709968599
Sticky	t2a	2	con	04/05/2017	1	n	28	Diptera	7	1	1.311023413	3.709968599
Sticky	t2b	2	con	04/05/2017	1	n	46.79999924	Diptera	7	1	1.311023413	3.709968599
Sticky	t2b	2	con	04/05/2017	1	n	55	Diptera	7	1	1.311023413	3.709968599
Sticky	t3b	3	irr	04/05/2017	1	n	30.70000076	Diptera	7	1	1.311023413	3.709968599
Sticky	t4a	4	con	04/05/2017	1	n	27	Diptera	7	1	1.311023413	3.709968599
Sticky	t4b	4	con	04/05/2017	1	n	34.59999847	Diptera	7	1	1.311023413	3.709968599
Sticky	t5a	5	wet	04/05/2017	1	n	27.5	Diptera	7	1	1.311023413	3.709968599
Sticky	t5b	5	wet	04/05/2017	1	n	12	Diptera	7	1	1.311023413	3.709968599
Sticky	t5b	5	wet	04/05/2017	1	n	59.79999924	Diptera	7	1	1.311023413	3.709968599
Sticky	t1a	1	irr	04/05/2017	1	s	23	Diptera	7	1	1.311023413	3.709968599
Sticky	t1a	1	irr	04/05/2017	1	s	30.20000076	Diptera	7	1	1.311023413	3.709968599
Sticky	t1a	1	irr	04/05/2017	1	s	32	Diptera	7	1	1.311023413	3.709968599
Sticky	t1a	1	irr	04/05/2017	1	s	33	Diptera	7	1	1.311023413	3.709968599
Sticky	t1b	1	irr	04/05/2017	1	s	4.199999809	Diptera	7	1	1.311023413	3.709968599
Sticky	t1b	1	irr	04/05/2017	1	s	13.5	Diptera	7	1	1.311023413	3.709968599
Sticky	t2a	2	con	04/05/2017	1	s	3.099999905	Diptera	7	1	1.311023413	3.709968599
Sticky	t2a	2	con	04/05/2017	1	s	25	Diptera	7	1	1.311023413	3.709968599
Sticky	t2a	2	con	04/05/2017	1	s	40	Diptera	7	1	1.311023413	3.709968599
Sticky	t2b	2	con	04/05/2017	1	s	4.400000095	Diptera	7	1	1.311023413	3.709968599
Sticky	t2b	2	con	04/05/2017	1	s	36.5	Diptera	7	1	1.311023413	3.709968599
Sticky	t2b	2	con	04/05/2017	1	s	37.29999924	Diptera	7	1	1.311023413	3.709968599
Sticky	t2b	2	con	04/05/2017	1	s	45.59999847	Diptera	7	1	1.311023413	3.709968599
Sticky	t3a	3	irr	04/05/2017	1	s	36.5	Diptera	7	1	1.311023413	3.709968599
Sticky	t3b	3	irr	04/05/2017	1	s	5.099999905	Diptera	7	1	1.311023413	3.709968599
Sticky	t3b	3	irr	04/05/2017	1	s	38.20000076	Diptera	7	1	1.311023413	3.709968599
Sticky	t4a	4	con	04/05/2017	1	S	29.20000076	Diptera	7	1	1.311023413	3.709968599
Sticky	t4b	4	con	04/05/2017	1	s	17.60000038	Diptera	7	1	1.311023413	3.709968599
Sticky	t4b	4	con	04/05/2017	1	s	43	Diptera	7	1	1.311023413	3.709968599
Sticky	t4b	4	con	04/05/2017	1	s	51.79999924	Diptera	7	1	1.311023413	3.709968599
Sticky	t5a	5	wet	04/05/2017	1	s	10.10000038	Diptera	7	1	1.311023413	3.709968599
Sticky	t5b	5	wet	04/05/2017	1	s	22	Diptera	7	1	1.311023413	3.709968599
Sticky	t5b	5	wet	04/05/2017	1	s	30.5	Diptera	7	1	1.311023413	3.709968599
Sticky	t5b	5	wet	04/05/2017	1	s	31.39999962	Diptera	7	1	1.311023413	3.709968599
Sticky	t5b	5	wet	04/05/2017	1	s	32.79999924	Diptera	7	1	1.311023413	3.709968599
Sticky	t5b	5	wet	04/05/2017	1	s	37	Diptera	7	1	1.311023413	3.709968599
Sticky	t1b	1	irr	04/05/2017	1	n	52	Diptera	6	1	0.946302904	2.576167693
Sticky	t2a	2	con	04/05/2017	1	n	1.100000024	Diptera	6	1	0.946302904	2.576167693
Sticky	t2a	2	con	04/05/2017	1	n	6.5	Diptera	6	1	0.946302904	2.576167693
Sticky	t2a	2	con	04/05/2017	1	n	48.59999847	Diptera	6	1	0.946302904	2.576167693
Sticky	t2b	2	con	04/05/2017	1	n	48.09999847	Diptera	6	1	0.946302904	2.576167693
Sticky	t2b	2	con	04/05/2017	1	n	58.5	Diptera	6	1	0.946302904	2.576167693
Sticky	t4b	4	con	04/05/2017	1	n	30.29999924	Diptera	6	1	0.946302904	2.576167693
Sticky	t4b	4	con	04/05/2017	1	n	42	Diptera	6	1	0.946302904	2.576167693
Sticky	t5a	5	wet	04/05/2017	1	n	50.90000153	Diptera	6	1	0.946302904	2.576167693
Sticky	t5a	5	wet	04/05/2017	1	n	51.5	Diptera	6	1	0.946302904	2.576167693
Sticky	t1a	1	irr	04/05/2017	1	s	29	Diptera	6	1	0.946302904	2.576167693
Sticky	t1a	1	irr	04/05/2017	1	s	39	Diptera	6	1	0.946302904	2.576167693
Sticky	t2a	2	con	04/05/2017	1	s	39.09999847	Diptera	6	1	0.946302904	2.576167693
Sticky	t2a	2	con	04/05/2017	1	s	41.5	Diptera	6	1	0.946302904	2.576167693
Sticky	t2a	2	con	04/05/2017	1	s	45	Diptera	6	1	0.946302904	2.576167693
Sticky	t3b	3	irr	04/05/2017	1	s	18.10000038	Diptera	6	1	0.946302904	2.576167693
Sticky	t3b	3	irr	04/05/2017	1	s	27.70000076	Diptera	6	1	0.946302904	2.576167693
Sticky	t4a	4	con	04/05/2017	1	S	30.29999924	Diptera	6	1	0.946302904	2.576167693
Sticky	t4a	4	con	04/05/2017	1	S	30.89999962	Diptera	6	1	0.946302904	2.576167693
Sticky	t4a	4	con	04/05/2017	1	S	49	Diptera	6	1	0.946302904	2.576167693
Sticky	t4b	4	con	04/05/2017	1	s	31	Diptera	6	1	0.946302904	2.576167693
Sticky	t5b	5	wet	04/05/2017	1	s	21	Diptera	6	1	0.946302904	2.576167693
Sticky	t5b	5	wet	04/05/2017	1	s	24.60000038	Diptera	6	1	0.946302904	2.576167693
Sticky	t1a	1	irr	04/05/2017	1	n	43.20000076	Diptera	5	1	0.514930101	1.67352152
Sticky	t1b	1	irr	04/05/2017	1	n	39.59999847	Diptera	5	1	0.514930101	1.67352152
Sticky	t2a	2	con	04/05/2017	1	n	39	Diptera	5	1	0.514930101	1.67352152
Sticky	t2a	2	con	04/05/2017	1	n	40	Diptera	5	1	0.514930101	1.67352152
Sticky	t3b	3	irr	04/05/2017	1	n	30.5	Diptera	5	1	0.514930101	1.67352152
Sticky	t4a	4	con	04/05/2017	1	n	29.70000076	Diptera	5	1	0.514930101	1.67352152
Sticky	t4b	4	con	04/05/2017	1	n	42.20000076	Diptera	5	1	0.514930101	1.67352152
Sticky	t5a	5	wet	04/05/2017	1	n	53.20000076	Diptera	5	1	0.514930101	1.67352152
Sticky	t5b	5	wet	04/05/2017	1	n	47.20000076	Diptera	5	2	0.514930101	1.67352152
Sticky	t5b	5	wet	04/05/2017	1	n	47.20000076	Diptera	5	2	0.514930101	1.67352152
Sticky	t5b	5	wet	04/05/2017	1	n	47.79999924	Diptera	5	1	0.514930101	1.67352152
Sticky	t5b	5	wet	04/05/2017	1	n	51.09999847	Diptera	5	2	0.514930101	1.67352152
Sticky	t5b	5	wet	04/05/2017	1	n	51.09999847	Diptera	5	2	0.514930101	1.67352152
Sticky	t5b	5	wet	04/05/2017	1	n	52	Diptera	5	1	0.514930101	1.67352152
Sticky	t1a	1	irr	04/05/2017	1	s	31.20000076	Diptera	5	1	0.514930101	1.67352152
Sticky	t2a	2	con	04/05/2017	1	s	11.39999962	Diptera	5	1	0.514930101	1.67352152
Sticky	t2a	2	con	04/05/2017	1	s	35.20000076	Diptera	5	1	0.514930101	1.67352152
Sticky	t2b	2	con	04/05/2017	1	s	29	Diptera	5	1	0.514930101	1.67352152
Sticky	t3b	3	irr	04/05/2017	1	s	3.200000048	Diptera	5	1	0.514930101	1.67352152
Sticky	t4a	4	con	04/05/2017	1	S	30.29999924	Diptera	5	1	0.514930101	1.67352152
Sticky	t4a	4	con	04/05/2017	1	S	58	Diptera	5	1	0.514930101	1.67352152
Sticky	t5a	5	wet	04/05/2017	1	s	41.09999847	Diptera	5	1	0.514930101	1.67352152
Sticky	t5b	5	wet	04/05/2017	1	s	40.09999847	Diptera	5	1	0.514930101	1.67352152
Sticky	t5b	5	wet	04/05/2017	1	s	49.40000153	Diptera	5	1	0.514930101	1.67352152
Sticky	t1a	1	irr	04/05/2017	1	n	39.79999924	Diptera	4	1	-0.013027542	0.98705695
Sticky	t1a	1	irr	04/05/2017	1	n	43.29999924	Diptera	4	1	-0.013027542	0.98705695
Sticky	t1b	1	irr	04/05/2017	1	n	24.5	Diptera	4	2	-0.013027542	0.98705695
Sticky	t1b	1	irr	04/05/2017	1	n	24.5	Diptera	4	2	-0.013027542	0.98705695
Sticky	t1b	1	irr	04/05/2017	1	n	32.09999847	Diptera	4	1	-0.013027542	0.98705695
Sticky	t1b	1	irr	04/05/2017	1	n	57.79999924	Diptera	4	1	-0.013027542	0.98705695
Sticky	t2a	2	con	04/05/2017	1	n	2.400000095	Diptera	4	1	-0.013027542	0.98705695
Sticky	t2a	2	con	04/05/2017	1	n	14.39999962	Diptera	4	1	-0.013027542	0.98705695
Sticky	t2a	2	con	04/05/2017	1	n	30.79999924	Diptera	4	1	-0.013027542	0.98705695
Sticky	t2b	2	con	04/05/2017	1	n	8.800000191	Diptera	4	1	-0.013027542	0.98705695
Sticky	t2b	2	con	04/05/2017	1	n	22.89999962	Diptera	4	1	-0.013027542	0.98705695
Sticky	t3a	3	irr	04/05/2017	1	n	28.10000038	Diptera	4	1	-0.013027542	0.98705695
Sticky	t3a	3	irr	04/05/2017	1	n	35	Diptera	4	1	-0.013027542	0.98705695
Sticky	t3a	3	irr	04/05/2017	1	n	42.20000076	Diptera	4	1	-0.013027542	0.98705695
Sticky	t3a	3	irr	04/05/2017	1	n	44.40000153	Diptera	4	1	-0.013027542	0.98705695
Sticky	t3b	3	irr	04/05/2017	1	n	8.300000191	Diptera	4	1	-0.013027542	0.98705695
Sticky	t3b	3	irr	04/05/2017	1	n	41.59999847	Diptera	4	1	-0.013027542	0.98705695
Sticky	t4a	4	con	04/05/2017	1	n	35	Diptera	4	1	-0.013027542	0.98705695
Sticky	t4b	4	con	04/05/2017	1	n	40	Diptera	4	1	-0.013027542	0.98705695
Sticky	t4b	4	con	04/05/2017	1	n	52.40000153	Diptera	4	1	-0.013027542	0.98705695
Sticky	t5a	5	wet	04/05/2017	1	n	14.30000019	Diptera	4	2	-0.013027542	0.98705695
Sticky	t5a	5	wet	04/05/2017	1	n	14.30000019	Diptera	4	2	-0.013027542	0.98705695
Sticky	t5a	5	wet	04/05/2017	1	n	54.59999847	Diptera	4	1	-0.013027542	0.98705695
Sticky	t5b	5	wet	04/05/2017	1	n	4.199999809	Diptera	4	1	-0.013027542	0.98705695
Sticky	t5b	5	wet	04/05/2017	1	n	24	Diptera	4	1	-0.013027542	0.98705695
Sticky	t5b	5	wet	04/05/2017	1	n	41.59999847	Diptera	4	1	-0.013027542	0.98705695
Sticky	t5b	5	wet	04/05/2017	1	n	46.70000076	Diptera	4	1	-0.013027542	0.98705695
Sticky	t5b	5	wet	04/05/2017	1	n	50.79999924	Diptera	4	1	-0.013027542	0.98705695
Sticky	t5b	5	wet	04/05/2017	1	n	56.40000153	Diptera	4	1	-0.013027542	0.98705695
Sticky	t5b	5	wet	04/05/2017	1	n	57.40000153	Diptera	4	1	-0.013027542	0.98705695
Sticky	t1a	1	irr	04/05/2017	1	s	22.10000038	Diptera	4	1	-0.013027542	0.98705695
Sticky	t1a	1	irr	04/05/2017	1	s	28.60000038	Diptera	4	1	-0.013027542	0.98705695
Sticky	t1a	1	irr	04/05/2017	1	s	42	Diptera	4	1	-0.013027542	0.98705695
Sticky	t2a	2	con	04/05/2017	1	s	20.79999924	Diptera	4	1	-0.013027542	0.98705695
Sticky	t2a	2	con	04/05/2017	1	s	39.59999847	Diptera	4	1	-0.013027542	0.98705695
Sticky	t2a	2	con	04/05/2017	1	s	41	Diptera	4	1	-0.013027542	0.98705695
Sticky	t2a	2	con	04/05/2017	1	s	44.40000153	Diptera	4	1	-0.013027542	0.98705695
Sticky	t2a	2	con	04/05/2017	1	s	56	Diptera	4	1	-0.013027542	0.98705695
Sticky	t2b	2	con	04/05/2017	1	s	43.20000076	Diptera	4	1	-0.013027542	0.98705695
Sticky	t2b	2	con	04/05/2017	1	s	45.59999847	Diptera	4	1	-0.013027542	0.98705695
Sticky	t3a	3	irr	04/05/2017	1	s	14.5	Diptera	4	1	-0.013027542	0.98705695
Sticky	t3a	3	irr	04/05/2017	1	s	20.20000076	Diptera	4	1	-0.013027542	0.98705695
Sticky	t3b	3	irr	04/05/2017	1	s	10.89999962	Diptera	4	1	-0.013027542	0.98705695
Sticky	t3b	3	irr	04/05/2017	1	s	18.10000038	Diptera	4	1	-0.013027542	0.98705695
Sticky	t4a	4	con	04/05/2017	1	S	18	Diptera	4	1	-0.013027542	0.98705695
Sticky	t4a	4	con	04/05/2017	1	S	42.59999847	Diptera	4	1	-0.013027542	0.98705695
Sticky	t4b	4	con	04/05/2017	1	s	55.40000153	Diptera	4	1	-0.013027542	0.98705695
Sticky	t5b	5	wet	04/05/2017	1	s	25.5	Diptera	4	1	-0.013027542	0.98705695
Sticky	t5b	5	wet	04/05/2017	1	s	25.70000076	Diptera	4	1	-0.013027542	0.98705695
Sticky	t5b	5	wet	04/05/2017	1	s	46.79999924	Diptera	4	1	-0.013027542	0.98705695
Sticky	t5b	5	wet	04/05/2017	1	s	50.59999847	Diptera	4	1	-0.013027542	0.98705695
Sticky	t5b	5	wet	04/05/2017	1	s	58	Diptera	4	1	-0.013027542	0.98705695
Sticky	t5b	5	wet	04/05/2017	1	s	58.59999847	Diptera	4	1	-0.013027542	0.98705695
Sticky	t1a	1	irr	04/05/2017	1	n	15.69999981	Diptera	3	1	-0.693683325	0.499732
Sticky	t1a	1	irr	04/05/2017	1	n	23.5	Diptera	3	1	-0.693683325	0.499732
Sticky	t1a	1	irr	04/05/2017	1	n	43.5	Diptera	3	1	-0.693683325	0.499732
Sticky	t1b	1	irr	04/05/2017	1	n	17	Diptera	3	1	-0.693683325	0.499732
Sticky	t1b	1	irr	04/05/2017	1	n	17.10000038	Diptera	3	1	-0.693683325	0.499732
Sticky	t1b	1	irr	04/05/2017	1	n	21.60000038	Diptera	3	1	-0.693683325	0.499732
Sticky	t1b	1	irr	04/05/2017	1	n	22	Diptera	3	1	-0.693683325	0.499732
Sticky	t1b	1	irr	04/05/2017	1	n	22.29999924	Diptera	3	1	-0.693683325	0.499732
Sticky	t1b	1	irr	04/05/2017	1	n	24	Diptera	3	1	-0.693683325	0.499732
Sticky	t1b	1	irr	04/05/2017	1	n	31.60000038	Diptera	3	1	-0.693683325	0.499732
Sticky	t1b	1	irr	04/05/2017	1	n	34.29999924	Diptera	3	1	-0.693683325	0.499732
Sticky	t1b	1	irr	04/05/2017	1	n	47.5	Diptera	3	1	-0.693683325	0.499732
Sticky	t1b	1	irr	04/05/2017	1	n	50.79999924	Diptera	3	1	-0.693683325	0.499732
Sticky	t1b	1	irr	04/05/2017	1	n	56	Diptera	3	1	-0.693683325	0.499732
Sticky	t2a	2	con	04/05/2017	1	n	9	Diptera	3	1	-0.693683325	0.499732
Sticky	t2a	2	con	04/05/2017	1	n	24.5	Diptera	3	1	-0.693683325	0.499732
Sticky	t2a	2	con	04/05/2017	1	n	42.20000076	Diptera	3	1	-0.693683325	0.499732
Sticky	t2a	2	con	04/05/2017	1	n	49.09999847	Diptera	3	1	-0.693683325	0.499732
Sticky	t2b	2	con	04/05/2017	1	n	15.60000038	Diptera	3	1	-0.693683325	0.499732
Sticky	t2b	2	con	04/05/2017	1	n	24.20000076	Diptera	3	1	-0.693683325	0.499732
Sticky	t2b	2	con	04/05/2017	1	n	38.5	Diptera	3	1	-0.693683325	0.499732
Sticky	t3a	3	irr	04/05/2017	1	n	2.400000095	Diptera	3	1	-0.693683325	0.499732
Sticky	t3a	3	irr	04/05/2017	1	n	4	Diptera	3	1	-0.693683325	0.499732
Sticky	t3a	3	irr	04/05/2017	1	n	20	Diptera	3	1	-0.693683325	0.499732
Sticky	t3a	3	irr	04/05/2017	1	n	30.20000076	Diptera	3	1	-0.693683325	0.499732
Sticky	t3a	3	irr	04/05/2017	1	n	31	Diptera	3	1	-0.693683325	0.499732
Sticky	t3a	3	irr	04/05/2017	1	n	37.20000076	Diptera	3	1	-0.693683325	0.499732
Sticky	t3a	3	irr	04/05/2017	1	n	37.29999924	Diptera	3	1	-0.693683325	0.499732
Sticky	t3a	3	irr	04/05/2017	1	n	37.90000153	Diptera	3	1	-0.693683325	0.499732
Sticky	t3a	3	irr	04/05/2017	1	n	42.70000076	Diptera	3	1	-0.693683325	0.499732
Sticky	t3a	3	irr	04/05/2017	1	n	51.90000153	Diptera	3	1	-0.693683325	0.499732
Sticky	t3b	3	irr	04/05/2017	1	n	1.700000048	Diptera	3	1	-0.693683325	0.499732
Sticky	t3b	3	irr	04/05/2017	1	n	8.399999619	Diptera	3	1	-0.693683325	0.499732
Sticky	t3b	3	irr	04/05/2017	1	n	18.79999924	Diptera	3	1	-0.693683325	0.499732
Sticky	t3b	3	irr	04/05/2017	1	n	35	Diptera	3	1	-0.693683325	0.499732
Sticky	t4a	4	con	04/05/2017	1	n	4.800000191	Diptera	3	1	-0.693683325	0.499732
Sticky	t4a	4	con	04/05/2017	1	n	9	Diptera	3	1	-0.693683325	0.499732
Sticky	t4a	4	con	04/05/2017	1	n	19.5	Diptera	3	1	-0.693683325	0.499732
Sticky	t4a	4	con	04/05/2017	1	n	41	Diptera	3	1	-0.693683325	0.499732
Sticky	t4a	4	con	04/05/2017	1	n	48.20000076	Diptera	3	1	-0.693683325	0.499732
Sticky	t4a	4	con	04/05/2017	1	n	50.59999847	Diptera	3	1	-0.693683325	0.499732
Sticky	t4a	4	con	04/05/2017	1	n	53	Diptera	3	1	-0.693683325	0.499732
Sticky	t4b	4	con	04/05/2017	1	n	5	Diptera	3	1	-0.693683325	0.499732
Sticky	t4b	4	con	04/05/2017	1	n	13	Diptera	3	1	-0.693683325	0.499732
Sticky	t4b	4	con	04/05/2017	1	n	13.39999962	Diptera	3	1	-0.693683325	0.499732
Sticky	t4b	4	con	04/05/2017	1	n	41	Diptera	3	1	-0.693683325	0.499732
Sticky	t4b	4	con	04/05/2017	1	n	48.20000076	Diptera	3	1	-0.693683325	0.499732
Sticky	t5a	5	wet	04/05/2017	1	n	8.5	Diptera	3	1	-0.693683325	0.499732
Sticky	t5a	5	wet	04/05/2017	1	n	32.5	Diptera	3	2	-0.693683325	0.499732
Sticky	t5a	5	wet	04/05/2017	1	n	32.5	Diptera	3	2	-0.693683325	0.499732
Sticky	t5b	5	wet	04/05/2017	1	n	6	Diptera	3	2	-0.693683325	0.499732
Sticky	t5b	5	wet	04/05/2017	1	n	6	Diptera	3	2	-0.693683325	0.499732
Sticky	t5b	5	wet	04/05/2017	1	n	8	Diptera	3	1	-0.693683325	0.499732
Sticky	t5b	5	wet	04/05/2017	1	n	8.100000381	Diptera	3	2	-0.693683325	0.499732
Sticky	t5b	5	wet	04/05/2017	1	n	8.100000381	Diptera	3	2	-0.693683325	0.499732
Sticky	t5b	5	wet	04/05/2017	1	n	9.5	Diptera	3	1	-0.693683325	0.499732
Sticky	t5b	5	wet	04/05/2017	1	n	13.89999962	Diptera	3	1	-0.693683325	0.499732
Sticky	t5b	5	wet	04/05/2017	1	n	18	Diptera	3	1	-0.693683325	0.499732
Sticky	t5b	5	wet	04/05/2017	1	n	31.10000038	Diptera	3	2	-0.693683325	0.499732
Sticky	t5b	5	wet	04/05/2017	1	n	31.10000038	Diptera	3	2	-0.693683325	0.499732
Sticky	t5b	5	wet	04/05/2017	1	n	37.59999847	Diptera	3	1	-0.693683325	0.499732
Sticky	t5b	5	wet	04/05/2017	1	n	42.40000153	Diptera	3	1	-0.693683325	0.499732
Sticky	t5b	5	wet	04/05/2017	1	n	57.90000153	Diptera	3	1	-0.693683325	0.499732
Sticky	t1a	1	irr	04/05/2017	1	s	2.599999905	Diptera	3	1	-0.693683325	0.499732
Sticky	t1a	1	irr	04/05/2017	1	s	9	Diptera	3	1	-0.693683325	0.499732
Sticky	t1a	1	irr	04/05/2017	1	s	11	Diptera	3	2	-0.693683325	0.499732
Sticky	t1a	1	irr	04/05/2017	1	s	11	Diptera	3	2	-0.693683325	0.499732
Sticky	t1a	1	irr	04/05/2017	1	s	19.70000076	Diptera	3	1	-0.693683325	0.499732
Sticky	t1b	1	irr	04/05/2017	1	s	1	Diptera	3	1	-0.693683325	0.499732
Sticky	t1b	1	irr	04/05/2017	1	s	29.29999924	Diptera	3	1	-0.693683325	0.499732
Sticky	t1b	1	irr	04/05/2017	1	s	38	Diptera	3	1	-0.693683325	0.499732
Sticky	t1b	1	irr	04/05/2017	1	s	60	Diptera	3	1	-0.693683325	0.499732
Sticky	t2a	2	con	04/05/2017	1	s	9.600000381	Diptera	3	1	-0.693683325	0.499732
Sticky	t2a	2	con	04/05/2017	1	s	22.29999924	Diptera	3	1	-0.693683325	0.499732
Sticky	t2a	2	con	04/05/2017	1	s	23.39999962	Diptera	3	1	-0.693683325	0.499732
Sticky	t2a	2	con	04/05/2017	1	s	25.5	Diptera	3	1	-0.693683325	0.499732
Sticky	t2a	2	con	04/05/2017	1	s	29.5	Diptera	3	1	-0.693683325	0.499732
Sticky	t2a	2	con	04/05/2017	1	s	41.29999924	Diptera	3	1	-0.693683325	0.499732
Sticky	t2a	2	con	04/05/2017	1	s	46	Diptera	3	1	-0.693683325	0.499732
Sticky	t2a	2	con	04/05/2017	1	s	50	Diptera	3	1	-0.693683325	0.499732
Sticky	t2a	2	con	04/05/2017	1	s	54.5	Diptera	3	1	-0.693683325	0.499732
Sticky	t2a	2	con	04/05/2017	1	s	59	Diptera	3	1	-0.693683325	0.499732
Sticky	t2b	2	con	04/05/2017	1	s	19	Diptera	3	1	-0.693683325	0.499732
Sticky	t3a	3	irr	04/05/2017	1	s	17.79999924	Diptera	3	1	-0.693683325	0.499732
Sticky	t3a	3	irr	04/05/2017	1	s	23.39999962	Diptera	3	1	-0.693683325	0.499732
Sticky	t3b	3	irr	04/05/2017	1	s	4.5	Diptera	3	1	-0.693683325	0.499732
Sticky	t3b	3	irr	04/05/2017	1	s	17.29999924	Diptera	3	1	-0.693683325	0.499732
Sticky	t3b	3	irr	04/05/2017	1	s	23	Diptera	3	1	-0.693683325	0.499732
Sticky	t3b	3	irr	04/05/2017	1	s	52	Diptera	3	1	-0.693683325	0.499732
Sticky	t4a	4	con	04/05/2017	1	S	8.300000191	Diptera	3	1	-0.693683325	0.499732
Sticky	t4a	4	con	04/05/2017	1	S	27	Diptera	3	1	-0.693683325	0.499732
Sticky	t4b	4	con	04/05/2017	1	s	5.5	Diptera	3	2	-0.693683325	0.499732
Sticky	t4b	4	con	04/05/2017	1	s	5.5	Diptera	3	2	-0.693683325	0.499732
Sticky	t4b	4	con	04/05/2017	1	s	6	Diptera	3	1	-0.693683325	0.499732
Sticky	t4b	4	con	04/05/2017	1	s	37.29999924	Diptera	3	1	-0.693683325	0.499732
Sticky	t4b	4	con	04/05/2017	1	s	38.40000153	Diptera	3	1	-0.693683325	0.499732
Sticky	t4b	4	con	04/05/2017	1	s	40.5	Diptera	3	1	-0.693683325	0.499732
Sticky	t5a	5	wet	04/05/2017	1	s	18.29999924	Diptera	3	1	-0.693683325	0.499732
Sticky	t5a	5	wet	04/05/2017	1	s	18	Diptera	3	1	-0.693683325	0.499732
Sticky	t5a	5	wet	04/05/2017	1	s	24.5	Diptera	3	1	-0.693683325	0.499732
Sticky	t5a	5	wet	04/05/2017	1	s	54	Diptera	3	1	-0.693683325	0.499732
Sticky	t5b	5	wet	04/05/2017	1	s	6.5	Diptera	3	1	-0.693683325	0.499732
Sticky	t5b	5	wet	04/05/2017	1	s	9.399999619	Diptera	3	1	-0.693683325	0.499732
Sticky	t5b	5	wet	04/05/2017	1	s	39.90000153	Diptera	3	1	-0.693683325	0.499732
Sticky	t5b	5	wet	04/05/2017	1	s	50.90000153	Diptera	3	1	-0.693683325	0.499732
Sticky	t3b	3	irr	04/05/2017	1	s	29.5	Lepidoptera	3	1	-0.847728526	0.428386897
Sticky	t2a	2	con	04/05/2017	1	s	13.10000038	Hymenoptera	3	1	-1.226640221	0.293276268
Sticky	t3a	3	irr	04/05/2017	1	s	31.5	Hymenoptera	3	1	-1.226640221	0.293276268
Sticky	t5b	5	wet	04/05/2017	1	n	2.799999952	Coleoptera	1	1	1.539008919	4.659969575
Sticky	t3a	3	irr	04/05/2017	1	n	25.5	Coleoptera	2	1	1.539008919	4.659969575
Sticky	t4b	4	con	04/05/2017	1	n	15.39999962	Coleoptera	2	1	1.539008919	4.659969575
Sticky	t5b	5	wet	04/05/2017	1	n	8.199999809	Coleoptera	2	1	1.539008919	4.659969575
Sticky	t4b	4	con	04/05/2017	1	s	5.599999905	Coleoptera	2	1	1.539008919	4.659969575
Sticky	t2a	2	con	04/05/2017	1	s	27	Coleoptera	7	1	1.539008919	4.659969575
Sticky	t1a	1	irr	04/05/2017	1	n	6	Diptera	2	2	-1.653013771	0.191471986
Sticky	t1a	1	irr	04/05/2017	1	n	6	Diptera	2	2	-1.653013771	0.191471986
Sticky	t1a	1	irr	04/05/2017	1	n	6.099999905	Diptera	2	1	-1.653013771	0.191471986
Sticky	t1a	1	irr	04/05/2017	1	n	7.400000095	Diptera	2	1	-1.653013771	0.191471986
Sticky	t1a	1	irr	04/05/2017	1	n	11.80000019	Diptera	2	1	-1.653013771	0.191471986
Sticky	t1a	1	irr	04/05/2017	1	n	18	Diptera	2	1	-1.653013771	0.191471986
Sticky	t1a	1	irr	04/05/2017	1	n	18.39999962	Diptera	2	1	-1.653013771	0.191471986
Sticky	t1a	1	irr	04/05/2017	1	n	19.39999962	Diptera	2	1	-1.653013771	0.191471986
Sticky	t1a	1	irr	04/05/2017	1	n	23.5	Diptera	2	1	-1.653013771	0.191471986
Sticky	t1a	1	irr	04/05/2017	1	n	24.29999924	Diptera	2	1	-1.653013771	0.191471986
Sticky	t1a	1	irr	04/05/2017	1	n	26.20000076	Diptera	2	1	-1.653013771	0.191471986
Sticky	t1a	1	irr	04/05/2017	1	n	30.20000076	Diptera	2	1	-1.653013771	0.191471986
Sticky	t1a	1	irr	04/05/2017	1	n	30.5	Diptera	2	1	-1.653013771	0.191471986
Sticky	t1a	1	irr	04/05/2017	1	n	35.20000076	Diptera	2	1	-1.653013771	0.191471986
Sticky	t1a	1	irr	04/05/2017	1	n	36	Diptera	2	1	-1.653013771	0.191471986
Sticky	t1a	1	irr	04/05/2017	1	n	37.59999847	Diptera	2	1	-1.653013771	0.191471986
Sticky	t1a	1	irr	04/05/2017	1	n	38.20000076	Diptera	2	1	-1.653013771	0.191471986
Sticky	t1a	1	irr	04/05/2017	1	n	39.79999924	Diptera	2	1	-1.653013771	0.191471986
Sticky	t1a	1	irr	04/05/2017	1	n	40.29999924	Diptera	2	1	-1.653013771	0.191471986
Sticky	t1a	1	irr	04/05/2017	1	n	44.40000153	Diptera	2	1	-1.653013771	0.191471986
Sticky	t1a	1	irr	04/05/2017	1	n	47	Diptera	2	1	-1.653013771	0.191471986
Sticky	t1a	1	irr	04/05/2017	1	n	49.20000076	Diptera	2	1	-1.653013771	0.191471986
Sticky	t1a	1	irr	04/05/2017	1	n	49.40000153	Diptera	2	1	-1.653013771	0.191471986
Sticky	t1a	1	irr	04/05/2017	1	n	50.79999924	Diptera	2	1	-1.653013771	0.191471986
Sticky	t1a	1	irr	04/05/2017	1	n	53.20000076	Diptera	2	1	-1.653013771	0.191471986
Sticky	t1a	1	irr	04/05/2017	1	n	54.20000076	Diptera	2	1	-1.653013771	0.191471986
Sticky	t1a	1	irr	04/05/2017	1	n	55	Diptera	2	1	-1.653013771	0.191471986
Sticky	t1a	1	irr	04/05/2017	1	n	57	Diptera	2	1	-1.653013771	0.191471986
Sticky	t1a	1	irr	04/05/2017	1	n	59.59999847	Diptera	2	1	-1.653013771	0.191471986
Sticky	t1b	1	irr	04/05/2017	1	n	1.5	Diptera	2	1	-1.653013771	0.191471986
Sticky	t1b	1	irr	04/05/2017	1	n	2	Diptera	2	1	-1.653013771	0.191471986
Sticky	t1b	1	irr	04/05/2017	1	n	3.200000048	Diptera	2	1	-1.653013771	0.191471986
Sticky	t1b	1	irr	04/05/2017	1	n	4.300000191	Diptera	2	2	-1.653013771	0.191471986
Sticky	t1b	1	irr	04/05/2017	1	n	4.300000191	Diptera	2	2	-1.653013771	0.191471986
Sticky	t1b	1	irr	04/05/2017	1	n	4.900000095	Diptera	2	2	-1.653013771	0.191471986
Sticky	t1b	1	irr	04/05/2017	1	n	4.900000095	Diptera	2	2	-1.653013771	0.191471986
Sticky	t1b	1	irr	04/05/2017	1	n	6.900000095	Diptera	2	1	-1.653013771	0.191471986
Sticky	t1b	1	irr	04/05/2017	1	n	7.599999905	Diptera	2	1	-1.653013771	0.191471986
Sticky	t1b	1	irr	04/05/2017	1	n	8.5	Diptera	2	1	-1.653013771	0.191471986
Sticky	t1b	1	irr	04/05/2017	1	n	8.600000381	Diptera	2	1	-1.653013771	0.191471986
Sticky	t1b	1	irr	04/05/2017	1	n	9.300000191	Diptera	2	1	-1.653013771	0.191471986
Sticky	t1b	1	irr	04/05/2017	1	n	9.600000381	Diptera	2	1	-1.653013771	0.191471986
Sticky	t1b	1	irr	04/05/2017	1	n	10	Diptera	2	1	-1.653013771	0.191471986
Sticky	t1b	1	irr	04/05/2017	1	n	10.30000019	Diptera	2	1	-1.653013771	0.191471986
Sticky	t1b	1	irr	04/05/2017	1	n	12.5	Diptera	2	1	-1.653013771	0.191471986
Sticky	t1b	1	irr	04/05/2017	1	n	13	Diptera	2	1	-1.653013771	0.191471986
Sticky	t1b	1	irr	04/05/2017	1	n	13.39999962	Diptera	2	1	-1.653013771	0.191471986
Sticky	t1b	1	irr	04/05/2017	1	n	14	Diptera	2	1	-1.653013771	0.191471986
Sticky	t1b	1	irr	04/05/2017	1	n	14.30000019	Diptera	2	1	-1.653013771	0.191471986
Sticky	t1b	1	irr	04/05/2017	1	n	14.5	Diptera	2	1	-1.653013771	0.191471986
Sticky	t1b	1	irr	04/05/2017	1	n	15.5	Diptera	2	1	-1.653013771	0.191471986
Sticky	t1b	1	irr	04/05/2017	1	n	19.10000038	Diptera	2	1	-1.653013771	0.191471986
Sticky	t1b	1	irr	04/05/2017	1	n	24.29999924	Diptera	2	2	-1.653013771	0.191471986
Sticky	t1b	1	irr	04/05/2017	1	n	24.29999924	Diptera	2	2	-1.653013771	0.191471986
Sticky	t1b	1	irr	04/05/2017	1	n	32	Diptera	2	1	-1.653013771	0.191471986
Sticky	t1b	1	irr	04/05/2017	1	n	35.09999847	Diptera	2	1	-1.653013771	0.191471986
Sticky	t1b	1	irr	04/05/2017	1	n	36	Diptera	2	1	-1.653013771	0.191471986
Sticky	t1b	1	irr	04/05/2017	1	n	38.59999847	Diptera	2	1	-1.653013771	0.191471986
Sticky	t1b	1	irr	04/05/2017	1	n	39.20000076	Diptera	2	1	-1.653013771	0.191471986
Sticky	t1b	1	irr	04/05/2017	1	n	41.79999924	Diptera	2	1	-1.653013771	0.191471986
Sticky	t1b	1	irr	04/05/2017	1	n	42.5	Diptera	2	1	-1.653013771	0.191471986
Sticky	t1b	1	irr	04/05/2017	1	n	43.40000153	Diptera	2	1	-1.653013771	0.191471986
Sticky	t1b	1	irr	04/05/2017	1	n	44.59999847	Diptera	2	1	-1.653013771	0.191471986
Sticky	t1b	1	irr	04/05/2017	1	n	47.5	Diptera	2	1	-1.653013771	0.191471986
Sticky	t1b	1	irr	04/05/2017	1	n	49.5	Diptera	2	1	-1.653013771	0.191471986
Sticky	t1b	1	irr	04/05/2017	1	n	52	Diptera	2	1	-1.653013771	0.191471986
Sticky	t1b	1	irr	04/05/2017	1	n	60	Diptera	2	1	-1.653013771	0.191471986
Sticky	t2a	2	con	04/05/2017	1	n	2.599999905	Diptera	2	2	-1.653013771	0.191471986
Sticky	t2a	2	con	04/05/2017	1	n	2.599999905	Diptera	2	2	-1.653013771	0.191471986
Sticky	t2a	2	con	04/05/2017	1	n	3.599999905	Diptera	2	1	-1.653013771	0.191471986
Sticky	t2a	2	con	04/05/2017	1	n	4	Diptera	2	1	-1.653013771	0.191471986
Sticky	t2a	2	con	04/05/2017	1	n	5.800000191	Diptera	2	1	-1.653013771	0.191471986
Sticky	t2a	2	con	04/05/2017	1	n	6.400000095	Diptera	2	1	-1.653013771	0.191471986
Sticky	t2a	2	con	04/05/2017	1	n	9	Diptera	2	1	-1.653013771	0.191471986
Sticky	t2a	2	con	04/05/2017	1	n	11.5	Diptera	2	1	-1.653013771	0.191471986
Sticky	t2a	2	con	04/05/2017	1	n	13.5	Diptera	2	1	-1.653013771	0.191471986
Sticky	t2a	2	con	04/05/2017	1	n	14	Diptera	2	1	-1.653013771	0.191471986
Sticky	t2a	2	con	04/05/2017	1	n	15.10000038	Diptera	2	1	-1.653013771	0.191471986
Sticky	t2a	2	con	04/05/2017	1	n	17.29999924	Diptera	2	1	-1.653013771	0.191471986
Sticky	t2a	2	con	04/05/2017	1	n	19	Diptera	2	1	-1.653013771	0.191471986
Sticky	t2a	2	con	04/05/2017	1	n	19.10000038	Diptera	2	1	-1.653013771	0.191471986
Sticky	t2a	2	con	04/05/2017	1	n	20	Diptera	2	1	-1.653013771	0.191471986
Sticky	t2a	2	con	04/05/2017	1	n	20.10000038	Diptera	2	1	-1.653013771	0.191471986
Sticky	t2a	2	con	04/05/2017	1	n	20.89999962	Diptera	2	1	-1.653013771	0.191471986
Sticky	t2a	2	con	04/05/2017	1	n	21.39999962	Diptera	2	1	-1.653013771	0.191471986
Sticky	t2a	2	con	04/05/2017	1	n	23.39999962	Diptera	2	1	-1.653013771	0.191471986
Sticky	t2a	2	con	04/05/2017	1	n	23.5	Diptera	2	1	-1.653013771	0.191471986
Sticky	t2a	2	con	04/05/2017	1	n	24.20000076	Diptera	2	1	-1.653013771	0.191471986
Sticky	t2a	2	con	04/05/2017	1	n	26	Diptera	2	1	-1.653013771	0.191471986
Sticky	t2a	2	con	04/05/2017	1	n	28.89999962	Diptera	2	1	-1.653013771	0.191471986
Sticky	t2a	2	con	04/05/2017	1	n	30	Diptera	2	1	-1.653013771	0.191471986
Sticky	t2a	2	con	04/05/2017	1	n	31.10000038	Diptera	2	1	-1.653013771	0.191471986
Sticky	t2a	2	con	04/05/2017	1	n	34	Diptera	2	1	-1.653013771	0.191471986
Sticky	t2a	2	con	04/05/2017	1	n	35.29999924	Diptera	2	1	-1.653013771	0.191471986
Sticky	t2a	2	con	04/05/2017	1	n	36	Diptera	2	1	-1.653013771	0.191471986
Sticky	t2a	2	con	04/05/2017	1	n	38	Diptera	2	1	-1.653013771	0.191471986
Sticky	t2a	2	con	04/05/2017	1	n	41	Diptera	2	1	-1.653013771	0.191471986
Sticky	t2a	2	con	04/05/2017	1	n	42	Diptera	2	1	-1.653013771	0.191471986
Sticky	t2a	2	con	04/05/2017	1	n	44	Diptera	2	2	-1.653013771	0.191471986
Sticky	t2a	2	con	04/05/2017	1	n	44	Diptera	2	2	-1.653013771	0.191471986
Sticky	t2a	2	con	04/05/2017	1	n	46.20000076	Diptera	2	1	-1.653013771	0.191471986
Sticky	t2a	2	con	04/05/2017	1	n	51	Diptera	2	1	-1.653013771	0.191471986
Sticky	t2a	2	con	04/05/2017	1	n	55	Diptera	2	1	-1.653013771	0.191471986
Sticky	t2b	2	con	04/05/2017	1	n	6.099999905	Diptera	2	1	-1.653013771	0.191471986
Sticky	t2b	2	con	04/05/2017	1	n	6.800000191	Diptera	2	1	-1.653013771	0.191471986
Sticky	t2b	2	con	04/05/2017	1	n	8	Diptera	2	1	-1.653013771	0.191471986
Sticky	t2b	2	con	04/05/2017	1	n	9.300000191	Diptera	2	1	-1.653013771	0.191471986
Sticky	t2b	2	con	04/05/2017	1	n	9.899999619	Diptera	2	1	-1.653013771	0.191471986
Sticky	t2b	2	con	04/05/2017	1	n	11	Diptera	2	1	-1.653013771	0.191471986
Sticky	t2b	2	con	04/05/2017	1	n	11.60000038	Diptera	2	1	-1.653013771	0.191471986
Sticky	t2b	2	con	04/05/2017	1	n	14	Diptera	2	1	-1.653013771	0.191471986
Sticky	t2b	2	con	04/05/2017	1	n	16.20000076	Diptera	2	1	-1.653013771	0.191471986
Sticky	t2b	2	con	04/05/2017	1	n	16.29999924	Diptera	2	1	-1.653013771	0.191471986
Sticky	t2b	2	con	04/05/2017	1	n	17	Diptera	2	1	-1.653013771	0.191471986
Sticky	t2b	2	con	04/05/2017	1	n	17.20000076	Diptera	2	1	-1.653013771	0.191471986
Sticky	t2b	2	con	04/05/2017	1	n	18	Diptera	2	1	-1.653013771	0.191471986
Sticky	t2b	2	con	04/05/2017	1	n	18.5	Diptera	2	1	-1.653013771	0.191471986
Sticky	t2b	2	con	04/05/2017	1	n	18.60000038	Diptera	2	1	-1.653013771	0.191471986
Sticky	t2b	2	con	04/05/2017	1	n	19	Diptera	2	1	-1.653013771	0.191471986
Sticky	t2b	2	con	04/05/2017	1	n	20.10000038	Diptera	2	2	-1.653013771	0.191471986
Sticky	t2b	2	con	04/05/2017	1	n	20.10000038	Diptera	2	2	-1.653013771	0.191471986
Sticky	t2b	2	con	04/05/2017	1	n	21.5	Diptera	2	1	-1.653013771	0.191471986
Sticky	t2b	2	con	04/05/2017	1	n	24.60000038	Diptera	2	2	-1.653013771	0.191471986
Sticky	t2b	2	con	04/05/2017	1	n	24.60000038	Diptera	2	2	-1.653013771	0.191471986
Sticky	t2b	2	con	04/05/2017	1	n	27	Diptera	2	1	-1.653013771	0.191471986
Sticky	t2b	2	con	04/05/2017	1	n	28.39999962	Diptera	2	1	-1.653013771	0.191471986
Sticky	t2b	2	con	04/05/2017	1	n	28.70000076	Diptera	2	1	-1.653013771	0.191471986
Sticky	t2b	2	con	04/05/2017	1	n	29.60000038	Diptera	2	1	-1.653013771	0.191471986
Sticky	t2b	2	con	04/05/2017	1	n	38.70000076	Diptera	2	1	-1.653013771	0.191471986
Sticky	t2b	2	con	04/05/2017	1	n	39.59999847	Diptera	2	1	-1.653013771	0.191471986
Sticky	t2b	2	con	04/05/2017	1	n	43.20000076	Diptera	2	1	-1.653013771	0.191471986
Sticky	t2b	2	con	04/05/2017	1	n	44.40000153	Diptera	2	1	-1.653013771	0.191471986
Sticky	t2b	2	con	04/05/2017	1	n	46.40000153	Diptera	2	1	-1.653013771	0.191471986
Sticky	t2b	2	con	04/05/2017	1	n	46.70000076	Diptera	2	1	-1.653013771	0.191471986
Sticky	t2b	2	con	04/05/2017	1	n	48	Diptera	2	2	-1.653013771	0.191471986
Sticky	t2b	2	con	04/05/2017	1	n	48	Diptera	2	2	-1.653013771	0.191471986
Sticky	t2b	2	con	04/05/2017	1	n	50.5	Diptera	2	1	-1.653013771	0.191471986
Sticky	t2b	2	con	04/05/2017	1	n	54.40000153	Diptera	2	1	-1.653013771	0.191471986
Sticky	t2b	2	con	04/05/2017	1	n	55.79999924	Diptera	2	1	-1.653013771	0.191471986
Sticky	t2b	2	con	04/05/2017	1	n	57.70000076	Diptera	2	1	-1.653013771	0.191471986
Sticky	t2b	2	con	04/05/2017	1	n	58.20000076	Diptera	2	2	-1.653013771	0.191471986
Sticky	t2b	2	con	04/05/2017	1	n	58.20000076	Diptera	2	2	-1.653013771	0.191471986
Sticky	t2b	2	con	04/05/2017	1	n	58.90000153	Diptera	2	1	-1.653013771	0.191471986
Sticky	t2b	2	con	04/05/2017	1	n	60	Diptera	2	1	-1.653013771	0.191471986
Sticky	t3a	3	irr	04/05/2017	1	n	5	Diptera	2	1	-1.653013771	0.191471986
Sticky	t3a	3	irr	04/05/2017	1	n	5.099999905	Diptera	2	1	-1.653013771	0.191471986
Sticky	t3a	3	irr	04/05/2017	1	n	7.900000095	Diptera	2	1	-1.653013771	0.191471986
Sticky	t3a	3	irr	04/05/2017	1	n	8.899999619	Diptera	2	1	-1.653013771	0.191471986
Sticky	t3a	3	irr	04/05/2017	1	n	11.5	Diptera	2	1	-1.653013771	0.191471986
Sticky	t3a	3	irr	04/05/2017	1	n	13.5	Diptera	2	1	-1.653013771	0.191471986
Sticky	t3a	3	irr	04/05/2017	1	n	15	Diptera	2	1	-1.653013771	0.191471986
Sticky	t3a	3	irr	04/05/2017	1	n	16.5	Diptera	2	1	-1.653013771	0.191471986
Sticky	t3a	3	irr	04/05/2017	1	n	17	Diptera	2	1	-1.653013771	0.191471986
Sticky	t3a	3	irr	04/05/2017	1	n	20.20000076	Diptera	2	1	-1.653013771	0.191471986
Sticky	t3a	3	irr	04/05/2017	1	n	21.5	Diptera	2	1	-1.653013771	0.191471986
Sticky	t3a	3	irr	04/05/2017	1	n	24.89999962	Diptera	2	1	-1.653013771	0.191471986
Sticky	t3a	3	irr	04/05/2017	1	n	29	Diptera	2	1	-1.653013771	0.191471986
Sticky	t3a	3	irr	04/05/2017	1	n	29.60000038	Diptera	2	1	-1.653013771	0.191471986
Sticky	t3a	3	irr	04/05/2017	1	n	31	Diptera	2	1	-1.653013771	0.191471986
Sticky	t3a	3	irr	04/05/2017	1	n	31.20000076	Diptera	2	1	-1.653013771	0.191471986
Sticky	t3a	3	irr	04/05/2017	1	n	37.29999924	Diptera	2	1	-1.653013771	0.191471986
Sticky	t3a	3	irr	04/05/2017	1	n	39.90000153	Diptera	2	1	-1.653013771	0.191471986
Sticky	t3a	3	irr	04/05/2017	1	n	42.5	Diptera	2	1	-1.653013771	0.191471986
Sticky	t3a	3	irr	04/05/2017	1	n	45.09999847	Diptera	2	1	-1.653013771	0.191471986
Sticky	t3a	3	irr	04/05/2017	1	n	46.79999924	Diptera	2	1	-1.653013771	0.191471986
Sticky	t3a	3	irr	04/05/2017	1	n	49.09999847	Diptera	2	1	-1.653013771	0.191471986
Sticky	t3a	3	irr	04/05/2017	1	n	53.20000076	Diptera	2	1	-1.653013771	0.191471986
Sticky	t3a	3	irr	04/05/2017	1	n	56.59999847	Diptera	2	1	-1.653013771	0.191471986
Sticky	t3a	3	irr	04/05/2017	1	n	57	Diptera	2	1	-1.653013771	0.191471986
Sticky	t3a	3	irr	04/05/2017	1	n	60	Diptera	2	1	-1.653013771	0.191471986
Sticky	t3b	3	irr	04/05/2017	1	n	3.599999905	Diptera	2	1	-1.653013771	0.191471986
Sticky	t3b	3	irr	04/05/2017	1	n	4.599999905	Diptera	2	1	-1.653013771	0.191471986
Sticky	t3b	3	irr	04/05/2017	1	n	4.800000191	Diptera	2	1	-1.653013771	0.191471986
Sticky	t3b	3	irr	04/05/2017	1	n	5.5	Diptera	2	1	-1.653013771	0.191471986
Sticky	t3b	3	irr	04/05/2017	1	n	10.5	Diptera	2	1	-1.653013771	0.191471986
Sticky	t3b	3	irr	04/05/2017	1	n	10.69999981	Diptera	2	1	-1.653013771	0.191471986
Sticky	t3b	3	irr	04/05/2017	1	n	13.5	Diptera	2	1	-1.653013771	0.191471986
Sticky	t3b	3	irr	04/05/2017	1	n	13.60000038	Diptera	2	1	-1.653013771	0.191471986
Sticky	t3b	3	irr	04/05/2017	1	n	14.19999981	Diptera	2	1	-1.653013771	0.191471986
Sticky	t3b	3	irr	04/05/2017	1	n	16.60000038	Diptera	2	1	-1.653013771	0.191471986
Sticky	t3b	3	irr	04/05/2017	1	n	22.60000038	Diptera	2	1	-1.653013771	0.191471986
Sticky	t3b	3	irr	04/05/2017	1	n	23.10000038	Diptera	2	1	-1.653013771	0.191471986
Sticky	t3b	3	irr	04/05/2017	1	n	23.70000076	Diptera	2	1	-1.653013771	0.191471986
Sticky	t3b	3	irr	04/05/2017	1	n	28	Diptera	2	1	-1.653013771	0.191471986
Sticky	t3b	3	irr	04/05/2017	1	n	31.20000076	Diptera	2	1	-1.653013771	0.191471986
Sticky	t3b	3	irr	04/05/2017	1	n	31.5	Diptera	2	1	-1.653013771	0.191471986
Sticky	t3b	3	irr	04/05/2017	1	n	35.40000153	Diptera	2	1	-1.653013771	0.191471986
Sticky	t3b	3	irr	04/05/2017	1	n	41.70000076	Diptera	2	1	-1.653013771	0.191471986
Sticky	t3b	3	irr	04/05/2017	1	n	46	Diptera	2	2	-1.653013771	0.191471986
Sticky	t3b	3	irr	04/05/2017	1	n	46	Diptera	2	2	-1.653013771	0.191471986
Sticky	t4a	4	con	04/05/2017	1	n	6.5	Diptera	2	1	-1.653013771	0.191471986
Sticky	t4a	4	con	04/05/2017	1	n	11.19999981	Diptera	2	2	-1.653013771	0.191471986
Sticky	t4a	4	con	04/05/2017	1	n	11.19999981	Diptera	2	2	-1.653013771	0.191471986
Sticky	t4a	4	con	04/05/2017	1	n	16.20000076	Diptera	2	1	-1.653013771	0.191471986
Sticky	t4a	4	con	04/05/2017	1	n	17	Diptera	2	1	-1.653013771	0.191471986
Sticky	t4a	4	con	04/05/2017	1	n	17.5	Diptera	2	1	-1.653013771	0.191471986
Sticky	t4a	4	con	04/05/2017	1	n	21.60000038	Diptera	2	1	-1.653013771	0.191471986
Sticky	t4a	4	con	04/05/2017	1	n	22.79999924	Diptera	2	1	-1.653013771	0.191471986
Sticky	t4a	4	con	04/05/2017	1	n	23	Diptera	2	1	-1.653013771	0.191471986
Sticky	t4a	4	con	04/05/2017	1	n	26.89999962	Diptera	2	1	-1.653013771	0.191471986
Sticky	t4a	4	con	04/05/2017	1	n	29.70000076	Diptera	2	1	-1.653013771	0.191471986
Sticky	t4a	4	con	04/05/2017	1	n	30.60000038	Diptera	2	1	-1.653013771	0.191471986
Sticky	t4a	4	con	04/05/2017	1	n	31	Diptera	2	1	-1.653013771	0.191471986
Sticky	t4a	4	con	04/05/2017	1	n	35.40000153	Diptera	2	1	-1.653013771	0.191471986
Sticky	t4a	4	con	04/05/2017	1	n	36	Diptera	2	1	-1.653013771	0.191471986
Sticky	t4a	4	con	04/05/2017	1	n	36.59999847	Diptera	2	2	-1.653013771	0.191471986
Sticky	t4a	4	con	04/05/2017	1	n	36.59999847	Diptera	2	2	-1.653013771	0.191471986
Sticky	t4a	4	con	04/05/2017	1	n	37.59999847	Diptera	2	1	-1.653013771	0.191471986
Sticky	t4a	4	con	04/05/2017	1	n	38	Diptera	2	1	-1.653013771	0.191471986
Sticky	t4a	4	con	04/05/2017	1	n	48	Diptera	2	1	-1.653013771	0.191471986
Sticky	t4a	4	con	04/05/2017	1	n	48.40000153	Diptera	2	2	-1.653013771	0.191471986
Sticky	t4a	4	con	04/05/2017	1	n	48.40000153	Diptera	2	2	-1.653013771	0.191471986
Sticky	t4a	4	con	04/05/2017	1	n	49.40000153	Diptera	2	1	-1.653013771	0.191471986
Sticky	t4a	4	con	04/05/2017	1	n	53	Diptera	2	1	-1.653013771	0.191471986
Sticky	t4a	4	con	04/05/2017	1	n	55.90000153	Diptera	2	1	-1.653013771	0.191471986
Sticky	t4a	4	con	04/05/2017	1	n	58.70000076	Diptera	2	1	-1.653013771	0.191471986
Sticky	t4a	4	con	04/05/2017	1	n	60	Diptera	2	1	-1.653013771	0.191471986
Sticky	t4b	4	con	04/05/2017	1	n	3	Diptera	2	1	-1.653013771	0.191471986
Sticky	t4b	4	con	04/05/2017	1	n	5	Diptera	2	1	-1.653013771	0.191471986
Sticky	t4b	4	con	04/05/2017	1	n	5.099999905	Diptera	2	1	-1.653013771	0.191471986
Sticky	t4b	4	con	04/05/2017	1	n	7.5	Diptera	2	1	-1.653013771	0.191471986
Sticky	t4b	4	con	04/05/2017	1	n	10.30000019	Diptera	2	1	-1.653013771	0.191471986
Sticky	t4b	4	con	04/05/2017	1	n	14.69999981	Diptera	2	1	-1.653013771	0.191471986
Sticky	t4b	4	con	04/05/2017	1	n	15.80000019	Diptera	2	1	-1.653013771	0.191471986
Sticky	t4b	4	con	04/05/2017	1	n	22.39999962	Diptera	2	1	-1.653013771	0.191471986
Sticky	t4b	4	con	04/05/2017	1	n	24	Diptera	2	1	-1.653013771	0.191471986
Sticky	t4b	4	con	04/05/2017	1	n	27.20000076	Diptera	2	1	-1.653013771	0.191471986
Sticky	t4b	4	con	04/05/2017	1	n	34	Diptera	2	1	-1.653013771	0.191471986
Sticky	t4b	4	con	04/05/2017	1	n	34.20000076	Diptera	2	1	-1.653013771	0.191471986
Sticky	t4b	4	con	04/05/2017	1	n	34.40000153	Diptera	2	1	-1.653013771	0.191471986
Sticky	t4b	4	con	04/05/2017	1	n	35	Diptera	2	1	-1.653013771	0.191471986
Sticky	t4b	4	con	04/05/2017	1	n	38.70000076	Diptera	2	1	-1.653013771	0.191471986
Sticky	t4b	4	con	04/05/2017	1	n	39.29999924	Diptera	2	1	-1.653013771	0.191471986
Sticky	t4b	4	con	04/05/2017	1	n	41.79999924	Diptera	2	1	-1.653013771	0.191471986
Sticky	t4b	4	con	04/05/2017	1	n	42.5	Diptera	2	1	-1.653013771	0.191471986
Sticky	t4b	4	con	04/05/2017	1	n	44.09999847	Diptera	2	2	-1.653013771	0.191471986
Sticky	t4b	4	con	04/05/2017	1	n	44.09999847	Diptera	2	2	-1.653013771	0.191471986
Sticky	t4b	4	con	04/05/2017	1	n	46.70000076	Diptera	2	1	-1.653013771	0.191471986
Sticky	t4b	4	con	04/05/2017	1	n	46.90000153	Diptera	2	2	-1.653013771	0.191471986
Sticky	t4b	4	con	04/05/2017	1	n	46.90000153	Diptera	2	2	-1.653013771	0.191471986
Sticky	t4b	4	con	04/05/2017	1	n	49	Diptera	2	1	-1.653013771	0.191471986
Sticky	t4b	4	con	04/05/2017	1	n	50	Diptera	2	1	-1.653013771	0.191471986
Sticky	t4b	4	con	04/05/2017	1	n	51.40000153	Diptera	2	1	-1.653013771	0.191471986
Sticky	t4b	4	con	04/05/2017	1	n	52	Diptera	2	1	-1.653013771	0.191471986
Sticky	t5a	5	wet	04/05/2017	1	n	3.5	Diptera	2	1	-1.653013771	0.191471986
Sticky	t5a	5	wet	04/05/2017	1	n	3.599999905	Diptera	2	2	-1.653013771	0.191471986
Sticky	t5a	5	wet	04/05/2017	1	n	3.599999905	Diptera	2	2	-1.653013771	0.191471986
Sticky	t5a	5	wet	04/05/2017	1	n	4.900000095	Diptera	2	1	-1.653013771	0.191471986
Sticky	t5a	5	wet	04/05/2017	1	n	8.899999619	Diptera	2	1	-1.653013771	0.191471986
Sticky	t5a	5	wet	04/05/2017	1	n	11.39999962	Diptera	2	1	-1.653013771	0.191471986
Sticky	t5a	5	wet	04/05/2017	1	n	14.5	Diptera	2	1	-1.653013771	0.191471986
Sticky	t5a	5	wet	04/05/2017	1	n	17.39999962	Diptera	2	1	-1.653013771	0.191471986
Sticky	t5a	5	wet	04/05/2017	1	n	18.10000038	Diptera	2	1	-1.653013771	0.191471986
Sticky	t5a	5	wet	04/05/2017	1	n	22.60000038	Diptera	2	1	-1.653013771	0.191471986
Sticky	t5a	5	wet	04/05/2017	1	n	28.20000076	Diptera	2	1	-1.653013771	0.191471986
Sticky	t5a	5	wet	04/05/2017	1	n	30.10000038	Diptera	2	1	-1.653013771	0.191471986
Sticky	t5a	5	wet	04/05/2017	1	n	35	Diptera	2	1	-1.653013771	0.191471986
Sticky	t5a	5	wet	04/05/2017	1	n	37.70000076	Diptera	2	1	-1.653013771	0.191471986
Sticky	t5a	5	wet	04/05/2017	1	n	38.5	Diptera	2	1	-1.653013771	0.191471986
Sticky	t5a	5	wet	04/05/2017	1	n	39	Diptera	2	1	-1.653013771	0.191471986
Sticky	t5a	5	wet	04/05/2017	1	n	42.09999847	Diptera	2	1	-1.653013771	0.191471986
Sticky	t5a	5	wet	04/05/2017	1	n	42.40000153	Diptera	2	1	-1.653013771	0.191471986
Sticky	t5a	5	wet	04/05/2017	1	n	48.20000076	Diptera	2	1	-1.653013771	0.191471986
Sticky	t5a	5	wet	04/05/2017	1	n	49.20000076	Diptera	2	1	-1.653013771	0.191471986
Sticky	t5a	5	wet	04/05/2017	1	n	50.59999847	Diptera	2	1	-1.653013771	0.191471986
Sticky	t5a	5	wet	04/05/2017	1	n	52.90000153	Diptera	2	1	-1.653013771	0.191471986
Sticky	t5a	5	wet	04/05/2017	1	n	53.40000153	Diptera	2	1	-1.653013771	0.191471986
Sticky	t5a	5	wet	04/05/2017	1	n	55	Diptera	2	1	-1.653013771	0.191471986
Sticky	t5a	5	wet	04/05/2017	1	n	55.09999847	Diptera	2	2	-1.653013771	0.191471986
Sticky	t5a	5	wet	04/05/2017	1	n	55.09999847	Diptera	2	2	-1.653013771	0.191471986
Sticky	t5a	5	wet	04/05/2017	1	n	56.09999847	Diptera	2	1	-1.653013771	0.191471986
Sticky	t5a	5	wet	04/05/2017	1	n	56.20000076	Diptera	2	1	-1.653013771	0.191471986
Sticky	t5a	5	wet	04/05/2017	1	n	57.29999924	Diptera	2	1	-1.653013771	0.191471986
Sticky	t5a	5	wet	04/05/2017	1	n	57.40000153	Diptera	2	2	-1.653013771	0.191471986
Sticky	t5a	5	wet	04/05/2017	1	n	57.40000153	Diptera	2	2	-1.653013771	0.191471986
Sticky	t5a	5	wet	04/05/2017	1	n	59	Diptera	2	1	-1.653013771	0.191471986
Sticky	t5b	5	wet	04/05/2017	1	n	8.100000381	Diptera	2	1	-1.653013771	0.191471986
Sticky	t5b	5	wet	04/05/2017	1	n	8.600000381	Diptera	2	1	-1.653013771	0.191471986
Sticky	t5b	5	wet	04/05/2017	1	n	14.30000019	Diptera	2	1	-1.653013771	0.191471986
Sticky	t5b	5	wet	04/05/2017	1	n	18.20000076	Diptera	2	1	-1.653013771	0.191471986
Sticky	t5b	5	wet	04/05/2017	1	n	19.10000038	Diptera	2	2	-1.653013771	0.191471986
Sticky	t5b	5	wet	04/05/2017	1	n	19.10000038	Diptera	2	2	-1.653013771	0.191471986
Sticky	t5b	5	wet	04/05/2017	1	n	20.20000076	Diptera	2	1	-1.653013771	0.191471986
Sticky	t5b	5	wet	04/05/2017	1	n	20.89999962	Diptera	2	2	-1.653013771	0.191471986
Sticky	t5b	5	wet	04/05/2017	1	n	20.89999962	Diptera	2	2	-1.653013771	0.191471986
Sticky	t5b	5	wet	04/05/2017	1	n	21	Diptera	2	2	-1.653013771	0.191471986
Sticky	t5b	5	wet	04/05/2017	1	n	21	Diptera	2	2	-1.653013771	0.191471986
Sticky	t5b	5	wet	04/05/2017	1	n	28.29999924	Diptera	2	1	-1.653013771	0.191471986
Sticky	t5b	5	wet	04/05/2017	1	n	33.20000076	Diptera	2	1	-1.653013771	0.191471986
Sticky	t5b	5	wet	04/05/2017	1	n	39.29999924	Diptera	2	1	-1.653013771	0.191471986
Sticky	t5b	5	wet	04/05/2017	1	n	41.20000076	Diptera	2	1	-1.653013771	0.191471986
Sticky	t5b	5	wet	04/05/2017	1	n	42.20000076	Diptera	2	1	-1.653013771	0.191471986
Sticky	t5b	5	wet	04/05/2017	1	n	43.20000076	Diptera	2	1	-1.653013771	0.191471986
Sticky	t5b	5	wet	04/05/2017	1	n	44.40000153	Diptera	2	1	-1.653013771	0.191471986
Sticky	t5b	5	wet	04/05/2017	1	n	46.5	Diptera	2	1	-1.653013771	0.191471986
Sticky	t5b	5	wet	04/05/2017	1	n	52	Diptera	2	1	-1.653013771	0.191471986
Sticky	t5b	5	wet	04/05/2017	1	n	55.59999847	Diptera	2	1	-1.653013771	0.191471986
Sticky	t5b	5	wet	04/05/2017	1	n	57.40000153	Diptera	2	1	-1.653013771	0.191471986
Sticky	t5b	5	wet	04/05/2017	1	n	57.59999847	Diptera	2	1	-1.653013771	0.191471986
Sticky	t5b	5	wet	04/05/2017	1	n	57.90000153	Diptera	2	1	-1.653013771	0.191471986
Sticky	t5b	5	wet	04/05/2017	1	n	58.09999847	Diptera	2	1	-1.653013771	0.191471986
Sticky	t5b	5	wet	04/05/2017	1	n	58.5	Diptera	2	1	-1.653013771	0.191471986
Sticky	t5b	5	wet	04/05/2017	1	n	60	Diptera	2	1	-1.653013771	0.191471986
Sticky	t1a	1	irr	04/05/2017	1	s	3.599999905	Diptera	2	1	-1.653013771	0.191471986
Sticky	t1a	1	irr	04/05/2017	1	s	3.700000048	Diptera	2	1	-1.653013771	0.191471986
Sticky	t1a	1	irr	04/05/2017	1	s	4.099999905	Diptera	2	1	-1.653013771	0.191471986
Sticky	t1a	1	irr	04/05/2017	1	s	6.5	Diptera	2	1	-1.653013771	0.191471986
Sticky	t1a	1	irr	04/05/2017	1	s	8.100000381	Diptera	2	1	-1.653013771	0.191471986
Sticky	t1a	1	irr	04/05/2017	1	s	8.399999619	Diptera	2	1	-1.653013771	0.191471986
Sticky	t1a	1	irr	04/05/2017	1	s	9.199999809	Diptera	2	1	-1.653013771	0.191471986
Sticky	t1a	1	irr	04/05/2017	1	s	10.69999981	Diptera	2	1	-1.653013771	0.191471986
Sticky	t1a	1	irr	04/05/2017	1	s	13	Diptera	2	1	-1.653013771	0.191471986
Sticky	t1a	1	irr	04/05/2017	1	s	13.19999981	Diptera	2	1	-1.653013771	0.191471986
Sticky	t1a	1	irr	04/05/2017	1	s	15.5	Diptera	2	1	-1.653013771	0.191471986
Sticky	t1a	1	irr	04/05/2017	1	s	16.29999924	Diptera	2	2	-1.653013771	0.191471986
Sticky	t1a	1	irr	04/05/2017	1	s	16.29999924	Diptera	2	2	-1.653013771	0.191471986
Sticky	t1a	1	irr	04/05/2017	1	s	17.20000076	Diptera	2	1	-1.653013771	0.191471986
Sticky	t1a	1	irr	04/05/2017	1	s	18.20000076	Diptera	2	2	-1.653013771	0.191471986
Sticky	t1a	1	irr	04/05/2017	1	s	18.20000076	Diptera	2	2	-1.653013771	0.191471986
Sticky	t1a	1	irr	04/05/2017	1	s	18.79999924	Diptera	2	1	-1.653013771	0.191471986
Sticky	t1a	1	irr	04/05/2017	1	s	19.29999924	Diptera	2	1	-1.653013771	0.191471986
Sticky	t1a	1	irr	04/05/2017	1	s	20.60000038	Diptera	2	1	-1.653013771	0.191471986
Sticky	t1a	1	irr	04/05/2017	1	s	21.29999924	Diptera	2	1	-1.653013771	0.191471986
Sticky	t1a	1	irr	04/05/2017	1	s	21.39999962	Diptera	2	1	-1.653013771	0.191471986
Sticky	t1a	1	irr	04/05/2017	1	s	22	Diptera	2	1	-1.653013771	0.191471986
Sticky	t1a	1	irr	04/05/2017	1	s	22.10000038	Diptera	2	1	-1.653013771	0.191471986
Sticky	t1a	1	irr	04/05/2017	1	s	22.39999962	Diptera	2	1	-1.653013771	0.191471986
Sticky	t1a	1	irr	04/05/2017	1	s	23.89999962	Diptera	2	1	-1.653013771	0.191471986
Sticky	t1a	1	irr	04/05/2017	1	s	25.60000038	Diptera	2	1	-1.653013771	0.191471986
Sticky	t1a	1	irr	04/05/2017	1	s	29.60000038	Diptera	2	1	-1.653013771	0.191471986
Sticky	t1a	1	irr	04/05/2017	1	s	30.20000076	Diptera	2	1	-1.653013771	0.191471986
Sticky	t1a	1	irr	04/05/2017	1	s	34	Diptera	2	1	-1.653013771	0.191471986
Sticky	t1a	1	irr	04/05/2017	1	s	40.90000153	Diptera	2	1	-1.653013771	0.191471986
Sticky	t1a	1	irr	04/05/2017	1	s	41.40000153	Diptera	2	1	-1.653013771	0.191471986
Sticky	t1a	1	irr	04/05/2017	1	s	44	Diptera	2	2	-1.653013771	0.191471986
Sticky	t1a	1	irr	04/05/2017	1	s	44	Diptera	2	2	-1.653013771	0.191471986
Sticky	t1a	1	irr	04/05/2017	1	s	47.5	Diptera	2	1	-1.653013771	0.191471986
Sticky	t1a	1	irr	04/05/2017	1	s	54.20000076	Diptera	2	1	-1.653013771	0.191471986
Sticky	t1b	1	irr	04/05/2017	1	s	2.200000048	Diptera	2	1	-1.653013771	0.191471986
Sticky	t1b	1	irr	04/05/2017	1	s	3.5	Diptera	2	1	-1.653013771	0.191471986
Sticky	t1b	1	irr	04/05/2017	1	s	4.199999809	Diptera	2	1	-1.653013771	0.191471986
Sticky	t1b	1	irr	04/05/2017	1	s	5	Diptera	2	1	-1.653013771	0.191471986
Sticky	t1b	1	irr	04/05/2017	1	s	5.5	Diptera	2	3	-1.653013771	0.191471986
Sticky	t1b	1	irr	04/05/2017	1	s	5.5	Diptera	2	3	-1.653013771	0.191471986
Sticky	t1b	1	irr	04/05/2017	1	s	5.5	Diptera	2	3	-1.653013771	0.191471986
Sticky	t1b	1	irr	04/05/2017	1	s	5.699999809	Diptera	2	1	-1.653013771	0.191471986
Sticky	t1b	1	irr	04/05/2017	1	s	7.300000191	Diptera	2	1	-1.653013771	0.191471986
Sticky	t1b	1	irr	04/05/2017	1	s	7.5	Diptera	2	1	-1.653013771	0.191471986
Sticky	t1b	1	irr	04/05/2017	1	s	8.5	Diptera	2	1	-1.653013771	0.191471986
Sticky	t1b	1	irr	04/05/2017	1	s	10.10000038	Diptera	2	1	-1.653013771	0.191471986
Sticky	t1b	1	irr	04/05/2017	1	s	11	Diptera	2	2	-1.653013771	0.191471986
Sticky	t1b	1	irr	04/05/2017	1	s	11	Diptera	2	2	-1.653013771	0.191471986
Sticky	t1b	1	irr	04/05/2017	1	s	11.5	Diptera	2	1	-1.653013771	0.191471986
Sticky	t1b	1	irr	04/05/2017	1	s	12	Diptera	2	1	-1.653013771	0.191471986
Sticky	t1b	1	irr	04/05/2017	1	s	15.30000019	Diptera	2	2	-1.653013771	0.191471986
Sticky	t1b	1	irr	04/05/2017	1	s	15.30000019	Diptera	2	2	-1.653013771	0.191471986
Sticky	t1b	1	irr	04/05/2017	1	s	15.5	Diptera	2	1	-1.653013771	0.191471986
Sticky	t1b	1	irr	04/05/2017	1	s	15.60000038	Diptera	2	1	-1.653013771	0.191471986
Sticky	t1b	1	irr	04/05/2017	1	s	16.10000038	Diptera	2	1	-1.653013771	0.191471986
Sticky	t1b	1	irr	04/05/2017	1	s	17	Diptera	2	1	-1.653013771	0.191471986
Sticky	t1b	1	irr	04/05/2017	1	s	18.10000038	Diptera	2	1	-1.653013771	0.191471986
Sticky	t1b	1	irr	04/05/2017	1	s	18.5	Diptera	2	2	-1.653013771	0.191471986
Sticky	t1b	1	irr	04/05/2017	1	s	18.5	Diptera	2	2	-1.653013771	0.191471986
Sticky	t1b	1	irr	04/05/2017	1	s	21	Diptera	2	1	-1.653013771	0.191471986
Sticky	t1b	1	irr	04/05/2017	1	s	21.60000038	Diptera	2	1	-1.653013771	0.191471986
Sticky	t1b	1	irr	04/05/2017	1	s	24	Diptera	2	1	-1.653013771	0.191471986
Sticky	t1b	1	irr	04/05/2017	1	s	24.10000038	Diptera	2	3	-1.653013771	0.191471986
Sticky	t1b	1	irr	04/05/2017	1	s	24.10000038	Diptera	2	3	-1.653013771	0.191471986
Sticky	t1b	1	irr	04/05/2017	1	s	24.10000038	Diptera	2	3	-1.653013771	0.191471986
Sticky	t1b	1	irr	04/05/2017	1	s	24.20000076	Diptera	2	1	-1.653013771	0.191471986
Sticky	t1b	1	irr	04/05/2017	1	s	24.29999924	Diptera	2	1	-1.653013771	0.191471986
Sticky	t1b	1	irr	04/05/2017	1	s	34.5	Diptera	2	1	-1.653013771	0.191471986
Sticky	t1b	1	irr	04/05/2017	1	s	39.5	Diptera	2	1	-1.653013771	0.191471986
Sticky	t1b	1	irr	04/05/2017	1	s	46.5	Diptera	2	1	-1.653013771	0.191471986
Sticky	t1b	1	irr	04/05/2017	1	s	53.5	Diptera	2	1	-1.653013771	0.191471986
Sticky	t2a	2	con	04/05/2017	1	s	4	Diptera	2	2	-1.653013771	0.191471986
Sticky	t2a	2	con	04/05/2017	1	s	4	Diptera	2	2	-1.653013771	0.191471986
Sticky	t2a	2	con	04/05/2017	1	s	4.599999905	Diptera	2	1	-1.653013771	0.191471986
Sticky	t2a	2	con	04/05/2017	1	s	6.099999905	Diptera	2	1	-1.653013771	0.191471986
Sticky	t2a	2	con	04/05/2017	1	s	6.300000191	Diptera	2	1	-1.653013771	0.191471986
Sticky	t2a	2	con	04/05/2017	1	s	8.399999619	Diptera	2	1	-1.653013771	0.191471986
Sticky	t2a	2	con	04/05/2017	1	s	9.5	Diptera	2	1	-1.653013771	0.191471986
Sticky	t2a	2	con	04/05/2017	1	s	17	Diptera	2	1	-1.653013771	0.191471986
Sticky	t2a	2	con	04/05/2017	1	s	17.29999924	Diptera	2	1	-1.653013771	0.191471986
Sticky	t2a	2	con	04/05/2017	1	s	22	Diptera	2	1	-1.653013771	0.191471986
Sticky	t2a	2	con	04/05/2017	1	s	24.5	Diptera	2	1	-1.653013771	0.191471986
Sticky	t2a	2	con	04/05/2017	1	s	27	Diptera	2	1	-1.653013771	0.191471986
Sticky	t2a	2	con	04/05/2017	1	s	35	Diptera	2	1	-1.653013771	0.191471986
Sticky	t2a	2	con	04/05/2017	1	s	36.5	Diptera	2	1	-1.653013771	0.191471986
Sticky	t2a	2	con	04/05/2017	1	s	45.09999847	Diptera	2	1	-1.653013771	0.191471986
Sticky	t2a	2	con	04/05/2017	1	s	47.20000076	Diptera	2	1	-1.653013771	0.191471986
Sticky	t2a	2	con	04/05/2017	1	s	47.59999847	Diptera	2	1	-1.653013771	0.191471986
Sticky	t2a	2	con	04/05/2017	1	s	52.59999847	Diptera	2	1	-1.653013771	0.191471986
Sticky	t2a	2	con	04/05/2017	1	s	60	Diptera	2	1	-1.653013771	0.191471986
Sticky	t2b	2	con	04/05/2017	1	s	2	Diptera	2	1	-1.653013771	0.191471986
Sticky	t2b	2	con	04/05/2017	1	s	2.799999952	Diptera	2	1	-1.653013771	0.191471986
Sticky	t2b	2	con	04/05/2017	1	s	3	Diptera	2	1	-1.653013771	0.191471986
Sticky	t2b	2	con	04/05/2017	1	s	4	Diptera	2	1	-1.653013771	0.191471986
Sticky	t2b	2	con	04/05/2017	1	s	4.400000095	Diptera	2	1	-1.653013771	0.191471986
Sticky	t2b	2	con	04/05/2017	1	s	4.5	Diptera	2	1	-1.653013771	0.191471986
Sticky	t2b	2	con	04/05/2017	1	s	5	Diptera	2	1	-1.653013771	0.191471986
Sticky	t2b	2	con	04/05/2017	1	s	6	Diptera	2	2	-1.653013771	0.191471986
Sticky	t2b	2	con	04/05/2017	1	s	6	Diptera	2	2	-1.653013771	0.191471986
Sticky	t2b	2	con	04/05/2017	1	s	7	Diptera	2	1	-1.653013771	0.191471986
Sticky	t2b	2	con	04/05/2017	1	s	7.5	Diptera	2	1	-1.653013771	0.191471986
Sticky	t2b	2	con	04/05/2017	1	s	8.399999619	Diptera	2	2	-1.653013771	0.191471986
Sticky	t2b	2	con	04/05/2017	1	s	8.399999619	Diptera	2	2	-1.653013771	0.191471986
Sticky	t2b	2	con	04/05/2017	1	s	9	Diptera	2	1	-1.653013771	0.191471986
Sticky	t2b	2	con	04/05/2017	1	s	9.300000191	Diptera	2	2	-1.653013771	0.191471986
Sticky	t2b	2	con	04/05/2017	1	s	9.300000191	Diptera	2	2	-1.653013771	0.191471986
Sticky	t2b	2	con	04/05/2017	1	s	9.699999809	Diptera	2	1	-1.653013771	0.191471986
Sticky	t2b	2	con	04/05/2017	1	s	11.39999962	Diptera	2	1	-1.653013771	0.191471986
Sticky	t2b	2	con	04/05/2017	1	s	12.5	Diptera	2	3	-1.653013771	0.191471986
Sticky	t2b	2	con	04/05/2017	1	s	12.5	Diptera	2	3	-1.653013771	0.191471986
Sticky	t2b	2	con	04/05/2017	1	s	12.5	Diptera	2	3	-1.653013771	0.191471986
Sticky	t2b	2	con	04/05/2017	1	s	12.89999962	Diptera	2	2	-1.653013771	0.191471986
Sticky	t2b	2	con	04/05/2017	1	s	12.89999962	Diptera	2	2	-1.653013771	0.191471986
Sticky	t2b	2	con	04/05/2017	1	s	13.39999962	Diptera	2	1	-1.653013771	0.191471986
Sticky	t2b	2	con	04/05/2017	1	s	13.5	Diptera	2	2	-1.653013771	0.191471986
Sticky	t2b	2	con	04/05/2017	1	s	13.5	Diptera	2	2	-1.653013771	0.191471986
Sticky	t2b	2	con	04/05/2017	1	s	14.39999962	Diptera	2	1	-1.653013771	0.191471986
Sticky	t2b	2	con	04/05/2017	1	s	15	Diptera	2	1	-1.653013771	0.191471986
Sticky	t2b	2	con	04/05/2017	1	s	15.10000038	Diptera	2	1	-1.653013771	0.191471986
Sticky	t2b	2	con	04/05/2017	1	s	20.89999962	Diptera	2	1	-1.653013771	0.191471986
Sticky	t2b	2	con	04/05/2017	1	s	22.39999962	Diptera	2	1	-1.653013771	0.191471986
Sticky	t2b	2	con	04/05/2017	1	s	25.70000076	Diptera	2	1	-1.653013771	0.191471986
Sticky	t2b	2	con	04/05/2017	1	s	31	Diptera	2	1	-1.653013771	0.191471986
Sticky	t2b	2	con	04/05/2017	1	s	33.20000076	Diptera	2	1	-1.653013771	0.191471986
Sticky	t2b	2	con	04/05/2017	1	s	34	Diptera	2	1	-1.653013771	0.191471986
Sticky	t2b	2	con	04/05/2017	1	s	36.59999847	Diptera	2	1	-1.653013771	0.191471986
Sticky	t2b	2	con	04/05/2017	1	s	39.40000153	Diptera	2	1	-1.653013771	0.191471986
Sticky	t3a	3	irr	04/05/2017	1	s	2	Diptera	2	1	-1.653013771	0.191471986
Sticky	t3a	3	irr	04/05/2017	1	s	3.099999905	Diptera	2	1	-1.653013771	0.191471986
Sticky	t3a	3	irr	04/05/2017	1	s	3.200000048	Diptera	2	1	-1.653013771	0.191471986
Sticky	t3a	3	irr	04/05/2017	1	s	7.400000095	Diptera	2	1	-1.653013771	0.191471986
Sticky	t3a	3	irr	04/05/2017	1	s	8.600000381	Diptera	2	1	-1.653013771	0.191471986
Sticky	t3a	3	irr	04/05/2017	1	s	9.899999619	Diptera	2	1	-1.653013771	0.191471986
Sticky	t3a	3	irr	04/05/2017	1	s	11	Diptera	2	1	-1.653013771	0.191471986
Sticky	t3a	3	irr	04/05/2017	1	s	12.30000019	Diptera	2	2	-1.653013771	0.191471986
Sticky	t3a	3	irr	04/05/2017	1	s	12.30000019	Diptera	2	2	-1.653013771	0.191471986
Sticky	t3a	3	irr	04/05/2017	1	s	12.60000038	Diptera	2	1	-1.653013771	0.191471986
Sticky	t3a	3	irr	04/05/2017	1	s	12.69999981	Diptera	2	1	-1.653013771	0.191471986
Sticky	t3a	3	irr	04/05/2017	1	s	13	Diptera	2	1	-1.653013771	0.191471986
Sticky	t3a	3	irr	04/05/2017	1	s	14.5	Diptera	2	1	-1.653013771	0.191471986
Sticky	t3a	3	irr	04/05/2017	1	s	16.20000076	Diptera	2	2	-1.653013771	0.191471986
Sticky	t3a	3	irr	04/05/2017	1	s	16.20000076	Diptera	2	2	-1.653013771	0.191471986
Sticky	t3a	3	irr	04/05/2017	1	s	17	Diptera	2	1	-1.653013771	0.191471986
Sticky	t3a	3	irr	04/05/2017	1	s	17.20000076	Diptera	2	2	-1.653013771	0.191471986
Sticky	t3a	3	irr	04/05/2017	1	s	17.20000076	Diptera	2	2	-1.653013771	0.191471986
Sticky	t3a	3	irr	04/05/2017	1	s	17.5	Diptera	2	1	-1.653013771	0.191471986
Sticky	t3a	3	irr	04/05/2017	1	s	17.60000038	Diptera	2	2	-1.653013771	0.191471986
Sticky	t3a	3	irr	04/05/2017	1	s	17.60000038	Diptera	2	2	-1.653013771	0.191471986
Sticky	t3a	3	irr	04/05/2017	1	s	17.79999924	Diptera	2	1	-1.653013771	0.191471986
Sticky	t3a	3	irr	04/05/2017	1	s	18.20000076	Diptera	2	1	-1.653013771	0.191471986
Sticky	t3a	3	irr	04/05/2017	1	s	22.39999962	Diptera	2	1	-1.653013771	0.191471986
Sticky	t3a	3	irr	04/05/2017	1	s	23	Diptera	2	1	-1.653013771	0.191471986
Sticky	t3a	3	irr	04/05/2017	1	s	30.20000076	Diptera	2	1	-1.653013771	0.191471986
Sticky	t3a	3	irr	04/05/2017	1	s	31	Diptera	2	1	-1.653013771	0.191471986
Sticky	t3a	3	irr	04/05/2017	1	s	38.20000076	Diptera	2	1	-1.653013771	0.191471986
Sticky	t3a	3	irr	04/05/2017	1	s	47.5	Diptera	2	1	-1.653013771	0.191471986
Sticky	t3a	3	irr	04/05/2017	1	s	48.5	Diptera	2	1	-1.653013771	0.191471986
Sticky	t3a	3	irr	04/05/2017	1	s	58	Diptera	2	1	-1.653013771	0.191471986
Sticky	t3b	3	irr	04/05/2017	1	s	3	Diptera	2	1	-1.653013771	0.191471986
Sticky	t3b	3	irr	04/05/2017	1	s	4.300000191	Diptera	2	1	-1.653013771	0.191471986
Sticky	t3b	3	irr	04/05/2017	1	s	5.5	Diptera	2	1	-1.653013771	0.191471986
Sticky	t3b	3	irr	04/05/2017	1	s	6	Diptera	2	1	-1.653013771	0.191471986
Sticky	t3b	3	irr	04/05/2017	1	s	6.199999809	Diptera	2	1	-1.653013771	0.191471986
Sticky	t3b	3	irr	04/05/2017	1	s	6.5	Diptera	2	1	-1.653013771	0.191471986
Sticky	t3b	3	irr	04/05/2017	1	s	11.10000038	Diptera	2	1	-1.653013771	0.191471986
Sticky	t3b	3	irr	04/05/2017	1	s	12	Diptera	2	1	-1.653013771	0.191471986
Sticky	t3b	3	irr	04/05/2017	1	s	16	Diptera	2	1	-1.653013771	0.191471986
Sticky	t3b	3	irr	04/05/2017	1	s	16.60000038	Diptera	2	1	-1.653013771	0.191471986
Sticky	t3b	3	irr	04/05/2017	1	s	17	Diptera	2	1	-1.653013771	0.191471986
Sticky	t3b	3	irr	04/05/2017	1	s	17.29999924	Diptera	2	2	-1.653013771	0.191471986
Sticky	t3b	3	irr	04/05/2017	1	s	17.29999924	Diptera	2	2	-1.653013771	0.191471986
Sticky	t3b	3	irr	04/05/2017	1	s	17.89999962	Diptera	2	1	-1.653013771	0.191471986
Sticky	t3b	3	irr	04/05/2017	1	s	18.29999924	Diptera	2	1	-1.653013771	0.191471986
Sticky	t3b	3	irr	04/05/2017	1	s	20.10000038	Diptera	2	1	-1.653013771	0.191471986
Sticky	t3b	3	irr	04/05/2017	1	s	24.20000076	Diptera	2	1	-1.653013771	0.191471986
Sticky	t3b	3	irr	04/05/2017	1	s	24.39999962	Diptera	2	1	-1.653013771	0.191471986
Sticky	t3b	3	irr	04/05/2017	1	s	25.60000038	Diptera	2	1	-1.653013771	0.191471986
Sticky	t3b	3	irr	04/05/2017	1	s	30	Diptera	2	1	-1.653013771	0.191471986
Sticky	t3b	3	irr	04/05/2017	1	s	31	Diptera	2	1	-1.653013771	0.191471986
Sticky	t3b	3	irr	04/05/2017	1	s	34.20000076	Diptera	2	1	-1.653013771	0.191471986
Sticky	t3b	3	irr	04/05/2017	1	s	36.5	Diptera	2	1	-1.653013771	0.191471986
Sticky	t3b	3	irr	04/05/2017	1	s	46.79999924	Diptera	2	1	-1.653013771	0.191471986
Sticky	t3b	3	irr	04/05/2017	1	s	52	Diptera	2	1	-1.653013771	0.191471986
Sticky	t3b	3	irr	04/05/2017	1	s	56.70000076	Diptera	2	1	-1.653013771	0.191471986
Sticky	t3b	3	irr	04/05/2017	1	s	58.20000076	Diptera	2	1	-1.653013771	0.191471986
Sticky	t3b	3	irr	04/05/2017	1	s	58.5	Diptera	2	1	-1.653013771	0.191471986
Sticky	t4a	4	con	04/05/2017	1	S	8	Diptera	2	1	-1.653013771	0.191471986
Sticky	t4a	4	con	04/05/2017	1	S	13.19999981	Diptera	2	1	-1.653013771	0.191471986
Sticky	t4a	4	con	04/05/2017	1	S	16.29999924	Diptera	2	1	-1.653013771	0.191471986
Sticky	t4a	4	con	04/05/2017	1	S	22.5	Diptera	2	1	-1.653013771	0.191471986
Sticky	t4a	4	con	04/05/2017	1	S	23.5	Diptera	2	1	-1.653013771	0.191471986
Sticky	t4a	4	con	04/05/2017	1	S	28.39999962	Diptera	2	1	-1.653013771	0.191471986
Sticky	t4a	4	con	04/05/2017	1	S	29.5	Diptera	2	1	-1.653013771	0.191471986
Sticky	t4a	4	con	04/05/2017	1	S	30.29999924	Diptera	2	1	-1.653013771	0.191471986
Sticky	t4a	4	con	04/05/2017	1	S	32.5	Diptera	2	1	-1.653013771	0.191471986
Sticky	t4a	4	con	04/05/2017	1	S	37.20000076	Diptera	2	1	-1.653013771	0.191471986
Sticky	t4a	4	con	04/05/2017	1	S	40	Diptera	2	1	-1.653013771	0.191471986
Sticky	t4a	4	con	04/05/2017	1	S	40.5	Diptera	2	1	-1.653013771	0.191471986
Sticky	t4a	4	con	04/05/2017	1	S	42.59999847	Diptera	2	1	-1.653013771	0.191471986
Sticky	t4a	4	con	04/05/2017	1	S	45.5	Diptera	2	1	-1.653013771	0.191471986
Sticky	t4a	4	con	04/05/2017	1	S	50.29999924	Diptera	2	1	-1.653013771	0.191471986
Sticky	t4a	4	con	04/05/2017	1	S	55	Diptera	2	1	-1.653013771	0.191471986
Sticky	t4a	4	con	04/05/2017	1	S	56	Diptera	2	2	-1.653013771	0.191471986
Sticky	t4a	4	con	04/05/2017	1	S	56	Diptera	2	2	-1.653013771	0.191471986
Sticky	t4a	4	con	04/05/2017	1	S	56.20000076	Diptera	2	1	-1.653013771	0.191471986
Sticky	t4b	4	con	04/05/2017	1	s	8.5	Diptera	2	1	-1.653013771	0.191471986
Sticky	t4b	4	con	04/05/2017	1	s	9.5	Diptera	2	2	-1.653013771	0.191471986
Sticky	t4b	4	con	04/05/2017	1	s	9.5	Diptera	2	2	-1.653013771	0.191471986
Sticky	t4b	4	con	04/05/2017	1	s	9.600000381	Diptera	2	1	-1.653013771	0.191471986
Sticky	t4b	4	con	04/05/2017	1	s	10.39999962	Diptera	2	1	-1.653013771	0.191471986
Sticky	t4b	4	con	04/05/2017	1	s	11.60000038	Diptera	2	1	-1.653013771	0.191471986
Sticky	t4b	4	con	04/05/2017	1	s	13.5	Diptera	2	2	-1.653013771	0.191471986
Sticky	t4b	4	con	04/05/2017	1	s	13.5	Diptera	2	2	-1.653013771	0.191471986
Sticky	t4b	4	con	04/05/2017	1	s	14.5	Diptera	2	1	-1.653013771	0.191471986
Sticky	t4b	4	con	04/05/2017	1	s	15.30000019	Diptera	2	2	-1.653013771	0.191471986
Sticky	t4b	4	con	04/05/2017	1	s	15.30000019	Diptera	2	2	-1.653013771	0.191471986
Sticky	t4b	4	con	04/05/2017	1	s	16.5	Diptera	2	1	-1.653013771	0.191471986
Sticky	t4b	4	con	04/05/2017	1	s	21	Diptera	2	1	-1.653013771	0.191471986
Sticky	t4b	4	con	04/05/2017	1	s	22	Diptera	2	1	-1.653013771	0.191471986
Sticky	t4b	4	con	04/05/2017	1	s	24.5	Diptera	2	1	-1.653013771	0.191471986
Sticky	t4b	4	con	04/05/2017	1	s	24.60000038	Diptera	2	1	-1.653013771	0.191471986
Sticky	t4b	4	con	04/05/2017	1	s	27	Diptera	2	1	-1.653013771	0.191471986
Sticky	t4b	4	con	04/05/2017	1	s	36.40000153	Diptera	2	1	-1.653013771	0.191471986
Sticky	t4b	4	con	04/05/2017	1	s	41.5	Diptera	2	1	-1.653013771	0.191471986
Sticky	t4b	4	con	04/05/2017	1	s	43.20000076	Diptera	2	1	-1.653013771	0.191471986
Sticky	t4b	4	con	04/05/2017	1	s	46.59999847	Diptera	2	1	-1.653013771	0.191471986
Sticky	t5a	5	wet	04/05/2017	1	s	8.899999619	Diptera	2	1	-1.653013771	0.191471986
Sticky	t5a	5	wet	04/05/2017	1	s	11.60000038	Diptera	2	1	-1.653013771	0.191471986
Sticky	t5a	5	wet	04/05/2017	1	s	15.10000038	Diptera	2	1	-1.653013771	0.191471986
Sticky	t5a	5	wet	04/05/2017	1	s	15.39999962	Diptera	2	2	-1.653013771	0.191471986
Sticky	t5a	5	wet	04/05/2017	1	s	15.39999962	Diptera	2	2	-1.653013771	0.191471986
Sticky	t5a	5	wet	04/05/2017	1	s	17.20000076	Diptera	2	1	-1.653013771	0.191471986
Sticky	t5a	5	wet	04/05/2017	1	s	17.39999962	Diptera	2	1	-1.653013771	0.191471986
Sticky	t5a	5	wet	04/05/2017	1	s	18	Diptera	2	1	-1.653013771	0.191471986
Sticky	t5a	5	wet	04/05/2017	1	s	19	Diptera	2	1	-1.653013771	0.191471986
Sticky	t5a	5	wet	04/05/2017	1	s	26	Diptera	2	2	-1.653013771	0.191471986
Sticky	t5a	5	wet	04/05/2017	1	s	26	Diptera	2	2	-1.653013771	0.191471986
Sticky	t5a	5	wet	04/05/2017	1	s	26.10000038	Diptera	2	1	-1.653013771	0.191471986
Sticky	t5a	5	wet	04/05/2017	1	s	27.79999924	Diptera	2	1	-1.653013771	0.191471986
Sticky	t5a	5	wet	04/05/2017	1	s	28.20000076	Diptera	2	1	-1.653013771	0.191471986
Sticky	t5a	5	wet	04/05/2017	1	s	28.39999962	Diptera	2	1	-1.653013771	0.191471986
Sticky	t5a	5	wet	04/05/2017	1	s	31.5	Diptera	2	1	-1.653013771	0.191471986
Sticky	t5a	5	wet	04/05/2017	1	s	32.40000153	Diptera	2	1	-1.653013771	0.191471986
Sticky	t5a	5	wet	04/05/2017	1	s	36	Diptera	2	1	-1.653013771	0.191471986
Sticky	t5a	5	wet	04/05/2017	1	s	41.5	Diptera	2	1	-1.653013771	0.191471986
Sticky	t5a	5	wet	04/05/2017	1	s	58.90000153	Diptera	2	1	-1.653013771	0.191471986
Sticky	t5b	5	wet	04/05/2017	1	s	5	Diptera	2	1	-1.653013771	0.191471986
Sticky	t5b	5	wet	04/05/2017	1	s	5.400000095	Diptera	2	2	-1.653013771	0.191471986
Sticky	t5b	5	wet	04/05/2017	1	s	5.400000095	Diptera	2	2	-1.653013771	0.191471986
Sticky	t5b	5	wet	04/05/2017	1	s	6	Diptera	2	1	-1.653013771	0.191471986
Sticky	t5b	5	wet	04/05/2017	1	s	10.10000038	Diptera	2	1	-1.653013771	0.191471986
Sticky	t5b	5	wet	04/05/2017	1	s	12	Diptera	2	1	-1.653013771	0.191471986
Sticky	t5b	5	wet	04/05/2017	1	s	12.60000038	Diptera	2	1	-1.653013771	0.191471986
Sticky	t5b	5	wet	04/05/2017	1	s	20.39999962	Diptera	2	1	-1.653013771	0.191471986
Sticky	t5b	5	wet	04/05/2017	1	s	20.70000076	Diptera	2	1	-1.653013771	0.191471986
Sticky	t5b	5	wet	04/05/2017	1	s	22.20000076	Diptera	2	1	-1.653013771	0.191471986
Sticky	t5b	5	wet	04/05/2017	1	s	38.5	Diptera	2	1	-1.653013771	0.191471986
Sticky	t5b	5	wet	04/05/2017	1	s	39.5	Diptera	2	1	-1.653013771	0.191471986
Sticky	t5b	5	wet	04/05/2017	1	s	47.20000076	Diptera	2	1	-1.653013771	0.191471986
Sticky	t5b	5	wet	04/05/2017	1	s	52	Diptera	2	1	-1.653013771	0.191471986
Sticky	t5b	5	wet	04/05/2017	1	s	55.20000076	Diptera	2	1	-1.653013771	0.191471986
Sticky	t5b	5	wet	04/05/2017	1	s	57.59999847	Diptera	2	1	-1.653013771	0.191471986
Sticky	t1b	1	irr	04/05/2017	1	n	28.39999962	Hymenoptera	2	1	-2.202594736	0.110516026
Sticky	t2a	2	con	04/05/2017	1	n	10	Hymenoptera	2	1	-2.202594736	0.110516026
Sticky	t2a	2	con	04/05/2017	1	n	19	Hymenoptera	2	1	-2.202594736	0.110516026
Sticky	t2a	2	con	04/05/2017	1	n	32.59999847	Hymenoptera	2	1	-2.202594736	0.110516026
Sticky	t2b	2	con	04/05/2017	1	n	19.60000038	Hymenoptera	2	1	-2.202594736	0.110516026
Sticky	t2a	2	con	04/05/2017	1	s	4.5	Hymenoptera	2	1	-2.202594736	0.110516026
Sticky	t1a	1	irr	04/05/2017	1	n	3.900000095	Acari	1	1	3.682	0.039725766
Sticky	t1a	1	irr	04/05/2017	1	n	8.399999619	Acari	1	1	3.682	0.039725766
Sticky	t1a	1	irr	04/05/2017	1	n	11	Acari	1	1	3.682	0.039725766
Sticky	t2b	2	con	04/05/2017	1	n	6	Acari	1	2	3.682	0.039725766
Sticky	t2b	2	con	04/05/2017	1	n	6	Acari	1	2	3.682	0.039725766
Sticky	t2b	2	con	04/05/2017	1	n	6.099999905	Acari	1	2	3.682	0.039725766
Sticky	t2b	2	con	04/05/2017	1	n	6.099999905	Acari	1	2	3.682	0.039725766
Sticky	t2b	2	con	04/05/2017	1	n	6.5	Acari	1	3	3.682	0.039725766
Sticky	t2b	2	con	04/05/2017	1	n	6.5	Acari	1	3	3.682	0.039725766
Sticky	t2b	2	con	04/05/2017	1	n	6.5	Acari	1	3	3.682	0.039725766
Sticky	t2b	2	con	04/05/2017	1	n	6.800000191	Acari	1	2	3.682	0.039725766
Sticky	t2b	2	con	04/05/2017	1	n	6.800000191	Acari	1	2	3.682	0.039725766
Sticky	t2b	2	con	04/05/2017	1	n	7.199999809	Acari	1	1	3.682	0.039725766
Sticky	t2b	2	con	04/05/2017	1	n	7.800000191	Acari	1	1	3.682	0.039725766
Sticky	t2b	2	con	04/05/2017	1	n	8	Acari	1	1	3.682	0.039725766
Sticky	t2b	2	con	04/05/2017	1	n	15.60000038	Acari	1	1	3.682	0.039725766
Sticky	t3b	3	irr	04/05/2017	1	n	0.300000012	Acari	1	1	3.682	0.039725766
Sticky	t4b	4	con	04/05/2017	1	n	5.400000095	Acari	1	1	3.682	0.039725766
Sticky	t5a	5	wet	04/05/2017	1	n	3.400000095	Acari	1	1	3.682	0.039725766
Sticky	t5b	5	wet	04/05/2017	1	n	0.800000012	Acari	1	1	3.682	0.039725766
Sticky	t5b	5	wet	04/05/2017	1	n	15.69999981	Acari	1	1	3.682	0.039725766
Sticky	t2b	2	con	04/05/2017	1	s	3.5	Acari	1	1	3.682	0.039725766
Sticky	t2b	2	con	04/05/2017	1	s	6.800000191	Acari	1	1	3.682	0.039725766
Sticky	t3a	3	irr	04/05/2017	1	s	0.5	Acari	1	1	3.682	0.039725766
Sticky	t3a	3	irr	04/05/2017	1	s	9	Acari	1	1	3.682	0.039725766
Sticky	t3b	3	irr	04/05/2017	1	s	0.600000024	Acari	1	2	3.682	0.039725766
Sticky	t3b	3	irr	04/05/2017	1	s	0.600000024	Acari	1	2	3.682	0.039725766
Sticky	t3b	3	irr	04/05/2017	1	s	18.5	Acari	1	1	3.682	0.039725766
Sticky	t3b	3	irr	04/05/2017	1	s	22.5	Acari	1	1	3.682	0.039725766
Sticky	t1a	1	irr	04/05/2017	1	n	3.200000048	Diptera	1	1	-3.293	0.037142255
Sticky	t1a	1	irr	04/05/2017	1	n	3.5	Diptera	1	1	-3.293	0.037142255
Sticky	t1a	1	irr	04/05/2017	1	n	4.900000095	Diptera	1	2	-3.293	0.037142255
Sticky	t1a	1	irr	04/05/2017	1	n	4.900000095	Diptera	1	2	-3.293	0.037142255
Sticky	t1a	1	irr	04/05/2017	1	n	8.399999619	Diptera	1	1	-3.293	0.037142255
Sticky	t1a	1	irr	04/05/2017	1	n	15.10000038	Diptera	1	1	-3.293	0.037142255
Sticky	t1a	1	irr	04/05/2017	1	n	18	Diptera	1	1	-3.293	0.037142255
Sticky	t1a	1	irr	04/05/2017	1	n	22.60000038	Diptera	1	1	-3.293	0.037142255
Sticky	t1a	1	irr	04/05/2017	1	n	28	Diptera	1	1	-3.293	0.037142255
Sticky	t1a	1	irr	04/05/2017	1	n	29.29999924	Diptera	1	1	-3.293	0.037142255
Sticky	t1a	1	irr	04/05/2017	1	n	30.70000076	Diptera	1	1	-3.293	0.037142255
Sticky	t1a	1	irr	04/05/2017	1	n	32	Diptera	1	1	-3.293	0.037142255
Sticky	t1a	1	irr	04/05/2017	1	n	33.5	Diptera	1	1	-3.293	0.037142255
Sticky	t1a	1	irr	04/05/2017	1	n	34.5	Diptera	1	1	-3.293	0.037142255
Sticky	t1a	1	irr	04/05/2017	1	n	38.20000076	Diptera	1	1	-3.293	0.037142255
Sticky	t1a	1	irr	04/05/2017	1	n	46.5	Diptera	1	1	-3.293	0.037142255
Sticky	t1a	1	irr	04/05/2017	1	n	48.20000076	Diptera	1	1	-3.293	0.037142255
Sticky	t1a	1	irr	04/05/2017	1	n	49.59999847	Diptera	1	1	-3.293	0.037142255
Sticky	t1a	1	irr	04/05/2017	1	n	52.5	Diptera	1	1	-3.293	0.037142255
Sticky	t1a	1	irr	04/05/2017	1	n	57	Diptera	1	1	-3.293	0.037142255
Sticky	t1a	1	irr	04/05/2017	1	n	57.09999847	Diptera	1	1	-3.293	0.037142255
Sticky	t1a	1	irr	04/05/2017	1	n	58	Diptera	1	1	-3.293	0.037142255
Sticky	t1b	1	irr	04/05/2017	1	n	1.700000048	Diptera	1	1	-3.293	0.037142255
Sticky	t1b	1	irr	04/05/2017	1	n	2.299999952	Diptera	1	1	-3.293	0.037142255
Sticky	t1b	1	irr	04/05/2017	1	n	2.400000095	Diptera	1	1	-3.293	0.037142255
Sticky	t1b	1	irr	04/05/2017	1	n	2.5	Diptera	1	1	-3.293	0.037142255
Sticky	t1b	1	irr	04/05/2017	1	n	2.599999905	Diptera	1	1	-3.293	0.037142255
Sticky	t1b	1	irr	04/05/2017	1	n	2.900000095	Diptera	1	1	-3.293	0.037142255
Sticky	t1b	1	irr	04/05/2017	1	n	4.300000191	Diptera	1	1	-3.293	0.037142255
Sticky	t1b	1	irr	04/05/2017	1	n	4.800000191	Diptera	1	1	-3.293	0.037142255
Sticky	t1b	1	irr	04/05/2017	1	n	4.900000095	Diptera	1	1	-3.293	0.037142255
Sticky	t1b	1	irr	04/05/2017	1	n	5.599999905	Diptera	1	1	-3.293	0.037142255
Sticky	t1b	1	irr	04/05/2017	1	n	6.400000095	Diptera	1	1	-3.293	0.037142255
Sticky	t1b	1	irr	04/05/2017	1	n	11	Diptera	1	1	-3.293	0.037142255
Sticky	t1b	1	irr	04/05/2017	1	n	11.39999962	Diptera	1	1	-3.293	0.037142255
Sticky	t1b	1	irr	04/05/2017	1	n	12	Diptera	1	1	-3.293	0.037142255
Sticky	t1b	1	irr	04/05/2017	1	n	12.30000019	Diptera	1	1	-3.293	0.037142255
Sticky	t1b	1	irr	04/05/2017	1	n	17.10000038	Diptera	1	1	-3.293	0.037142255
Sticky	t1b	1	irr	04/05/2017	1	n	20.20000076	Diptera	1	1	-3.293	0.037142255
Sticky	t1b	1	irr	04/05/2017	1	n	24.29999924	Diptera	1	1	-3.293	0.037142255
Sticky	t1b	1	irr	04/05/2017	1	n	25	Diptera	1	1	-3.293	0.037142255
Sticky	t1b	1	irr	04/05/2017	1	n	28.5	Diptera	1	1	-3.293	0.037142255
Sticky	t1b	1	irr	04/05/2017	1	n	30.60000038	Diptera	1	1	-3.293	0.037142255
Sticky	t1b	1	irr	04/05/2017	1	n	34.59999847	Diptera	1	1	-3.293	0.037142255
Sticky	t1b	1	irr	04/05/2017	1	n	37	Diptera	1	1	-3.293	0.037142255
Sticky	t1b	1	irr	04/05/2017	1	n	48.90000153	Diptera	1	1	-3.293	0.037142255
Sticky	t1b	1	irr	04/05/2017	1	n	56	Diptera	1	1	-3.293	0.037142255
Sticky	t2a	2	con	04/05/2017	1	n	2.599999905	Diptera	1	1	-3.293	0.037142255
Sticky	t2a	2	con	04/05/2017	1	n	2.900000095	Diptera	1	2	-3.293	0.037142255
Sticky	t2a	2	con	04/05/2017	1	n	2.900000095	Diptera	1	2	-3.293	0.037142255
Sticky	t2a	2	con	04/05/2017	1	n	3	Diptera	1	1	-3.293	0.037142255
Sticky	t2a	2	con	04/05/2017	1	n	3.200000048	Diptera	1	1	-3.293	0.037142255
Sticky	t2a	2	con	04/05/2017	1	n	3.599999905	Diptera	1	1	-3.293	0.037142255
Sticky	t2a	2	con	04/05/2017	1	n	6	Diptera	1	2	-3.293	0.037142255
Sticky	t2a	2	con	04/05/2017	1	n	6	Diptera	1	2	-3.293	0.037142255
Sticky	t2a	2	con	04/05/2017	1	n	10.89999962	Diptera	1	1	-3.293	0.037142255
Sticky	t2a	2	con	04/05/2017	1	n	12.10000038	Diptera	1	2	-3.293	0.037142255
Sticky	t2a	2	con	04/05/2017	1	n	12.10000038	Diptera	1	2	-3.293	0.037142255
Sticky	t2a	2	con	04/05/2017	1	n	12.69999981	Diptera	1	1	-3.293	0.037142255
Sticky	t2a	2	con	04/05/2017	1	n	13.10000038	Diptera	1	1	-3.293	0.037142255
Sticky	t2a	2	con	04/05/2017	1	n	14.19999981	Diptera	1	2	-3.293	0.037142255
Sticky	t2a	2	con	04/05/2017	1	n	14.19999981	Diptera	1	2	-3.293	0.037142255
Sticky	t2a	2	con	04/05/2017	1	n	16	Diptera	1	1	-3.293	0.037142255
Sticky	t2a	2	con	04/05/2017	1	n	16.89999962	Diptera	1	1	-3.293	0.037142255
Sticky	t2a	2	con	04/05/2017	1	n	17.29999924	Diptera	1	2	-3.293	0.037142255
Sticky	t2a	2	con	04/05/2017	1	n	17.29999924	Diptera	1	2	-3.293	0.037142255
Sticky	t2a	2	con	04/05/2017	1	n	18	Diptera	1	1	-3.293	0.037142255
Sticky	t2a	2	con	04/05/2017	1	n	27.20000076	Diptera	1	1	-3.293	0.037142255
Sticky	t2a	2	con	04/05/2017	1	n	28.29999924	Diptera	1	2	-3.293	0.037142255
Sticky	t2a	2	con	04/05/2017	1	n	28.29999924	Diptera	1	2	-3.293	0.037142255
Sticky	t2a	2	con	04/05/2017	1	n	33.79999924	Diptera	1	1	-3.293	0.037142255
Sticky	t2a	2	con	04/05/2017	1	n	34	Diptera	1	1	-3.293	0.037142255
Sticky	t2a	2	con	04/05/2017	1	n	35.5	Diptera	1	1	-3.293	0.037142255
Sticky	t2a	2	con	04/05/2017	1	n	37.40000153	Diptera	1	1	-3.293	0.037142255
Sticky	t2a	2	con	04/05/2017	1	n	38.29999924	Diptera	1	1	-3.293	0.037142255
Sticky	t2a	2	con	04/05/2017	1	n	41	Diptera	1	1	-3.293	0.037142255
Sticky	t2a	2	con	04/05/2017	1	n	52.59999847	Diptera	1	1	-3.293	0.037142255
Sticky	t2a	2	con	04/05/2017	1	n	57.20000076	Diptera	1	1	-3.293	0.037142255
Sticky	t2b	2	con	04/05/2017	1	n	1	Diptera	1	1	-3.293	0.037142255
Sticky	t2b	2	con	04/05/2017	1	n	2.599999905	Diptera	1	1	-3.293	0.037142255
Sticky	t2b	2	con	04/05/2017	1	n	4	Diptera	1	1	-3.293	0.037142255
Sticky	t2b	2	con	04/05/2017	1	n	4.5	Diptera	1	1	-3.293	0.037142255
Sticky	t2b	2	con	04/05/2017	1	n	5	Diptera	1	1	-3.293	0.037142255
Sticky	t2b	2	con	04/05/2017	1	n	5.5	Diptera	1	1	-3.293	0.037142255
Sticky	t2b	2	con	04/05/2017	1	n	5.800000191	Diptera	1	1	-3.293	0.037142255
Sticky	t2b	2	con	04/05/2017	1	n	6.5	Diptera	1	1	-3.293	0.037142255
Sticky	t2b	2	con	04/05/2017	1	n	6.800000191	Diptera	1	1	-3.293	0.037142255
Sticky	t2b	2	con	04/05/2017	1	n	8.100000381	Diptera	1	1	-3.293	0.037142255
Sticky	t2b	2	con	04/05/2017	1	n	12.30000019	Diptera	1	1	-3.293	0.037142255
Sticky	t2b	2	con	04/05/2017	1	n	15.10000038	Diptera	1	1	-3.293	0.037142255
Sticky	t2b	2	con	04/05/2017	1	n	15.39999962	Diptera	1	2	-3.293	0.037142255
Sticky	t2b	2	con	04/05/2017	1	n	15.39999962	Diptera	1	2	-3.293	0.037142255
Sticky	t2b	2	con	04/05/2017	1	n	19.20000076	Diptera	1	1	-3.293	0.037142255
Sticky	t2b	2	con	04/05/2017	1	n	19.89999962	Diptera	1	1	-3.293	0.037142255
Sticky	t2b	2	con	04/05/2017	1	n	20.10000038	Diptera	1	2	-3.293	0.037142255
Sticky	t2b	2	con	04/05/2017	1	n	20.10000038	Diptera	1	2	-3.293	0.037142255
Sticky	t2b	2	con	04/05/2017	1	n	20.5	Diptera	1	1	-3.293	0.037142255
Sticky	t2b	2	con	04/05/2017	1	n	21	Diptera	1	1	-3.293	0.037142255
Sticky	t2b	2	con	04/05/2017	1	n	22.29999924	Diptera	1	1	-3.293	0.037142255
Sticky	t2b	2	con	04/05/2017	1	n	25.39999962	Diptera	1	1	-3.293	0.037142255
Sticky	t2b	2	con	04/05/2017	1	n	27.10000038	Diptera	1	1	-3.293	0.037142255
Sticky	t2b	2	con	04/05/2017	1	n	27.39999962	Diptera	1	1	-3.293	0.037142255
Sticky	t2b	2	con	04/05/2017	1	n	30.5	Diptera	1	2	-3.293	0.037142255
Sticky	t2b	2	con	04/05/2017	1	n	30.5	Diptera	1	2	-3.293	0.037142255
Sticky	t2b	2	con	04/05/2017	1	n	31.20000076	Diptera	1	1	-3.293	0.037142255
Sticky	t2b	2	con	04/05/2017	1	n	32.40000153	Diptera	1	1	-3.293	0.037142255
Sticky	t2b	2	con	04/05/2017	1	n	33.20000076	Diptera	1	1	-3.293	0.037142255
Sticky	t2b	2	con	04/05/2017	1	n	35.90000153	Diptera	1	1	-3.293	0.037142255
Sticky	t2b	2	con	04/05/2017	1	n	37.40000153	Diptera	1	1	-3.293	0.037142255
Sticky	t2b	2	con	04/05/2017	1	n	40.20000076	Diptera	1	1	-3.293	0.037142255
Sticky	t2b	2	con	04/05/2017	1	n	46.40000153	Diptera	1	1	-3.293	0.037142255
Sticky	t2b	2	con	04/05/2017	1	n	47.5	Diptera	1	1	-3.293	0.037142255
Sticky	t2b	2	con	04/05/2017	1	n	48	Diptera	1	1	-3.293	0.037142255
Sticky	t2b	2	con	04/05/2017	1	n	49	Diptera	1	1	-3.293	0.037142255
Sticky	t2b	2	con	04/05/2017	1	n	52	Diptera	1	1	-3.293	0.037142255
Sticky	t2b	2	con	04/05/2017	1	n	57	Diptera	1	1	-3.293	0.037142255
Sticky	t2b	2	con	04/05/2017	1	n	57.29999924	Diptera	1	1	-3.293	0.037142255
Sticky	t2b	2	con	04/05/2017	1	n	57.5	Diptera	1	1	-3.293	0.037142255
Sticky	t3a	3	irr	04/05/2017	1	n	8.300000191	Diptera	1	1	-3.293	0.037142255
Sticky	t3a	3	irr	04/05/2017	1	n	10	Diptera	1	1	-3.293	0.037142255
Sticky	t3a	3	irr	04/05/2017	1	n	14.5	Diptera	1	1	-3.293	0.037142255
Sticky	t3a	3	irr	04/05/2017	1	n	18	Diptera	1	1	-3.293	0.037142255
Sticky	t3a	3	irr	04/05/2017	1	n	22.60000038	Diptera	1	1	-3.293	0.037142255
Sticky	t3a	3	irr	04/05/2017	1	n	23	Diptera	1	1	-3.293	0.037142255
Sticky	t3a	3	irr	04/05/2017	1	n	29	Diptera	1	1	-3.293	0.037142255
Sticky	t3a	3	irr	04/05/2017	1	n	28.60000038	Diptera	1	1	-3.293	0.037142255
Sticky	t3a	3	irr	04/05/2017	1	n	32.09999847	Diptera	1	1	-3.293	0.037142255
Sticky	t3a	3	irr	04/05/2017	1	n	32.29999924	Diptera	1	1	-3.293	0.037142255
Sticky	t3a	3	irr	04/05/2017	1	n	33.20000076	Diptera	1	1	-3.293	0.037142255
Sticky	t3a	3	irr	04/05/2017	1	n	36.59999847	Diptera	1	1	-3.293	0.037142255
Sticky	t3a	3	irr	04/05/2017	1	n	41	Diptera	1	1	-3.293	0.037142255
Sticky	t3a	3	irr	04/05/2017	1	n	45.5	Diptera	1	1	-3.293	0.037142255
Sticky	t3a	3	irr	04/05/2017	1	n	45.90000153	Diptera	1	1	-3.293	0.037142255
Sticky	t3a	3	irr	04/05/2017	1	n	54.29999924	Diptera	1	1	-3.293	0.037142255
Sticky	t3a	3	irr	04/05/2017	1	n	55.5	Diptera	1	2	-3.293	0.037142255
Sticky	t3a	3	irr	04/05/2017	1	n	55.5	Diptera	1	2	-3.293	0.037142255
Sticky	t3a	3	irr	04/05/2017	1	n	56	Diptera	1	1	-3.293	0.037142255
Sticky	t3b	3	irr	04/05/2017	1	n	1.899999976	Diptera	1	1	-3.293	0.037142255
Sticky	t3b	3	irr	04/05/2017	1	n	2.099999905	Diptera	1	1	-3.293	0.037142255
Sticky	t3b	3	irr	04/05/2017	1	n	4	Diptera	1	1	-3.293	0.037142255
Sticky	t3b	3	irr	04/05/2017	1	n	5.5	Diptera	1	2	-3.293	0.037142255
Sticky	t3b	3	irr	04/05/2017	1	n	5.5	Diptera	1	2	-3.293	0.037142255
Sticky	t3b	3	irr	04/05/2017	1	n	6.400000095	Diptera	1	1	-3.293	0.037142255
Sticky	t3b	3	irr	04/05/2017	1	n	7.199999809	Diptera	1	1	-3.293	0.037142255
Sticky	t3b	3	irr	04/05/2017	1	n	9.699999809	Diptera	1	1	-3.293	0.037142255
Sticky	t3b	3	irr	04/05/2017	1	n	9.899999619	Diptera	1	1	-3.293	0.037142255
Sticky	t3b	3	irr	04/05/2017	1	n	10.5	Diptera	1	1	-3.293	0.037142255
Sticky	t3b	3	irr	04/05/2017	1	n	13.39999962	Diptera	1	1	-3.293	0.037142255
Sticky	t3b	3	irr	04/05/2017	1	n	13.60000038	Diptera	1	1	-3.293	0.037142255
Sticky	t3b	3	irr	04/05/2017	1	n	15.80000019	Diptera	1	1	-3.293	0.037142255
Sticky	t3b	3	irr	04/05/2017	1	n	16.5	Diptera	1	1	-3.293	0.037142255
Sticky	t3b	3	irr	04/05/2017	1	n	21.39999962	Diptera	1	1	-3.293	0.037142255
Sticky	t3b	3	irr	04/05/2017	1	n	25	Diptera	1	1	-3.293	0.037142255
Sticky	t3b	3	irr	04/05/2017	1	n	26	Diptera	1	2	-3.293	0.037142255
Sticky	t3b	3	irr	04/05/2017	1	n	26	Diptera	1	2	-3.293	0.037142255
Sticky	t3b	3	irr	04/05/2017	1	n	27.5	Diptera	1	1	-3.293	0.037142255
Sticky	t3b	3	irr	04/05/2017	1	n	31	Diptera	1	1	-3.293	0.037142255
Sticky	t3b	3	irr	04/05/2017	1	n	31.60000038	Diptera	1	1	-3.293	0.037142255
Sticky	t3b	3	irr	04/05/2017	1	n	43	Diptera	1	1	-3.293	0.037142255
Sticky	t3b	3	irr	04/05/2017	1	n	43.5	Diptera	1	1	-3.293	0.037142255
Sticky	t3b	3	irr	04/05/2017	1	n	43.59999847	Diptera	1	1	-3.293	0.037142255
Sticky	t3b	3	irr	04/05/2017	1	n	45.20000076	Diptera	1	1	-3.293	0.037142255
Sticky	t3b	3	irr	04/05/2017	1	n	49.09999847	Diptera	1	3	-3.293	0.037142255
Sticky	t3b	3	irr	04/05/2017	1	n	49.09999847	Diptera	1	3	-3.293	0.037142255
Sticky	t3b	3	irr	04/05/2017	1	n	49.09999847	Diptera	1	3	-3.293	0.037142255
Sticky	t3b	3	irr	04/05/2017	1	n	49.70000076	Diptera	1	1	-3.293	0.037142255
Sticky	t4a	5	wet	04/05/2017	1	n	1.100000024	Diptera	1	1	-3.293	0.037142255
Sticky	t4a	4	con	04/05/2017	1	n	1.899999976	Diptera	1	1	-3.293	0.037142255
Sticky	t4a	4	con	04/05/2017	1	n	2.5	Diptera	1	1	-3.293	0.037142255
Sticky	t4a	4	con	04/05/2017	1	n	3	Diptera	1	2	-3.293	0.037142255
Sticky	t4a	4	con	04/05/2017	1	n	3	Diptera	1	2	-3.293	0.037142255
Sticky	t4a	4	con	04/05/2017	1	n	3.200000048	Diptera	1	1	-3.293	0.037142255
Sticky	t4a	4	con	04/05/2017	1	n	4	Diptera	1	2	-3.293	0.037142255
Sticky	t4a	4	con	04/05/2017	1	n	4	Diptera	1	2	-3.293	0.037142255
Sticky	t4a	4	con	04/05/2017	1	n	4.199999809	Diptera	1	1	-3.293	0.037142255
Sticky	t4a	4	con	04/05/2017	1	n	4.300000191	Diptera	1	1	-3.293	0.037142255
Sticky	t4a	4	con	04/05/2017	1	n	4.699999809	Diptera	1	1	-3.293	0.037142255
Sticky	t4a	4	con	04/05/2017	1	n	4.900000095	Diptera	1	1	-3.293	0.037142255
Sticky	t4a	4	con	04/05/2017	1	n	5	Diptera	1	2	-3.293	0.037142255
Sticky	t4a	4	con	04/05/2017	1	n	5	Diptera	1	2	-3.293	0.037142255
Sticky	t4a	4	con	04/05/2017	1	n	5.5	Diptera	1	2	-3.293	0.037142255
Sticky	t4a	4	con	04/05/2017	1	n	5.5	Diptera	1	2	-3.293	0.037142255
Sticky	t4a	4	con	04/05/2017	1	n	6.099999905	Diptera	1	2	-3.293	0.037142255
Sticky	t4a	4	con	04/05/2017	1	n	6.099999905	Diptera	1	2	-3.293	0.037142255
Sticky	t4a	4	con	04/05/2017	1	n	7	Diptera	1	2	-3.293	0.037142255
Sticky	t4a	4	con	04/05/2017	1	n	7	Diptera	1	2	-3.293	0.037142255
Sticky	t4a	4	con	04/05/2017	1	n	7.099999905	Diptera	1	2	-3.293	0.037142255
Sticky	t4a	4	con	04/05/2017	1	n	7.099999905	Diptera	1	2	-3.293	0.037142255
Sticky	t4a	4	con	04/05/2017	1	n	7.5	Diptera	1	2	-3.293	0.037142255
Sticky	t4a	4	con	04/05/2017	1	n	7.5	Diptera	1	2	-3.293	0.037142255
Sticky	t4a	4	con	04/05/2017	1	n	7.800000191	Diptera	1	1	-3.293	0.037142255
Sticky	t4a	4	con	04/05/2017	1	n	8	Diptera	1	1	-3.293	0.037142255
Sticky	t4a	4	con	04/05/2017	1	n	8.199999809	Diptera	1	1	-3.293	0.037142255
Sticky	t4a	4	con	04/05/2017	1	n	8.5	Diptera	1	1	-3.293	0.037142255
Sticky	t4a	4	con	04/05/2017	1	n	9	Diptera	1	2	-3.293	0.037142255
Sticky	t4a	4	con	04/05/2017	1	n	9	Diptera	1	2	-3.293	0.037142255
Sticky	t4a	4	con	04/05/2017	1	n	9.100000381	Diptera	1	2	-3.293	0.037142255
Sticky	t4a	4	con	04/05/2017	1	n	9.100000381	Diptera	1	2	-3.293	0.037142255
Sticky	t4a	4	con	04/05/2017	1	n	9.5	Diptera	1	1	-3.293	0.037142255
Sticky	t4a	4	con	04/05/2017	1	n	10	Diptera	1	1	-3.293	0.037142255
Sticky	t4a	4	con	04/05/2017	1	n	10.10000038	Diptera	1	2	-3.293	0.037142255
Sticky	t4a	4	con	04/05/2017	1	n	10.10000038	Diptera	1	2	-3.293	0.037142255
Sticky	t4a	4	con	04/05/2017	1	n	10.19999981	Diptera	1	2	-3.293	0.037142255
Sticky	t4a	4	con	04/05/2017	1	n	10.19999981	Diptera	1	2	-3.293	0.037142255
Sticky	t4a	4	con	04/05/2017	1	n	10.60000038	Diptera	1	3	-3.293	0.037142255
Sticky	t4a	4	con	04/05/2017	1	n	10.60000038	Diptera	1	3	-3.293	0.037142255
Sticky	t4a	4	con	04/05/2017	1	n	10.60000038	Diptera	1	3	-3.293	0.037142255
Sticky	t4a	4	con	04/05/2017	1	n	10.69999981	Diptera	1	1	-3.293	0.037142255
Sticky	t4a	4	con	04/05/2017	1	n	11.10000038	Diptera	1	1	-3.293	0.037142255
Sticky	t4a	4	con	04/05/2017	1	n	11.19999981	Diptera	1	1	-3.293	0.037142255
Sticky	t4a	4	con	04/05/2017	1	n	11.60000038	Diptera	1	1	-3.293	0.037142255
Sticky	t4a	4	con	04/05/2017	1	n	11.80000019	Diptera	1	1	-3.293	0.037142255
Sticky	t4a	4	con	04/05/2017	1	n	12	Diptera	1	1	-3.293	0.037142255
Sticky	t4a	4	con	04/05/2017	1	n	12.10000038	Diptera	1	2	-3.293	0.037142255
Sticky	t4a	4	con	04/05/2017	1	n	12.10000038	Diptera	1	2	-3.293	0.037142255
Sticky	t4a	4	con	04/05/2017	1	n	12.5	Diptera	1	4	-3.293	0.037142255
Sticky	t4a	4	con	04/05/2017	1	n	12.5	Diptera	1	4	-3.293	0.037142255
Sticky	t4a	4	con	04/05/2017	1	n	12.5	Diptera	1	4	-3.293	0.037142255
Sticky	t4a	4	con	04/05/2017	1	n	12.5	Diptera	1	4	-3.293	0.037142255
Sticky	t4a	4	con	04/05/2017	1	n	13	Diptera	1	1	-3.293	0.037142255
Sticky	t4a	4	con	04/05/2017	1	n	13.10000038	Diptera	1	2	-3.293	0.037142255
Sticky	t4a	4	con	04/05/2017	1	n	13.10000038	Diptera	1	2	-3.293	0.037142255
Sticky	t4a	4	con	04/05/2017	1	n	13.60000038	Diptera	1	1	-3.293	0.037142255
Sticky	t4a	4	con	04/05/2017	1	n	14	Diptera	1	1	-3.293	0.037142255
Sticky	t4a	4	con	04/05/2017	1	n	14.10000038	Diptera	1	1	-3.293	0.037142255
Sticky	t4a	4	con	04/05/2017	1	n	14.39999962	Diptera	1	1	-3.293	0.037142255
Sticky	t4a	4	con	04/05/2017	1	n	15	Diptera	1	2	-3.293	0.037142255
Sticky	t4a	4	con	04/05/2017	1	n	15	Diptera	1	2	-3.293	0.037142255
Sticky	t4a	4	con	04/05/2017	1	n	15.10000038	Diptera	1	2	-3.293	0.037142255
Sticky	t4a	4	con	04/05/2017	1	n	15.10000038	Diptera	1	2	-3.293	0.037142255
Sticky	t4a	4	con	04/05/2017	1	n	15.19999981	Diptera	1	1	-3.293	0.037142255
Sticky	t4a	4	con	04/05/2017	1	n	15.89999962	Diptera	1	1	-3.293	0.037142255
Sticky	t4a	4	con	04/05/2017	1	n	16	Diptera	1	4	-3.293	0.037142255
Sticky	t4a	4	con	04/05/2017	1	n	16	Diptera	1	4	-3.293	0.037142255
Sticky	t4a	4	con	04/05/2017	1	n	16	Diptera	1	4	-3.293	0.037142255
Sticky	t4a	4	con	04/05/2017	1	n	16	Diptera	1	4	-3.293	0.037142255
Sticky	t4a	4	con	04/05/2017	1	n	16.79999924	Diptera	1	1	-3.293	0.037142255
Sticky	t4a	4	con	04/05/2017	1	n	17.5	Diptera	1	1	-3.293	0.037142255
Sticky	t4a	4	con	04/05/2017	1	n	18	Diptera	1	2	-3.293	0.037142255
Sticky	t4a	4	con	04/05/2017	1	n	18	Diptera	1	2	-3.293	0.037142255
Sticky	t4a	4	con	04/05/2017	1	n	19	Diptera	1	1	-3.293	0.037142255
Sticky	t4a	4	con	04/05/2017	1	n	19.39999962	Diptera	1	1	-3.293	0.037142255
Sticky	t4a	4	con	04/05/2017	1	n	19.70000076	Diptera	1	1	-3.293	0.037142255
Sticky	t4a	4	con	04/05/2017	1	n	20.20000076	Diptera	1	1	-3.293	0.037142255
Sticky	t4a	4	con	04/05/2017	1	n	20.60000038	Diptera	1	1	-3.293	0.037142255
Sticky	t4a	4	con	04/05/2017	1	n	20.79999924	Diptera	1	2	-3.293	0.037142255
Sticky	t4a	4	con	04/05/2017	1	n	20.79999924	Diptera	1	2	-3.293	0.037142255
Sticky	t4a	4	con	04/05/2017	1	n	21.5	Diptera	1	3	-3.293	0.037142255
Sticky	t4a	4	con	04/05/2017	1	n	21.5	Diptera	1	3	-3.293	0.037142255
Sticky	t4a	4	con	04/05/2017	1	n	21.5	Diptera	1	3	-3.293	0.037142255
Sticky	t4a	4	con	04/05/2017	1	n	22.10000038	Diptera	1	2	-3.293	0.037142255
Sticky	t4a	4	con	04/05/2017	1	n	22.10000038	Diptera	1	2	-3.293	0.037142255
Sticky	t4a	4	con	04/05/2017	1	n	23	Diptera	1	1	-3.293	0.037142255
Sticky	t4a	4	con	04/05/2017	1	n	23.5	Diptera	1	1	-3.293	0.037142255
Sticky	t4a	4	con	04/05/2017	1	n	23.89999962	Diptera	1	1	-3.293	0.037142255
Sticky	t4a	4	con	04/05/2017	1	n	24	Diptera	1	1	-3.293	0.037142255
Sticky	t4a	4	con	04/05/2017	1	n	24.20000076	Diptera	1	1	-3.293	0.037142255
Sticky	t4a	4	con	04/05/2017	1	n	25.20000076	Diptera	1	1	-3.293	0.037142255
Sticky	t4a	4	con	04/05/2017	1	n	27.20000076	Diptera	1	1	-3.293	0.037142255
Sticky	t4a	4	con	04/05/2017	1	n	27.39999962	Diptera	1	1	-3.293	0.037142255
Sticky	t4a	4	con	04/05/2017	1	n	31.29999924	Diptera	1	1	-3.293	0.037142255
Sticky	t4a	4	con	04/05/2017	1	n	31.79999924	Diptera	1	1	-3.293	0.037142255
Sticky	t4a	4	con	04/05/2017	1	n	34.20000076	Diptera	1	1	-3.293	0.037142255
Sticky	t4a	4	con	04/05/2017	1	n	38.70000076	Diptera	1	1	-3.293	0.037142255
Sticky	t4a	4	con	04/05/2017	1	n	44.79999924	Diptera	1	1	-3.293	0.037142255
Sticky	t4a	4	con	04/05/2017	1	n	45.70000076	Diptera	1	1	-3.293	0.037142255
Sticky	t4a	4	con	04/05/2017	1	n	48.40000153	Diptera	1	1	-3.293	0.037142255
Sticky	t4a	4	con	04/05/2017	1	n	51	Diptera	1	1	-3.293	0.037142255
Sticky	t4a	4	con	04/05/2017	1	n	53	Diptera	1	1	-3.293	0.037142255
Sticky	t4a	4	con	04/05/2017	1	n	57	Diptera	1	1	-3.293	0.037142255
Sticky	t4a	4	con	04/05/2017	1	n	58.70000076	Diptera	1	1	-3.293	0.037142255
Sticky	t4a	4	con	04/05/2017	1	n	60	Diptera	1	1	-3.293	0.037142255
Sticky	t4b	4	con	04/05/2017	1	n	0.400000006	Diptera	1	1	-3.293	0.037142255
Sticky	t4b	4	con	04/05/2017	1	n	1.200000048	Diptera	1	1	-3.293	0.037142255
Sticky	t4b	4	con	04/05/2017	1	n	3.200000048	Diptera	1	1	-3.293	0.037142255
Sticky	t4b	4	con	04/05/2017	1	n	7.5	Diptera	1	1	-3.293	0.037142255
Sticky	t4b	4	con	04/05/2017	1	n	7.699999809	Diptera	1	1	-3.293	0.037142255
Sticky	t4b	4	con	04/05/2017	1	n	8.100000381	Diptera	1	1	-3.293	0.037142255
Sticky	t4b	4	con	04/05/2017	1	n	9.5	Diptera	1	2	-3.293	0.037142255
Sticky	t4b	4	con	04/05/2017	1	n	9.5	Diptera	1	2	-3.293	0.037142255
Sticky	t4b	4	con	04/05/2017	1	n	10.80000019	Diptera	1	1	-3.293	0.037142255
Sticky	t4b	4	con	04/05/2017	1	n	11.60000038	Diptera	1	1	-3.293	0.037142255
Sticky	t4b	4	con	04/05/2017	1	n	12.60000038	Diptera	1	1	-3.293	0.037142255
Sticky	t4b	4	con	04/05/2017	1	n	13.39999962	Diptera	1	1	-3.293	0.037142255
Sticky	t4b	4	con	04/05/2017	1	n	14	Diptera	1	3	-3.293	0.037142255
Sticky	t4b	4	con	04/05/2017	1	n	14	Diptera	1	3	-3.293	0.037142255
Sticky	t4b	4	con	04/05/2017	1	n	14	Diptera	1	3	-3.293	0.037142255
Sticky	t4b	4	con	04/05/2017	1	n	14.19999981	Diptera	1	1	-3.293	0.037142255
Sticky	t4b	4	con	04/05/2017	1	n	14.60000038	Diptera	1	1	-3.293	0.037142255
Sticky	t4b	4	con	04/05/2017	1	n	14.60000038	Diptera	1	1	-3.293	0.037142255
Sticky	t4b	4	con	04/05/2017	1	n	14.80000019	Diptera	1	1	-3.293	0.037142255
Sticky	t4b	4	con	04/05/2017	1	n	16.29999924	Diptera	1	1	-3.293	0.037142255
Sticky	t4b	4	con	04/05/2017	1	n	16.60000038	Diptera	1	1	-3.293	0.037142255
Sticky	t4b	4	con	04/05/2017	1	n	17	Diptera	1	1	-3.293	0.037142255
Sticky	t4b	4	con	04/05/2017	1	n	17.20000076	Diptera	1	1	-3.293	0.037142255
Sticky	t4b	4	con	04/05/2017	1	n	19.29999924	Diptera	1	1	-3.293	0.037142255
Sticky	t4b	4	con	04/05/2017	1	n	20.79999924	Diptera	1	1	-3.293	0.037142255
Sticky	t4b	4	con	04/05/2017	1	n	22	Diptera	1	1	-3.293	0.037142255
Sticky	t4b	4	con	04/05/2017	1	n	22.10000038	Diptera	1	1	-3.293	0.037142255
Sticky	t4b	4	con	04/05/2017	1	n	22.29999924	Diptera	1	1	-3.293	0.037142255
Sticky	t4b	4	con	04/05/2017	1	n	22.5	Diptera	1	1	-3.293	0.037142255
Sticky	t4b	4	con	04/05/2017	1	n	23	Diptera	1	1	-3.293	0.037142255
Sticky	t4b	4	con	04/05/2017	1	n	23.39999962	Diptera	1	1	-3.293	0.037142255
Sticky	t4b	4	con	04/05/2017	1	n	23.5	Diptera	1	1	-3.293	0.037142255
Sticky	t4b	4	con	04/05/2017	1	n	24.29999924	Diptera	1	1	-3.293	0.037142255
Sticky	t4b	4	con	04/05/2017	1	n	25	Diptera	1	1	-3.293	0.037142255
Sticky	t4b	4	con	04/05/2017	1	n	25.39999962	Diptera	1	1	-3.293	0.037142255
Sticky	t4b	4	con	04/05/2017	1	n	26	Diptera	1	1	-3.293	0.037142255
Sticky	t4b	4	con	04/05/2017	1	n	28.10000038	Diptera	1	1	-3.293	0.037142255
Sticky	t4b	4	con	04/05/2017	1	n	30.10000038	Diptera	1	2	-3.293	0.037142255
Sticky	t4b	4	con	04/05/2017	1	n	30.10000038	Diptera	1	2	-3.293	0.037142255
Sticky	t4b	4	con	04/05/2017	1	n	35.5	Diptera	1	1	-3.293	0.037142255
Sticky	t4b	4	con	04/05/2017	1	n	38.5	Diptera	1	1	-3.293	0.037142255
Sticky	t4b	4	con	04/05/2017	1	n	43.20000076	Diptera	1	1	-3.293	0.037142255
Sticky	t4b	4	con	04/05/2017	1	n	44	Diptera	1	1	-3.293	0.037142255
Sticky	t4b	4	con	04/05/2017	1	n	45.5	Diptera	1	1	-3.293	0.037142255
Sticky	t4b	4	con	04/05/2017	1	n	50	Diptera	1	1	-3.293	0.037142255
Sticky	t4b	4	con	04/05/2017	1	n	55.29999924	Diptera	1	1	-3.293	0.037142255
Sticky	t4b	4	con	04/05/2017	1	n	58.20000076	Diptera	1	1	-3.293	0.037142255
Sticky	t4b	4	con	04/05/2017	1	n	58.90000153	Diptera	1	1	-3.293	0.037142255
Sticky	t5a	5	wet	04/05/2017	1	n	1	Diptera	1	1	-3.293	0.037142255
Sticky	t5a	5	wet	04/05/2017	1	n	7.400000095	Diptera	1	1	-3.293	0.037142255
Sticky	t5a	5	wet	04/05/2017	1	n	7.699999809	Diptera	1	1	-3.293	0.037142255
Sticky	t5a	5	wet	04/05/2017	1	n	10.60000038	Diptera	1	1	-3.293	0.037142255
Sticky	t5a	5	wet	04/05/2017	1	n	13.69999981	Diptera	1	1	-3.293	0.037142255
Sticky	t5a	5	wet	04/05/2017	1	n	14	Diptera	1	1	-3.293	0.037142255
Sticky	t5a	5	wet	04/05/2017	1	n	14.39999962	Diptera	1	1	-3.293	0.037142255
Sticky	t5a	5	wet	04/05/2017	1	n	16.10000038	Diptera	1	1	-3.293	0.037142255
Sticky	t5a	5	wet	04/05/2017	1	n	16.79999924	Diptera	1	1	-3.293	0.037142255
Sticky	t5a	5	wet	04/05/2017	1	n	17.89999962	Diptera	1	2	-3.293	0.037142255
Sticky	t5a	5	wet	04/05/2017	1	n	17.89999962	Diptera	1	2	-3.293	0.037142255
Sticky	t5a	5	wet	04/05/2017	1	n	20	Diptera	1	1	-3.293	0.037142255
Sticky	t5a	5	wet	04/05/2017	1	n	22.10000038	Diptera	1	1	-3.293	0.037142255
Sticky	t5a	5	wet	04/05/2017	1	n	30.70000076	Diptera	1	1	-3.293	0.037142255
Sticky	t5a	5	wet	04/05/2017	1	n	31.10000038	Diptera	1	1	-3.293	0.037142255
Sticky	t5a	5	wet	04/05/2017	1	n	33	Diptera	1	1	-3.293	0.037142255
Sticky	t5a	5	wet	04/05/2017	1	n	34.40000153	Diptera	1	1	-3.293	0.037142255
Sticky	t5a	5	wet	04/05/2017	1	n	36	Diptera	1	1	-3.293	0.037142255
Sticky	t5a	5	wet	04/05/2017	1	n	38.59999847	Diptera	1	1	-3.293	0.037142255
Sticky	t5a	5	wet	04/05/2017	1	n	40.70000076	Diptera	1	1	-3.293	0.037142255
Sticky	t5a	5	wet	04/05/2017	1	n	44	Diptera	1	1	-3.293	0.037142255
Sticky	t5a	5	wet	04/05/2017	1	n	44.20000076	Diptera	1	1	-3.293	0.037142255
Sticky	t5a	5	wet	04/05/2017	1	n	49.70000076	Diptera	1	1	-3.293	0.037142255
Sticky	t5a	5	wet	04/05/2017	1	n	51.40000153	Diptera	1	1	-3.293	0.037142255
Sticky	t5a	5	wet	04/05/2017	1	n	51.79999924	Diptera	1	1	-3.293	0.037142255
Sticky	t5a	5	wet	04/05/2017	1	n	57.40000153	Diptera	1	1	-3.293	0.037142255
Sticky	t5a	5	wet	04/05/2017	1	n	58.29999924	Diptera	1	1	-3.293	0.037142255
Sticky	t5a	5	wet	04/05/2017	1	n	59.5	Diptera	1	1	-3.293	0.037142255
Sticky	t5a	5	wet	04/05/2017	1	n	60	Diptera	1	1	-3.293	0.037142255
Sticky	t5b	5	wet	04/05/2017	1	n	1.5	Diptera	1	1	-3.293	0.037142255
Sticky	t5b	5	wet	04/05/2017	1	n	7	Diptera	1	1	-3.293	0.037142255
Sticky	t5b	5	wet	04/05/2017	1	n	14	Diptera	1	1	-3.293	0.037142255
Sticky	t5b	5	wet	04/05/2017	1	n	14.5	Diptera	1	1	-3.293	0.037142255
Sticky	t5b	5	wet	04/05/2017	1	n	17.20000076	Diptera	1	1	-3.293	0.037142255
Sticky	t5b	5	wet	04/05/2017	1	n	19.20000076	Diptera	1	1	-3.293	0.037142255
Sticky	t5b	5	wet	04/05/2017	1	n	20	Diptera	1	2	-3.293	0.037142255
Sticky	t5b	5	wet	04/05/2017	1	n	20	Diptera	1	2	-3.293	0.037142255
Sticky	t5b	5	wet	04/05/2017	1	n	20.10000038	Diptera	1	1	-3.293	0.037142255
Sticky	t5b	5	wet	04/05/2017	1	n	26.20000076	Diptera	1	1	-3.293	0.037142255
Sticky	t5b	5	wet	04/05/2017	1	n	29.60000038	Diptera	1	1	-3.293	0.037142255
Sticky	t5b	5	wet	04/05/2017	1	n	29.79999924	Diptera	1	1	-3.293	0.037142255
Sticky	t5b	5	wet	04/05/2017	1	n	31	Diptera	1	1	-3.293	0.037142255
Sticky	t5b	5	wet	04/05/2017	1	n	33.5	Diptera	1	1	-3.293	0.037142255
Sticky	t5b	5	wet	04/05/2017	1	n	37.29999924	Diptera	1	2	-3.293	0.037142255
Sticky	t5b	5	wet	04/05/2017	1	n	37.29999924	Diptera	1	2	-3.293	0.037142255
Sticky	t5b	5	wet	04/05/2017	1	n	37.5	Diptera	1	1	-3.293	0.037142255
Sticky	t5b	5	wet	04/05/2017	1	n	38	Diptera	1	1	-3.293	0.037142255
Sticky	t5b	5	wet	04/05/2017	1	n	42	Diptera	1	1	-3.293	0.037142255
Sticky	t5b	5	wet	04/05/2017	1	n	42.59999847	Diptera	1	1	-3.293	0.037142255
Sticky	t5b	5	wet	04/05/2017	1	n	44.90000153	Diptera	1	2	-3.293	0.037142255
Sticky	t5b	5	wet	04/05/2017	1	n	44.90000153	Diptera	1	2	-3.293	0.037142255
Sticky	t5b	5	wet	04/05/2017	1	n	45	Diptera	1	1	-3.293	0.037142255
Sticky	t5b	5	wet	04/05/2017	1	n	45.40000153	Diptera	1	1	-3.293	0.037142255
Sticky	t5b	5	wet	04/05/2017	1	n	46.09999847	Diptera	1	1	-3.293	0.037142255
Sticky	t5b	5	wet	04/05/2017	1	n	47.70000076	Diptera	1	1	-3.293	0.037142255
Sticky	t5b	5	wet	04/05/2017	1	n	48.29999924	Diptera	1	1	-3.293	0.037142255
Sticky	t5b	5	wet	04/05/2017	1	n	55.5	Diptera	1	1	-3.293	0.037142255
Sticky	t5b	5	wet	04/05/2017	1	n	55.90000153	Diptera	1	1	-3.293	0.037142255
Sticky	t5b	5	wet	04/05/2017	1	n	58.09999847	Diptera	1	1	-3.293	0.037142255
Sticky	t5b	5	wet	04/05/2017	1	n	59.40000153	Diptera	1	1	-3.293	0.037142255
Sticky	t5b	5	wet	04/05/2017	1	n	59.79999924	Diptera	1	1	-3.293	0.037142255
Sticky	t1a	1	irr	04/05/2017	1	s	1.200000048	Diptera	1	2	-3.293	0.037142255
Sticky	t1a	1	irr	04/05/2017	1	s	1.200000048	Diptera	1	2	-3.293	0.037142255
Sticky	t1a	1	irr	04/05/2017	1	s	2.200000048	Diptera	1	1	-3.293	0.037142255
Sticky	t1a	1	irr	04/05/2017	1	s	2.799999952	Diptera	1	2	-3.293	0.037142255
Sticky	t1a	1	irr	04/05/2017	1	s	2.799999952	Diptera	1	2	-3.293	0.037142255
Sticky	t1a	1	irr	04/05/2017	1	s	3.700000048	Diptera	1	1	-3.293	0.037142255
Sticky	t1a	1	irr	04/05/2017	1	s	5	Diptera	1	2	-3.293	0.037142255
Sticky	t1a	1	irr	04/05/2017	1	s	5	Diptera	1	2	-3.293	0.037142255
Sticky	t1a	1	irr	04/05/2017	1	s	5.5	Diptera	1	1	-3.293	0.037142255
Sticky	t1a	1	irr	04/05/2017	1	s	6	Diptera	1	1	-3.293	0.037142255
Sticky	t1a	1	irr	04/05/2017	1	s	6.5	Diptera	1	1	-3.293	0.037142255
Sticky	t1a	1	irr	04/05/2017	1	s	7.099999905	Diptera	1	1	-3.293	0.037142255
Sticky	t1a	1	irr	04/05/2017	1	s	8.699999809	Diptera	1	1	-3.293	0.037142255
Sticky	t1a	1	irr	04/05/2017	1	s	9.100000381	Diptera	1	1	-3.293	0.037142255
Sticky	t1a	1	irr	04/05/2017	1	s	10	Diptera	1	1	-3.293	0.037142255
Sticky	t1a	1	irr	04/05/2017	1	s	11.80000019	Diptera	1	1	-3.293	0.037142255
Sticky	t1a	1	irr	04/05/2017	1	s	11.89999962	Diptera	1	1	-3.293	0.037142255
Sticky	t1a	1	irr	04/05/2017	1	s	13	Diptera	1	1	-3.293	0.037142255
Sticky	t1a	1	irr	04/05/2017	1	s	13.19999981	Diptera	1	2	-3.293	0.037142255
Sticky	t1a	1	irr	04/05/2017	1	s	13.19999981	Diptera	1	2	-3.293	0.037142255
Sticky	t1a	1	irr	04/05/2017	1	s	13.39999962	Diptera	1	1	-3.293	0.037142255
Sticky	t1a	1	irr	04/05/2017	1	s	15.5	Diptera	1	1	-3.293	0.037142255
Sticky	t1a	1	irr	04/05/2017	1	s	16.20000076	Diptera	1	1	-3.293	0.037142255
Sticky	t1a	1	irr	04/05/2017	1	s	17.10000038	Diptera	1	1	-3.293	0.037142255
Sticky	t1a	1	irr	04/05/2017	1	s	17.5	Diptera	1	2	-3.293	0.037142255
Sticky	t1a	1	irr	04/05/2017	1	s	17.5	Diptera	1	2	-3.293	0.037142255
Sticky	t1a	1	irr	04/05/2017	1	s	22.10000038	Diptera	1	1	-3.293	0.037142255
Sticky	t1a	1	irr	04/05/2017	1	s	22.29999924	Diptera	1	1	-3.293	0.037142255
Sticky	t1a	1	irr	04/05/2017	1	s	22.60000038	Diptera	1	1	-3.293	0.037142255
Sticky	t1a	1	irr	04/05/2017	1	s	27.5	Diptera	1	2	-3.293	0.037142255
Sticky	t1a	1	irr	04/05/2017	1	s	27.5	Diptera	1	2	-3.293	0.037142255
Sticky	t1a	1	irr	04/05/2017	1	s	28.20000076	Diptera	1	1	-3.293	0.037142255
Sticky	t1a	1	irr	04/05/2017	1	s	28.60000038	Diptera	1	1	-3.293	0.037142255
Sticky	t1a	1	irr	04/05/2017	1	s	30.60000038	Diptera	1	1	-3.293	0.037142255
Sticky	t1a	1	irr	04/05/2017	1	s	31.20000076	Diptera	1	1	-3.293	0.037142255
Sticky	t1a	1	irr	04/05/2017	1	s	36	Diptera	1	1	-3.293	0.037142255
Sticky	t1a	1	irr	04/05/2017	1	s	38	Diptera	1	1	-3.293	0.037142255
Sticky	t1a	1	irr	04/05/2017	1	s	40	Diptera	1	1	-3.293	0.037142255
Sticky	t1a	1	irr	04/05/2017	1	s	42.40000153	Diptera	1	1	-3.293	0.037142255
Sticky	t1b	1	irr	04/05/2017	1	s	1.5	Diptera	1	1	-3.293	0.037142255
Sticky	t1b	1	irr	04/05/2017	1	s	2.5	Diptera	1	1	-3.293	0.037142255
Sticky	t1b	1	irr	04/05/2017	1	s	3.5	Diptera	1	1	-3.293	0.037142255
Sticky	t1b	1	irr	04/05/2017	1	s	5	Diptera	1	1	-3.293	0.037142255
Sticky	t1b	1	irr	04/05/2017	1	s	5.400000095	Diptera	1	1	-3.293	0.037142255
Sticky	t1b	1	irr	04/05/2017	1	s	6	Diptera	1	1	-3.293	0.037142255
Sticky	t1b	1	irr	04/05/2017	1	s	6.400000095	Diptera	1	1	-3.293	0.037142255
Sticky	t1b	1	irr	04/05/2017	1	s	7.699999809	Diptera	1	1	-3.293	0.037142255
Sticky	t1b	1	irr	04/05/2017	1	s	8.100000381	Diptera	1	4	-3.293	0.037142255
Sticky	t1b	1	irr	04/05/2017	1	s	8.100000381	Diptera	1	4	-3.293	0.037142255
Sticky	t1b	1	irr	04/05/2017	1	s	8.100000381	Diptera	1	4	-3.293	0.037142255
Sticky	t1b	1	irr	04/05/2017	1	s	8.100000381	Diptera	1	4	-3.293	0.037142255
Sticky	t1b	1	irr	04/05/2017	1	s	8.5	Diptera	1	2	-3.293	0.037142255
Sticky	t1b	1	irr	04/05/2017	1	s	8.5	Diptera	1	2	-3.293	0.037142255
Sticky	t1b	1	irr	04/05/2017	1	s	8.800000191	Diptera	1	1	-3.293	0.037142255
Sticky	t1b	1	irr	04/05/2017	1	s	9	Diptera	1	1	-3.293	0.037142255
Sticky	t1b	1	irr	04/05/2017	1	s	10.10000038	Diptera	1	1	-3.293	0.037142255
Sticky	t1b	1	irr	04/05/2017	1	s	12	Diptera	1	2	-3.293	0.037142255
Sticky	t1b	1	irr	04/05/2017	1	s	12	Diptera	1	2	-3.293	0.037142255
Sticky	t1b	1	irr	04/05/2017	1	s	13.5	Diptera	1	1	-3.293	0.037142255
Sticky	t1b	1	irr	04/05/2017	1	s	15	Diptera	1	1	-3.293	0.037142255
Sticky	t1b	1	irr	04/05/2017	1	s	16.10000038	Diptera	1	3	-3.293	0.037142255
Sticky	t1b	1	irr	04/05/2017	1	s	16.10000038	Diptera	1	3	-3.293	0.037142255
Sticky	t1b	1	irr	04/05/2017	1	s	16.10000038	Diptera	1	3	-3.293	0.037142255
Sticky	t1b	1	irr	04/05/2017	1	s	17.10000038	Diptera	1	1	-3.293	0.037142255
Sticky	t1b	1	irr	04/05/2017	1	s	20.60000038	Diptera	1	1	-3.293	0.037142255
Sticky	t1b	1	irr	04/05/2017	1	s	28.60000038	Diptera	1	1	-3.293	0.037142255
Sticky	t1b	1	irr	04/05/2017	1	s	33.59999847	Diptera	1	1	-3.293	0.037142255
Sticky	t1b	1	irr	04/05/2017	1	s	48	Diptera	1	2	-3.293	0.037142255
Sticky	t1b	1	irr	04/05/2017	1	s	48	Diptera	1	2	-3.293	0.037142255
Sticky	t1b	1	irr	04/05/2017	1	s	57.70000076	Diptera	1	2	-3.293	0.037142255
Sticky	t1b	1	irr	04/05/2017	1	s	57.70000076	Diptera	1	2	-3.293	0.037142255
Sticky	t2a	2	con	04/05/2017	1	s	12	Diptera	1	1	-3.293	0.037142255
Sticky	t2a	2	con	04/05/2017	1	s	20	Diptera	1	1	-3.293	0.037142255
Sticky	t2a	2	con	04/05/2017	1	s	21	Diptera	1	1	-3.293	0.037142255
Sticky	t2a	2	con	04/05/2017	1	s	22.10000038	Diptera	1	1	-3.293	0.037142255
Sticky	t2a	2	con	04/05/2017	1	s	23.20000076	Diptera	1	1	-3.293	0.037142255
Sticky	t2a	2	con	04/05/2017	1	s	29	Diptera	1	1	-3.293	0.037142255
Sticky	t2a	2	con	04/05/2017	1	s	30.89999962	Diptera	1	1	-3.293	0.037142255
Sticky	t2a	2	con	04/05/2017	1	s	32.90000153	Diptera	1	1	-3.293	0.037142255
Sticky	t2a	2	con	04/05/2017	1	s	35	Diptera	1	1	-3.293	0.037142255
Sticky	t2a	2	con	04/05/2017	1	s	42.5	Diptera	1	1	-3.293	0.037142255
Sticky	t2a	2	con	04/05/2017	1	s	42.59999847	Diptera	1	1	-3.293	0.037142255
Sticky	t2a	2	con	04/05/2017	1	s	46.09999847	Diptera	1	1	-3.293	0.037142255
Sticky	t2a	2	con	04/05/2017	1	s	56.59999847	Diptera	1	1	-3.293	0.037142255
Sticky	t2b	2	con	04/05/2017	1	s	1.600000024	Diptera	1	1	-3.293	0.037142255
Sticky	t2b	2	con	04/05/2017	1	s	3	Diptera	1	1	-3.293	0.037142255
Sticky	t2b	2	con	04/05/2017	1	s	5.400000095	Diptera	1	1	-3.293	0.037142255
Sticky	t2b	2	con	04/05/2017	1	s	5.699999809	Diptera	1	1	-3.293	0.037142255
Sticky	t2b	2	con	04/05/2017	1	s	6	Diptera	1	1	-3.293	0.037142255
Sticky	t2b	2	con	04/05/2017	1	s	6.800000191	Diptera	1	1	-3.293	0.037142255
Sticky	t2b	2	con	04/05/2017	1	s	7.099999905	Diptera	1	1	-3.293	0.037142255
Sticky	t2b	2	con	04/05/2017	1	s	7.5	Diptera	1	1	-3.293	0.037142255
Sticky	t2b	2	con	04/05/2017	1	s	8.100000381	Diptera	1	1	-3.293	0.037142255
Sticky	t2b	2	con	04/05/2017	1	s	9	Diptera	1	1	-3.293	0.037142255
Sticky	t2b	2	con	04/05/2017	1	s	9.199999809	Diptera	1	4	-3.293	0.037142255
Sticky	t2b	2	con	04/05/2017	1	s	9.199999809	Diptera	1	4	-3.293	0.037142255
Sticky	t2b	2	con	04/05/2017	1	s	9.199999809	Diptera	1	4	-3.293	0.037142255
Sticky	t2b	2	con	04/05/2017	1	s	9.199999809	Diptera	1	4	-3.293	0.037142255
Sticky	t2b	2	con	04/05/2017	1	s	9.699999809	Diptera	1	1	-3.293	0.037142255
Sticky	t2b	2	con	04/05/2017	1	s	10	Diptera	1	1	-3.293	0.037142255
Sticky	t2b	2	con	04/05/2017	1	s	10.39999962	Diptera	1	1	-3.293	0.037142255
Sticky	t2b	2	con	04/05/2017	1	s	11.19999981	Diptera	1	1	-3.293	0.037142255
Sticky	t2b	2	con	04/05/2017	1	s	12	Diptera	1	1	-3.293	0.037142255
Sticky	t2b	2	con	04/05/2017	1	s	12.30000019	Diptera	1	1	-3.293	0.037142255
Sticky	t2b	2	con	04/05/2017	1	s	12.5	Diptera	1	1	-3.293	0.037142255
Sticky	t2b	2	con	04/05/2017	1	s	12.60000038	Diptera	1	1	-3.293	0.037142255
Sticky	t2b	2	con	04/05/2017	1	s	12.89999962	Diptera	1	1	-3.293	0.037142255
Sticky	t2b	2	con	04/05/2017	1	s	13.60000038	Diptera	1	2	-3.293	0.037142255
Sticky	t2b	2	con	04/05/2017	1	s	13.60000038	Diptera	1	2	-3.293	0.037142255
Sticky	t2b	2	con	04/05/2017	1	s	14	Diptera	1	2	-3.293	0.037142255
Sticky	t2b	2	con	04/05/2017	1	s	14	Diptera	1	2	-3.293	0.037142255
Sticky	t2b	2	con	04/05/2017	1	s	14.89999962	Diptera	1	1	-3.293	0.037142255
Sticky	t2b	2	con	04/05/2017	1	s	16.20000076	Diptera	1	1	-3.293	0.037142255
Sticky	t2b	2	con	04/05/2017	1	s	16.10000038	Diptera	1	1	-3.293	0.037142255
Sticky	t2b	2	con	04/05/2017	1	s	16.70000076	Diptera	1	1	-3.293	0.037142255
Sticky	t2b	2	con	04/05/2017	1	s	18.89999962	Diptera	1	1	-3.293	0.037142255
Sticky	t2b	2	con	04/05/2017	1	s	19.10000038	Diptera	1	1	-3.293	0.037142255
Sticky	t2b	2	con	04/05/2017	1	s	19.20000076	Diptera	1	2	-3.293	0.037142255
Sticky	t2b	2	con	04/05/2017	1	s	19.20000076	Diptera	1	2	-3.293	0.037142255
Sticky	t2b	2	con	04/05/2017	1	s	20	Diptera	1	1	-3.293	0.037142255
Sticky	t2b	2	con	04/05/2017	1	s	20.20000076	Diptera	1	1	-3.293	0.037142255
Sticky	t2b	2	con	04/05/2017	1	s	20.29999924	Diptera	1	1	-3.293	0.037142255
Sticky	t2b	2	con	04/05/2017	1	s	22.5	Diptera	1	2	-3.293	0.037142255
Sticky	t2b	2	con	04/05/2017	1	s	22.5	Diptera	1	2	-3.293	0.037142255
Sticky	t2b	2	con	04/05/2017	1	s	23.20000076	Diptera	1	1	-3.293	0.037142255
Sticky	t2b	2	con	04/05/2017	1	s	28.39999962	Diptera	1	1	-3.293	0.037142255
Sticky	t2b	2	con	04/05/2017	1	s	30.70000076	Diptera	1	1	-3.293	0.037142255
Sticky	t2b	2	con	04/05/2017	1	s	31.89999962	Diptera	1	1	-3.293	0.037142255
Sticky	t2b	2	con	04/05/2017	1	s	37	Diptera	1	2	-3.293	0.037142255
Sticky	t2b	2	con	04/05/2017	1	s	37	Diptera	1	2	-3.293	0.037142255
Sticky	t2b	2	con	04/05/2017	1	s	38.20000076	Diptera	1	1	-3.293	0.037142255
Sticky	t2b	2	con	04/05/2017	1	s	44.5	Diptera	1	1	-3.293	0.037142255
Sticky	t2b	2	con	04/05/2017	1	s	49	Diptera	1	1	-3.293	0.037142255
Sticky	t2b	2	con	04/05/2017	1	s	52	Diptera	1	1	-3.293	0.037142255
Sticky	t2b	2	con	04/05/2017	1	s	54.5	Diptera	1	1	-3.293	0.037142255
Sticky	t3a	3	irr	04/05/2017	1	s	1.200000048	Diptera	1	1	-3.293	0.037142255
Sticky	t3a	3	irr	04/05/2017	1	s	1.799999952	Diptera	1	1	-3.293	0.037142255
Sticky	t3a	3	irr	04/05/2017	1	s	2.400000095	Diptera	1	1	-3.293	0.037142255
Sticky	t3a	3	irr	04/05/2017	1	s	2.799999952	Diptera	1	1	-3.293	0.037142255
Sticky	t3a	3	irr	04/05/2017	1	s	3	Diptera	1	3	-3.293	0.037142255
Sticky	t3a	3	irr	04/05/2017	1	s	3	Diptera	1	3	-3.293	0.037142255
Sticky	t3a	3	irr	04/05/2017	1	s	3	Diptera	1	3	-3.293	0.037142255
Sticky	t3a	3	irr	04/05/2017	1	s	3.700000048	Diptera	1	2	-3.293	0.037142255
Sticky	t3a	3	irr	04/05/2017	1	s	3.700000048	Diptera	1	2	-3.293	0.037142255
Sticky	t3a	3	irr	04/05/2017	1	s	4.199999809	Diptera	1	1	-3.293	0.037142255
Sticky	t3a	3	irr	04/05/2017	1	s	5.5	Diptera	1	2	-3.293	0.037142255
Sticky	t3a	3	irr	04/05/2017	1	s	5.5	Diptera	1	2	-3.293	0.037142255
Sticky	t3a	3	irr	04/05/2017	1	s	5.5	Diptera	1	1	-3.293	0.037142255
Sticky	t3a	3	irr	04/05/2017	1	s	6.199999809	Diptera	1	1	-3.293	0.037142255
Sticky	t3a	3	irr	04/05/2017	1	s	6.400000095	Diptera	1	3	-3.293	0.037142255
Sticky	t3a	3	irr	04/05/2017	1	s	6.400000095	Diptera	1	3	-3.293	0.037142255
Sticky	t3a	3	irr	04/05/2017	1	s	6.400000095	Diptera	1	3	-3.293	0.037142255
Sticky	t3a	3	irr	04/05/2017	1	s	6.5	Diptera	1	1	-3.293	0.037142255
Sticky	t3a	3	irr	04/05/2017	1	s	6.900000095	Diptera	1	1	-3.293	0.037142255
Sticky	t3a	3	irr	04/05/2017	1	s	8.100000381	Diptera	1	1	-3.293	0.037142255
Sticky	t3a	3	irr	04/05/2017	1	s	8.5	Diptera	1	1	-3.293	0.037142255
Sticky	t3a	3	irr	04/05/2017	1	s	11	Diptera	1	1	-3.293	0.037142255
Sticky	t3a	3	irr	04/05/2017	1	s	11.30000019	Diptera	1	1	-3.293	0.037142255
Sticky	t3a	3	irr	04/05/2017	1	s	11.5	Diptera	1	2	-3.293	0.037142255
Sticky	t3a	3	irr	04/05/2017	1	s	11.5	Diptera	1	2	-3.293	0.037142255
Sticky	t3a	3	irr	04/05/2017	1	s	11.69999981	Diptera	1	1	-3.293	0.037142255
Sticky	t3a	3	irr	04/05/2017	1	s	12.39999962	Diptera	1	1	-3.293	0.037142255
Sticky	t3a	3	irr	04/05/2017	1	s	12.5	Diptera	1	1	-3.293	0.037142255
Sticky	t3a	3	irr	04/05/2017	1	s	13	Diptera	1	1	-3.293	0.037142255
Sticky	t3a	3	irr	04/05/2017	1	s	13.39999962	Diptera	1	2	-3.293	0.037142255
Sticky	t3a	3	irr	04/05/2017	1	s	13.39999962	Diptera	1	2	-3.293	0.037142255
Sticky	t3a	3	irr	04/05/2017	1	s	13.5	Diptera	1	1	-3.293	0.037142255
Sticky	t3a	3	irr	04/05/2017	1	s	14.39999962	Diptera	1	1	-3.293	0.037142255
Sticky	t3a	3	irr	04/05/2017	1	s	16.39999962	Diptera	1	1	-3.293	0.037142255
Sticky	t3a	3	irr	04/05/2017	1	s	16.5	Diptera	1	1	-3.293	0.037142255
Sticky	t3a	3	irr	04/05/2017	1	s	17.10000038	Diptera	1	1	-3.293	0.037142255
Sticky	t3a	3	irr	04/05/2017	1	s	18	Diptera	1	1	-3.293	0.037142255
Sticky	t3a	3	irr	04/05/2017	1	s	18.20000076	Diptera	1	1	-3.293	0.037142255
Sticky	t3a	3	irr	04/05/2017	1	s	18.70000076	Diptera	1	2	-3.293	0.037142255
Sticky	t3a	3	irr	04/05/2017	1	s	18.70000076	Diptera	1	2	-3.293	0.037142255
Sticky	t3a	3	irr	04/05/2017	1	s	19	Diptera	1	1	-3.293	0.037142255
Sticky	t3a	3	irr	04/05/2017	1	s	19.39999962	Diptera	1	1	-3.293	0.037142255
Sticky	t3a	3	irr	04/05/2017	1	s	19.5	Diptera	1	1	-3.293	0.037142255
Sticky	t3a	3	irr	04/05/2017	1	s	20	Diptera	1	2	-3.293	0.037142255
Sticky	t3a	3	irr	04/05/2017	1	s	20	Diptera	1	2	-3.293	0.037142255
Sticky	t3a	3	irr	04/05/2017	1	s	20.79999924	Diptera	1	2	-3.293	0.037142255
Sticky	t3a	3	irr	04/05/2017	1	s	20.79999924	Diptera	1	2	-3.293	0.037142255
Sticky	t3a	3	irr	04/05/2017	1	s	21.5	Diptera	1	1	-3.293	0.037142255
Sticky	t3a	3	irr	04/05/2017	1	s	22.89999962	Diptera	1	1	-3.293	0.037142255
Sticky	t3a	3	irr	04/05/2017	1	s	24.29999924	Diptera	1	1	-3.293	0.037142255
Sticky	t3a	3	irr	04/05/2017	1	s	26.89999962	Diptera	1	1	-3.293	0.037142255
Sticky	t3a	3	irr	04/05/2017	1	s	30	Diptera	1	1	-3.293	0.037142255
Sticky	t3a	3	irr	04/05/2017	1	s	38.29999924	Diptera	1	1	-3.293	0.037142255
Sticky	t3a	3	irr	04/05/2017	1	s	47.29999924	Diptera	1	1	-3.293	0.037142255
Sticky	t3a	3	irr	04/05/2017	1	s	48.5	Diptera	1	1	-3.293	0.037142255
Sticky	t3a	3	irr	04/05/2017	1	s	51.5	Diptera	1	1	-3.293	0.037142255
Sticky	t3a	3	irr	04/05/2017	1	s	56.59999847	Diptera	1	1	-3.293	0.037142255
Sticky	t3a	3	irr	04/05/2017	1	s	60	Diptera	1	1	-3.293	0.037142255
Sticky	t3b	3	irr	04/05/2017	1	s	0.600000024	Diptera	1	1	-3.293	0.037142255
Sticky	t3b	3	irr	04/05/2017	1	s	0.899999976	Diptera	1	1	-3.293	0.037142255
Sticky	t3b	3	irr	04/05/2017	1	s	1.100000024	Diptera	1	2	-3.293	0.037142255
Sticky	t3b	3	irr	04/05/2017	1	s	1.100000024	Diptera	1	2	-3.293	0.037142255
Sticky	t3b	3	irr	04/05/2017	1	s	1.5	Diptera	1	1	-3.293	0.037142255
Sticky	t3b	3	irr	04/05/2017	1	s	2.200000048	Diptera	1	1	-3.293	0.037142255
Sticky	t3b	3	irr	04/05/2017	1	s	2.599999905	Diptera	1	3	-3.293	0.037142255
Sticky	t3b	3	irr	04/05/2017	1	s	2.599999905	Diptera	1	3	-3.293	0.037142255
Sticky	t3b	3	irr	04/05/2017	1	s	2.599999905	Diptera	1	3	-3.293	0.037142255
Sticky	t3b	3	irr	04/05/2017	1	s	2.799999952	Diptera	1	3	-3.293	0.037142255
Sticky	t3b	3	irr	04/05/2017	1	s	2.799999952	Diptera	1	3	-3.293	0.037142255
Sticky	t3b	3	irr	04/05/2017	1	s	2.799999952	Diptera	1	3	-3.293	0.037142255
Sticky	t3b	3	irr	04/05/2017	1	s	3	Diptera	1	1	-3.293	0.037142255
Sticky	t3b	3	irr	04/05/2017	1	s	3.200000048	Diptera	1	1	-3.293	0.037142255
Sticky	t3b	3	irr	04/05/2017	1	s	3.700000048	Diptera	1	1	-3.293	0.037142255
Sticky	t3b	3	irr	04/05/2017	1	s	4.199999809	Diptera	1	1	-3.293	0.037142255
Sticky	t3b	3	irr	04/05/2017	1	s	4.699999809	Diptera	1	1	-3.293	0.037142255
Sticky	t3b	3	irr	04/05/2017	1	s	5	Diptera	1	1	-3.293	0.037142255
Sticky	t3b	3	irr	04/05/2017	1	s	7.199999809	Diptera	1	2	-3.293	0.037142255
Sticky	t3b	3	irr	04/05/2017	1	s	7.199999809	Diptera	1	2	-3.293	0.037142255
Sticky	t3b	3	irr	04/05/2017	1	s	8	Diptera	1	2	-3.293	0.037142255
Sticky	t3b	3	irr	04/05/2017	1	s	8	Diptera	1	2	-3.293	0.037142255
Sticky	t3b	3	irr	04/05/2017	1	s	9.899999619	Diptera	1	2	-3.293	0.037142255
Sticky	t3b	3	irr	04/05/2017	1	s	9.899999619	Diptera	1	2	-3.293	0.037142255
Sticky	t3b	3	irr	04/05/2017	1	s	10	Diptera	1	1	-3.293	0.037142255
Sticky	t3b	3	irr	04/05/2017	1	s	10.89999962	Diptera	1	2	-3.293	0.037142255
Sticky	t3b	3	irr	04/05/2017	1	s	10.89999962	Diptera	1	2	-3.293	0.037142255
Sticky	t3b	3	irr	04/05/2017	1	s	11.10000038	Diptera	1	3	-3.293	0.037142255
Sticky	t3b	3	irr	04/05/2017	1	s	11.10000038	Diptera	1	3	-3.293	0.037142255
Sticky	t3b	3	irr	04/05/2017	1	s	11.10000038	Diptera	1	3	-3.293	0.037142255
Sticky	t3b	3	irr	04/05/2017	1	s	12	Diptera	1	2	-3.293	0.037142255
Sticky	t3b	3	irr	04/05/2017	1	s	12	Diptera	1	2	-3.293	0.037142255
Sticky	t3b	3	irr	04/05/2017	1	s	12.80000019	Diptera	1	1	-3.293	0.037142255
Sticky	t3b	3	irr	04/05/2017	1	s	13.39999962	Diptera	1	1	-3.293	0.037142255
Sticky	t3b	3	irr	04/05/2017	1	s	14.60000038	Diptera	1	1	-3.293	0.037142255
Sticky	t3b	3	irr	04/05/2017	1	s	15	Diptera	1	2	-3.293	0.037142255
Sticky	t3b	3	irr	04/05/2017	1	s	15	Diptera	1	2	-3.293	0.037142255
Sticky	t3b	3	irr	04/05/2017	1	s	15.19999981	Diptera	1	1	-3.293	0.037142255
Sticky	t3b	3	irr	04/05/2017	1	s	15.5	Diptera	1	1	-3.293	0.037142255
Sticky	t3b	3	irr	04/05/2017	1	s	15.60000038	Diptera	1	1	-3.293	0.037142255
Sticky	t3b	3	irr	04/05/2017	1	s	16.5	Diptera	1	1	-3.293	0.037142255
Sticky	t3b	3	irr	04/05/2017	1	s	16.60000038	Diptera	1	1	-3.293	0.037142255
Sticky	t3b	3	irr	04/05/2017	1	s	17.39999962	Diptera	1	1	-3.293	0.037142255
Sticky	t3b	3	irr	04/05/2017	1	s	17.70000076	Diptera	1	1	-3.293	0.037142255
Sticky	t3b	3	irr	04/05/2017	1	s	17.79999924	Diptera	1	1	-3.293	0.037142255
Sticky	t3b	3	irr	04/05/2017	1	s	18.89999962	Diptera	1	1	-3.293	0.037142255
Sticky	t3b	3	irr	04/05/2017	1	s	26.20000076	Diptera	1	1	-3.293	0.037142255
Sticky	t3b	3	irr	04/05/2017	1	s	35.59999847	Diptera	1	1	-3.293	0.037142255
Sticky	t3b	3	irr	04/05/2017	1	s	50	Diptera	1	1	-3.293	0.037142255
Sticky	t3b	3	irr	04/05/2017	1	s	54.40000153	Diptera	1	1	-3.293	0.037142255
Sticky	t3b	3	irr	04/05/2017	1	s	54.59999847	Diptera	1	1	-3.293	0.037142255
Sticky	t4a	4	con	04/05/2017	1	S	2.799999952	Diptera	1	1	-3.293	0.037142255
Sticky	t4a	4	con	04/05/2017	1	S	2.900000095	Diptera	1	2	-3.293	0.037142255
Sticky	t4a	4	con	04/05/2017	1	S	2.900000095	Diptera	1	2	-3.293	0.037142255
Sticky	t4a	4	con	04/05/2017	1	S	3	Diptera	1	2	-3.293	0.037142255
Sticky	t4a	4	con	04/05/2017	1	S	3	Diptera	1	2	-3.293	0.037142255
Sticky	t4a	4	con	04/05/2017	1	S	3.099999905	Diptera	1	1	-3.293	0.037142255
Sticky	t4a	4	con	04/05/2017	1	S	4	Diptera	1	5	-3.293	0.037142255
Sticky	t4a	4	con	04/05/2017	1	S	4	Diptera	1	5	-3.293	0.037142255
Sticky	t4a	4	con	04/05/2017	1	S	4	Diptera	1	5	-3.293	0.037142255
Sticky	t4a	4	con	04/05/2017	1	S	4	Diptera	1	5	-3.293	0.037142255
Sticky	t4a	4	con	04/05/2017	1	S	4	Diptera	1	5	-3.293	0.037142255
Sticky	t4a	4	con	04/05/2017	1	S	4.099999905	Diptera	1	2	-3.293	0.037142255
Sticky	t4a	4	con	04/05/2017	1	S	4.099999905	Diptera	1	2	-3.293	0.037142255
Sticky	t4a	4	con	04/05/2017	1	S	4.5	Diptera	1	3	-3.293	0.037142255
Sticky	t4a	4	con	04/05/2017	1	S	4.5	Diptera	1	3	-3.293	0.037142255
Sticky	t4a	4	con	04/05/2017	1	S	4.5	Diptera	1	3	-3.293	0.037142255
Sticky	t4a	4	con	04/05/2017	1	S	5	Diptera	1	2	-3.293	0.037142255
Sticky	t4a	4	con	04/05/2017	1	S	5	Diptera	1	2	-3.293	0.037142255
Sticky	t4a	4	con	04/05/2017	1	S	5.300000191	Diptera	1	1	-3.293	0.037142255
Sticky	t4a	4	con	04/05/2017	1	S	6	Diptera	1	1	-3.293	0.037142255
Sticky	t4a	4	con	04/05/2017	1	S	6.199999809	Diptera	1	3	-3.293	0.037142255
Sticky	t4a	4	con	04/05/2017	1	S	6.199999809	Diptera	1	3	-3.293	0.037142255
Sticky	t4a	4	con	04/05/2017	1	S	6.199999809	Diptera	1	3	-3.293	0.037142255
Sticky	t4a	4	con	04/05/2017	1	S	6.800000191	Diptera	1	2	-3.293	0.037142255
Sticky	t4a	4	con	04/05/2017	1	S	6.800000191	Diptera	1	2	-3.293	0.037142255
Sticky	t4a	4	con	04/05/2017	1	S	7	Diptera	1	5	-3.293	0.037142255
Sticky	t4a	4	con	04/05/2017	1	S	7	Diptera	1	5	-3.293	0.037142255
Sticky	t4a	4	con	04/05/2017	1	S	7	Diptera	1	5	-3.293	0.037142255
Sticky	t4a	4	con	04/05/2017	1	S	7	Diptera	1	5	-3.293	0.037142255
Sticky	t4a	4	con	04/05/2017	1	S	7	Diptera	1	5	-3.293	0.037142255
Sticky	t4a	4	con	04/05/2017	1	S	7.300000191	Diptera	1	3	-3.293	0.037142255
Sticky	t4a	4	con	04/05/2017	1	S	7.300000191	Diptera	1	3	-3.293	0.037142255
Sticky	t4a	4	con	04/05/2017	1	S	7.300000191	Diptera	1	3	-3.293	0.037142255
Sticky	t4a	4	con	04/05/2017	1	S	8	Diptera	1	1	-3.293	0.037142255
Sticky	t4a	4	con	04/05/2017	1	S	8.899999619	Diptera	1	2	-3.293	0.037142255
Sticky	t4a	4	con	04/05/2017	1	S	8.899999619	Diptera	1	2	-3.293	0.037142255
Sticky	t4a	4	con	04/05/2017	1	S	9.100000381	Diptera	1	1	-3.293	0.037142255
Sticky	t4a	4	con	04/05/2017	1	S	9.100000381	Diptera	1	3	-3.293	0.037142255
Sticky	t4a	4	con	04/05/2017	1	S	9.100000381	Diptera	1	3	-3.293	0.037142255
Sticky	t4a	4	con	04/05/2017	1	S	9.100000381	Diptera	1	3	-3.293	0.037142255
Sticky	t4a	4	con	04/05/2017	1	S	10.19999981	Diptera	1	1	-3.293	0.037142255
Sticky	t4a	4	con	04/05/2017	1	S	10.89999962	Diptera	1	1	-3.293	0.037142255
Sticky	t4a	4	con	04/05/2017	1	S	11	Diptera	1	3	-3.293	0.037142255
Sticky	t4a	4	con	04/05/2017	1	S	11	Diptera	1	3	-3.293	0.037142255
Sticky	t4a	4	con	04/05/2017	1	S	11	Diptera	1	3	-3.293	0.037142255
Sticky	t4a	4	con	04/05/2017	1	S	11.5	Diptera	1	3	-3.293	0.037142255
Sticky	t4a	4	con	04/05/2017	1	S	11.5	Diptera	1	3	-3.293	0.037142255
Sticky	t4a	4	con	04/05/2017	1	S	11.5	Diptera	1	3	-3.293	0.037142255
Sticky	t4a	4	con	04/05/2017	1	S	11.60000038	Diptera	1	1	-3.293	0.037142255
Sticky	t4a	4	con	04/05/2017	1	S	12.19999981	Diptera	1	2	-3.293	0.037142255
Sticky	t4a	4	con	04/05/2017	1	S	12.19999981	Diptera	1	2	-3.293	0.037142255
Sticky	t4a	4	con	04/05/2017	1	S	12.30000019	Diptera	1	2	-3.293	0.037142255
Sticky	t4a	4	con	04/05/2017	1	S	12.30000019	Diptera	1	2	-3.293	0.037142255
Sticky	t4a	4	con	04/05/2017	1	S	12.5	Diptera	1	1	-3.293	0.037142255
Sticky	t4a	4	con	04/05/2017	1	S	12.60000038	Diptera	1	1	-3.293	0.037142255
Sticky	t4a	4	con	04/05/2017	1	S	13	Diptera	1	2	-3.293	0.037142255
Sticky	t4a	4	con	04/05/2017	1	S	13	Diptera	1	2	-3.293	0.037142255
Sticky	t4a	4	con	04/05/2017	1	S	13.19999981	Diptera	1	2	-3.293	0.037142255
Sticky	t4a	4	con	04/05/2017	1	S	13.19999981	Diptera	1	2	-3.293	0.037142255
Sticky	t4a	4	con	04/05/2017	1	S	13.5	Diptera	1	1	-3.293	0.037142255
Sticky	t4a	4	con	04/05/2017	1	S	14	Diptera	1	1	-3.293	0.037142255
Sticky	t4a	4	con	04/05/2017	1	S	14.19999981	Diptera	1	1	-3.293	0.037142255
Sticky	t4a	4	con	04/05/2017	1	S	14.30000019	Diptera	1	1	-3.293	0.037142255
Sticky	t4a	4	con	04/05/2017	1	S	14.5	Diptera	1	1	-3.293	0.037142255
Sticky	t4a	4	con	04/05/2017	1	S	14.69999981	Diptera	1	1	-3.293	0.037142255
Sticky	t4a	4	con	04/05/2017	1	S	15	Diptera	1	1	-3.293	0.037142255
Sticky	t4a	4	con	04/05/2017	1	S	15.10000038	Diptera	1	3	-3.293	0.037142255
Sticky	t4a	4	con	04/05/2017	1	S	15.10000038	Diptera	1	3	-3.293	0.037142255
Sticky	t4a	4	con	04/05/2017	1	S	15.10000038	Diptera	1	3	-3.293	0.037142255
Sticky	t4a	4	con	04/05/2017	1	S	15.5	Diptera	1	3	-3.293	0.037142255
Sticky	t4a	4	con	04/05/2017	1	S	15.5	Diptera	1	3	-3.293	0.037142255
Sticky	t4a	4	con	04/05/2017	1	S	15.5	Diptera	1	3	-3.293	0.037142255
Sticky	t4a	4	con	04/05/2017	1	S	16	Diptera	1	1	-3.293	0.037142255
Sticky	t4a	4	con	04/05/2017	1	S	16.29999924	Diptera	1	1	-3.293	0.037142255
Sticky	t4a	4	con	04/05/2017	1	S	16.5	Diptera	1	3	-3.293	0.037142255
Sticky	t4a	4	con	04/05/2017	1	S	16.5	Diptera	1	3	-3.293	0.037142255
Sticky	t4a	4	con	04/05/2017	1	S	16.5	Diptera	1	3	-3.293	0.037142255
Sticky	t4a	4	con	04/05/2017	1	S	17.20000076	Diptera	1	3	-3.293	0.037142255
Sticky	t4a	4	con	04/05/2017	1	S	17.20000076	Diptera	1	3	-3.293	0.037142255
Sticky	t4a	4	con	04/05/2017	1	S	17.20000076	Diptera	1	3	-3.293	0.037142255
Sticky	t4a	4	con	04/05/2017	1	S	18	Diptera	1	1	-3.293	0.037142255
Sticky	t4a	4	con	04/05/2017	1	S	18.39999962	Diptera	1	2	-3.293	0.037142255
Sticky	t4a	4	con	04/05/2017	1	S	18.39999962	Diptera	1	2	-3.293	0.037142255
Sticky	t4a	4	con	04/05/2017	1	S	18.5	Diptera	1	2	-3.293	0.037142255
Sticky	t4a	4	con	04/05/2017	1	S	18.5	Diptera	1	2	-3.293	0.037142255
Sticky	t4a	4	con	04/05/2017	1	S	19	Diptera	1	1	-3.293	0.037142255
Sticky	t4a	4	con	04/05/2017	1	S	19.20000076	Diptera	1	2	-3.293	0.037142255
Sticky	t4a	4	con	04/05/2017	1	S	19.20000076	Diptera	1	2	-3.293	0.037142255
Sticky	t4a	4	con	04/05/2017	1	S	19.89999962	Diptera	1	1	-3.293	0.037142255
Sticky	t4a	4	con	04/05/2017	1	S	21	Diptera	1	2	-3.293	0.037142255
Sticky	t4a	4	con	04/05/2017	1	S	21	Diptera	1	2	-3.293	0.037142255
Sticky	t4a	4	con	04/05/2017	1	S	22	Diptera	1	2	-3.293	0.037142255
Sticky	t4a	4	con	04/05/2017	1	S	22	Diptera	1	2	-3.293	0.037142255
Sticky	t4a	4	con	04/05/2017	1	S	22.60000038	Diptera	1	1	-3.293	0.037142255
Sticky	t4a	4	con	04/05/2017	1	S	25.5	Diptera	1	1	-3.293	0.037142255
Sticky	t4a	4	con	04/05/2017	1	S	27.39999962	Diptera	1	1	-3.293	0.037142255
Sticky	t4a	4	con	04/05/2017	1	S	29.29999924	Diptera	1	2	-3.293	0.037142255
Sticky	t4a	4	con	04/05/2017	1	S	29.29999924	Diptera	1	2	-3.293	0.037142255
Sticky	t4a	4	con	04/05/2017	1	S	29.39999962	Diptera	1	1	-3.293	0.037142255
Sticky	t4a	4	con	04/05/2017	1	S	32.20000076	Diptera	1	1	-3.293	0.037142255
Sticky	t4a	4	con	04/05/2017	1	S	33	Diptera	1	2	-3.293	0.037142255
Sticky	t4a	4	con	04/05/2017	1	S	33	Diptera	1	2	-3.293	0.037142255
Sticky	t4a	4	con	04/05/2017	1	S	36.5	Diptera	1	1	-3.293	0.037142255
Sticky	t4a	4	con	04/05/2017	1	S	37.29999924	Diptera	1	1	-3.293	0.037142255
Sticky	t4a	4	con	04/05/2017	1	S	37.5	Diptera	1	1	-3.293	0.037142255
Sticky	t4a	4	con	04/05/2017	1	S	39.59999847	Diptera	1	1	-3.293	0.037142255
Sticky	t4a	4	con	04/05/2017	1	S	40.5	Diptera	1	1	-3.293	0.037142255
Sticky	t4a	4	con	04/05/2017	1	S	41.29999924	Diptera	1	1	-3.293	0.037142255
Sticky	t4a	4	con	04/05/2017	1	S	43.5	Diptera	1	1	-3.293	0.037142255
Sticky	t4a	4	con	04/05/2017	1	S	44.20000076	Diptera	1	1	-3.293	0.037142255
Sticky	t4a	4	con	04/05/2017	1	S	54	Diptera	1	2	-3.293	0.037142255
Sticky	t4a	4	con	04/05/2017	1	S	54	Diptera	1	2	-3.293	0.037142255
Sticky	t4a	4	con	04/05/2017	1	S	57.5	Diptera	1	1	-3.293	0.037142255
Sticky	t4a	4	con	04/05/2017	1	S	59.20000076	Diptera	1	1	-3.293	0.037142255
Sticky	t4b	4	con	04/05/2017	1	s	1	Diptera	1	1	-3.293	0.037142255
Sticky	t4b	4	con	04/05/2017	1	s	1.200000048	Diptera	1	1	-3.293	0.037142255
Sticky	t4b	4	con	04/05/2017	1	s	2.099999905	Diptera	1	2	-3.293	0.037142255
Sticky	t4b	4	con	04/05/2017	1	s	2.099999905	Diptera	1	2	-3.293	0.037142255
Sticky	t4b	4	con	04/05/2017	1	s	2.599999905	Diptera	1	3	-3.293	0.037142255
Sticky	t4b	4	con	04/05/2017	1	s	2.599999905	Diptera	1	3	-3.293	0.037142255
Sticky	t4b	4	con	04/05/2017	1	s	2.599999905	Diptera	1	3	-3.293	0.037142255
Sticky	t4b	4	con	04/05/2017	1	s	3.099999905	Diptera	1	1	-3.293	0.037142255
Sticky	t4b	4	con	04/05/2017	1	s	3.599999905	Diptera	1	2	-3.293	0.037142255
Sticky	t4b	4	con	04/05/2017	1	s	3.599999905	Diptera	1	2	-3.293	0.037142255
Sticky	t4b	4	con	04/05/2017	1	s	4.199999809	Diptera	1	1	-3.293	0.037142255
Sticky	t4b	4	con	04/05/2017	1	s	4.300000191	Diptera	1	3	-3.293	0.037142255
Sticky	t4b	4	con	04/05/2017	1	s	4.300000191	Diptera	1	3	-3.293	0.037142255
Sticky	t4b	4	con	04/05/2017	1	s	4.300000191	Diptera	1	3	-3.293	0.037142255
Sticky	t4b	4	con	04/05/2017	1	s	5	Diptera	1	1	-3.293	0.037142255
Sticky	t4b	4	con	04/05/2017	1	s	5.599999905	Diptera	1	2	-3.293	0.037142255
Sticky	t4b	4	con	04/05/2017	1	s	5.599999905	Diptera	1	2	-3.293	0.037142255
Sticky	t4b	4	con	04/05/2017	1	s	5.699999809	Diptera	1	1	-3.293	0.037142255
Sticky	t4b	4	con	04/05/2017	1	s	6.199999809	Diptera	1	2	-3.293	0.037142255
Sticky	t4b	4	con	04/05/2017	1	s	6.199999809	Diptera	1	2	-3.293	0.037142255
Sticky	t4b	4	con	04/05/2017	1	s	7.599999905	Diptera	1	2	-3.293	0.037142255
Sticky	t4b	4	con	04/05/2017	1	s	7.599999905	Diptera	1	2	-3.293	0.037142255
Sticky	t4b	4	con	04/05/2017	1	s	6.800000191	Diptera	1	2	-3.293	0.037142255
Sticky	t4b	4	con	04/05/2017	1	s	6.800000191	Diptera	1	2	-3.293	0.037142255
Sticky	t4b	4	con	04/05/2017	1	s	8.300000191	Diptera	1	1	-3.293	0.037142255
Sticky	t4b	4	con	04/05/2017	1	s	10	Diptera	1	1	-3.293	0.037142255
Sticky	t4b	4	con	04/05/2017	1	s	10.10000038	Diptera	1	1	-3.293	0.037142255
Sticky	t4b	4	con	04/05/2017	1	s	10.5	Diptera	1	1	-3.293	0.037142255
Sticky	t4b	4	con	04/05/2017	1	s	11.30000019	Diptera	1	1	-3.293	0.037142255
Sticky	t4b	4	con	04/05/2017	1	s	11.5	Diptera	1	2	-3.293	0.037142255
Sticky	t4b	4	con	04/05/2017	1	s	11.5	Diptera	1	2	-3.293	0.037142255
Sticky	t4b	4	con	04/05/2017	1	s	13	Diptera	1	1	-3.293	0.037142255
Sticky	t4b	4	con	04/05/2017	1	s	13.60000038	Diptera	1	1	-3.293	0.037142255
Sticky	t4b	4	con	04/05/2017	1	s	14.19999981	Diptera	1	1	-3.293	0.037142255
Sticky	t4b	4	con	04/05/2017	1	s	15	Diptera	1	2	-3.293	0.037142255
Sticky	t4b	4	con	04/05/2017	1	s	15	Diptera	1	2	-3.293	0.037142255
Sticky	t4b	4	con	04/05/2017	1	s	15.30000019	Diptera	1	2	-3.293	0.037142255
Sticky	t4b	4	con	04/05/2017	1	s	15.30000019	Diptera	1	2	-3.293	0.037142255
Sticky	t4b	4	con	04/05/2017	1	s	15.5	Diptera	1	1	-3.293	0.037142255
Sticky	t4b	4	con	04/05/2017	1	s	15.89999962	Diptera	1	2	-3.293	0.037142255
Sticky	t4b	4	con	04/05/2017	1	s	15.89999962	Diptera	1	2	-3.293	0.037142255
Sticky	t4b	4	con	04/05/2017	1	s	16	Diptera	1	1	-3.293	0.037142255
Sticky	t4b	4	con	04/05/2017	1	s	17.29999924	Diptera	1	2	-3.293	0.037142255
Sticky	t4b	4	con	04/05/2017	1	s	17.29999924	Diptera	1	2	-3.293	0.037142255
Sticky	t4b	4	con	04/05/2017	1	s	18	Diptera	1	1	-3.293	0.037142255
Sticky	t4b	4	con	04/05/2017	1	s	18.5	Diptera	1	1	-3.293	0.037142255
Sticky	t4b	4	con	04/05/2017	1	s	19	Diptera	1	1	-3.293	0.037142255
Sticky	t4b	4	con	04/05/2017	1	s	20.10000038	Diptera	1	1	-3.293	0.037142255
Sticky	t4b	4	con	04/05/2017	1	s	20.79999924	Diptera	1	1	-3.293	0.037142255
Sticky	t4b	4	con	04/05/2017	1	s	22.5	Diptera	1	1	-3.293	0.037142255
Sticky	t4b	4	con	04/05/2017	1	s	23.79999924	Diptera	1	1	-3.293	0.037142255
Sticky	t4b	4	con	04/05/2017	1	s	24.60000038	Diptera	1	1	-3.293	0.037142255
Sticky	t4b	4	con	04/05/2017	1	s	25.60000038	Diptera	1	1	-3.293	0.037142255
Sticky	t4b	4	con	04/05/2017	1	s	26.20000076	Diptera	1	1	-3.293	0.037142255
Sticky	t4b	4	con	04/05/2017	1	s	29	Diptera	1	3	-3.293	0.037142255
Sticky	t4b	4	con	04/05/2017	1	s	29	Diptera	1	3	-3.293	0.037142255
Sticky	t4b	4	con	04/05/2017	1	s	29	Diptera	1	3	-3.293	0.037142255
Sticky	t4b	4	con	04/05/2017	1	s	30.10000038	Diptera	1	1	-3.293	0.037142255
Sticky	t4b	4	con	04/05/2017	1	s	37.20000076	Diptera	1	1	-3.293	0.037142255
Sticky	t4b	4	con	04/05/2017	1	s	37.5	Diptera	1	1	-3.293	0.037142255
Sticky	t4b	4	con	04/05/2017	1	s	38.09999847	Diptera	1	1	-3.293	0.037142255
Sticky	t4b	4	con	04/05/2017	1	s	42.40000153	Diptera	1	1	-3.293	0.037142255
Sticky	t4b	4	con	04/05/2017	1	s	42.90000153	Diptera	1	1	-3.293	0.037142255
Sticky	t4b	4	con	04/05/2017	1	s	46	Diptera	1	1	-3.293	0.037142255
Sticky	t4b	4	con	04/05/2017	1	s	51	Diptera	1	1	-3.293	0.037142255
Sticky	t4b	4	con	04/05/2017	1	s	56.5	Diptera	1	1	-3.293	0.037142255
Sticky	t4b	4	con	04/05/2017	1	s	58.20000076	Diptera	1	1	-3.293	0.037142255
Sticky	t4b	4	con	04/05/2017	1	s	60	Diptera	1	1	-3.293	0.037142255
Sticky	t5a	5	wet	04/05/2017	1	s	1.899999976	Diptera	1	1	-3.293	0.037142255
Sticky	t5a	5	wet	04/05/2017	1	s	2	Diptera	1	1	-3.293	0.037142255
Sticky	t5a	5	wet	04/05/2017	1	s	2.900000095	Diptera	1	1	-3.293	0.037142255
Sticky	t5a	5	wet	04/05/2017	1	s	3.099999905	Diptera	1	1	-3.293	0.037142255
Sticky	t5a	5	wet	04/05/2017	1	s	3.900000095	Diptera	1	1	-3.293	0.037142255
Sticky	t5a	5	wet	04/05/2017	1	s	7.400000095	Diptera	1	1	-3.293	0.037142255
Sticky	t5a	5	wet	04/05/2017	1	s	7.699999809	Diptera	1	1	-3.293	0.037142255
Sticky	t5a	5	wet	04/05/2017	1	s	9.100000381	Diptera	1	2	-3.293	0.037142255
Sticky	t5a	5	wet	04/05/2017	1	s	9.100000381	Diptera	1	2	-3.293	0.037142255
Sticky	t5a	5	wet	04/05/2017	1	s	11.5	Diptera	1	1	-3.293	0.037142255
Sticky	t5a	5	wet	04/05/2017	1	s	12.39999962	Diptera	1	1	-3.293	0.037142255
Sticky	t5a	5	wet	04/05/2017	1	s	12.5	Diptera	1	1	-3.293	0.037142255
Sticky	t5a	5	wet	04/05/2017	1	s	14.10000038	Diptera	1	1	-3.293	0.037142255
Sticky	t5a	5	wet	04/05/2017	1	s	14.19999981	Diptera	1	1	-3.293	0.037142255
Sticky	t5a	5	wet	04/05/2017	1	s	14.5	Diptera	1	1	-3.293	0.037142255
Sticky	t5a	5	wet	04/05/2017	1	s	14.60000038	Diptera	1	1	-3.293	0.037142255
Sticky	t5a	5	wet	04/05/2017	1	s	15	Diptera	1	1	-3.293	0.037142255
Sticky	t5a	5	wet	04/05/2017	1	s	15.60000038	Diptera	1	1	-3.293	0.037142255
Sticky	t5a	5	wet	04/05/2017	1	s	16.10000038	Diptera	1	1	-3.293	0.037142255
Sticky	t5a	5	wet	04/05/2017	1	s	18.5	Diptera	1	1	-3.293	0.037142255
Sticky	t5a	5	wet	04/05/2017	1	s	19	Diptera	1	1	-3.293	0.037142255
Sticky	t5a	5	wet	04/05/2017	1	s	19.39999962	Diptera	1	1	-3.293	0.037142255
Sticky	t5a	5	wet	04/05/2017	1	s	19.89999962	Diptera	1	1	-3.293	0.037142255
Sticky	t5a	5	wet	04/05/2017	1	s	21	Diptera	1	1	-3.293	0.037142255
Sticky	t5a	5	wet	04/05/2017	1	s	21.39999962	Diptera	1	1	-3.293	0.037142255
Sticky	t5a	5	wet	04/05/2017	1	s	22.70000076	Diptera	1	1	-3.293	0.037142255
Sticky	t5a	5	wet	04/05/2017	1	s	22.89999962	Diptera	1	1	-3.293	0.037142255
Sticky	t5a	5	wet	04/05/2017	1	s	23	Diptera	1	2	-3.293	0.037142255
Sticky	t5a	5	wet	04/05/2017	1	s	23	Diptera	1	2	-3.293	0.037142255
Sticky	t5a	5	wet	04/05/2017	1	s	24	Diptera	1	1	-3.293	0.037142255
Sticky	t5a	5	wet	04/05/2017	1	s	26.60000038	Diptera	1	1	-3.293	0.037142255
Sticky	t5a	5	wet	04/05/2017	1	s	26.70000076	Diptera	1	2	-3.293	0.037142255
Sticky	t5a	5	wet	04/05/2017	1	s	26.70000076	Diptera	1	2	-3.293	0.037142255
Sticky	t5a	5	wet	04/05/2017	1	s	29.70000076	Diptera	1	1	-3.293	0.037142255
Sticky	t5a	5	wet	04/05/2017	1	s	30.20000076	Diptera	1	1	-3.293	0.037142255
Sticky	t5a	5	wet	04/05/2017	1	s	33	Diptera	1	1	-3.293	0.037142255
Sticky	t5a	5	wet	04/05/2017	1	s	33.09999847	Diptera	1	1	-3.293	0.037142255
Sticky	t5a	5	wet	04/05/2017	1	s	36.40000153	Diptera	1	2	-3.293	0.037142255
Sticky	t5a	5	wet	04/05/2017	1	s	36.40000153	Diptera	1	2	-3.293	0.037142255
Sticky	t5a	5	wet	04/05/2017	1	s	36.5	Diptera	1	2	-3.293	0.037142255
Sticky	t5a	5	wet	04/05/2017	1	s	36.5	Diptera	1	2	-3.293	0.037142255
Sticky	t5a	5	wet	04/05/2017	1	s	39.79999924	Diptera	1	1	-3.293	0.037142255
Sticky	t5a	5	wet	04/05/2017	1	s	40.40000153	Diptera	1	1	-3.293	0.037142255
Sticky	t5a	5	wet	04/05/2017	1	s	41.20000076	Diptera	1	1	-3.293	0.037142255
Sticky	t5a	5	wet	04/05/2017	1	s	59.90000153	Diptera	1	1	-3.293	0.037142255
Sticky	t5b	5	wet	04/05/2017	1	s	2	Diptera	1	1	-3.293	0.037142255
Sticky	t5b	5	wet	04/05/2017	1	s	3.5	Diptera	1	1	-3.293	0.037142255
Sticky	t5b	5	wet	04/05/2017	1	s	7.5	Diptera	1	1	-3.293	0.037142255
Sticky	t5b	5	wet	04/05/2017	1	s	8	Diptera	1	3	-3.293	0.037142255
Sticky	t5b	5	wet	04/05/2017	1	s	8	Diptera	1	3	-3.293	0.037142255
Sticky	t5b	5	wet	04/05/2017	1	s	8	Diptera	1	3	-3.293	0.037142255
Sticky	t5b	5	wet	04/05/2017	1	s	9	Diptera	1	1	-3.293	0.037142255
Sticky	t5b	5	wet	04/05/2017	1	s	9.899999619	Diptera	1	1	-3.293	0.037142255
Sticky	t5b	5	wet	04/05/2017	1	s	10	Diptera	1	1	-3.293	0.037142255
Sticky	t5b	5	wet	04/05/2017	1	s	10.5	Diptera	1	1	-3.293	0.037142255
Sticky	t5b	5	wet	04/05/2017	1	s	10.60000038	Diptera	1	1	-3.293	0.037142255
Sticky	t5b	5	wet	04/05/2017	1	s	11	Diptera	1	1	-3.293	0.037142255
Sticky	t5b	5	wet	04/05/2017	1	s	11.5	Diptera	1	1	-3.293	0.037142255
Sticky	t5b	5	wet	04/05/2017	1	s	14.89999962	Diptera	1	2	-3.293	0.037142255
Sticky	t5b	5	wet	04/05/2017	1	s	14.89999962	Diptera	1	2	-3.293	0.037142255
Sticky	t5b	5	wet	04/05/2017	1	s	15.5	Diptera	1	1	-3.293	0.037142255
Sticky	t5b	5	wet	04/05/2017	1	s	15.69999981	Diptera	1	1	-3.293	0.037142255
Sticky	t5b	5	wet	04/05/2017	1	s	17	Diptera	1	1	-3.293	0.037142255
Sticky	t5b	5	wet	04/05/2017	1	s	18	Diptera	1	1	-3.293	0.037142255
Sticky	t5b	5	wet	04/05/2017	1	s	20.10000038	Diptera	1	1	-3.293	0.037142255
Sticky	t5b	5	wet	04/05/2017	1	s	20	Diptera	1	1	-3.293	0.037142255
Sticky	t5b	5	wet	04/05/2017	1	s	20.20000076	Diptera	1	1	-3.293	0.037142255
Sticky	t5b	5	wet	04/05/2017	1	s	22	Diptera	1	1	-3.293	0.037142255
Sticky	t5b	5	wet	04/05/2017	1	s	23.10000038	Diptera	1	1	-3.293	0.037142255
Sticky	t5b	5	wet	04/05/2017	1	s	25.70000076	Diptera	1	1	-3.293	0.037142255
Sticky	t5b	5	wet	04/05/2017	1	s	32.40000153	Diptera	1	1	-3.293	0.037142255
Sticky	t5b	5	wet	04/05/2017	1	s	34	Diptera	1	1	-3.293	0.037142255
Sticky	t5b	5	wet	04/05/2017	1	s	35.70000076	Diptera	1	2	-3.293	0.037142255
Sticky	t5b	5	wet	04/05/2017	1	s	35.70000076	Diptera	1	2	-3.293	0.037142255
Sticky	t5b	5	wet	04/05/2017	1	s	39.20000076	Diptera	1	1	-3.293	0.037142255
Sticky	t5b	5	wet	04/05/2017	1	s	41.90000153	Diptera	1	1	-3.293	0.037142255
Sticky	t5b	5	wet	04/05/2017	1	s	46.79999924	Diptera	1	1	-3.293	0.037142255
Sticky	t5b	5	wet	04/05/2017	1	s	0.300000012	Diptera	1	1	-3.293	0.037142255
Sticky	t5b	5	wet	04/05/2017	1	s	0.5	Diptera	1	1	-3.293	0.037142255
Sticky	t2a	2	con	04/05/2017	1	n	12.60000038	Collembola	1	1	0.7090278	0.01
Sticky	t2b	2	con	04/05/2017	1	n	4	Collembola	1	1	0.7090278	0.01
Sticky	t2b	2	con	04/05/2017	1	n	7.199999809	Collembola	1	1	0.7090278	0.01
Sticky	t3a	3	irr	04/05/2017	1	n	11.60000038	Collembola	1	1	0.7090278	0.01
Sticky	t4a	4	con	04/05/2017	1	n	7.400000095	Collembola	1	1	0.7090278	0.01
Sticky	t2b	2	con	04/05/2017	1	s	5	Collembola	1	1	0.7090278	0.01
Sticky	t2b	2	con	04/05/2017	1	s	32.20000076	Collembola	1	1	0.7090278	0.01
Sticky	t3a	3	irr	04/05/2017	1	s	3.200000048	Collembola	1	1	0.7090278	0.01
Sticky	t3a	3	irr	07/05/2017	1	s	39	Aranea	2	1	-1.075771908	0.341034406
Sticky	t1a	1	irr	07/05/2017	1	s	31	Lepidoptera	19	1	4.510706357	90.98606442
Sticky	t1b	1	irr	07/05/2017	1	s	14.39999962	Diptera	18	1	3.545619579	34.66115402
Sticky	t2a	2	con	07/05/2017	1	n	54.29999924	Diptera	12	1	2.586289133	13.28039826
Sticky	t1a	1	irr	07/05/2017	1	s	29	Diptera	12	1	2.586289133	13.28039826
Sticky	t1b	1	irr	07/05/2017	1	s	44.20000076	Diptera	12	1	2.586289133	13.28039826
Sticky	t3a	3	irr	07/05/2017	1	n	10.80000019	Diptera	11	1	2.380420215	10.80944421
Sticky	t3a	3	irr	07/05/2017	1	n	12	Diptera	11	1	2.380420215	10.80944421
Sticky	t4a	4	con	07/05/2017	1	n	41.59999847	Diptera	11	1	2.380420215	10.80944421
Sticky	t1b	1	irr	07/05/2017	1	s	33.20000076	Diptera	11	1	2.380420215	10.80944421
Sticky	t2b	2	con	07/05/2017	1	s	50.40000153	Diptera	11	1	2.380420215	10.80944421
Sticky	t3b	3	irr	07/05/2017	1	s	23.60000038	Diptera	11	1	2.380420215	10.80944421
Sticky	t4b	4	con	07/05/2017	1	s	13.80000019	Diptera	11	1	2.380420215	10.80944421
Sticky	t1a	1	irr	07/05/2017	1	n	21.5	Diptera	10	1	2.15491633	8.627168314
Sticky	t3b	3	irr	07/05/2017	1	n	37.20000076	Diptera	10	1	2.15491633	8.627168314
Sticky	t1a	1	irr	07/05/2017	1	s	15	Diptera	10	1	2.15491633	8.627168314
Sticky	t2a	2	con	07/05/2017	1	s	18.29999924	Diptera	10	1	2.15491633	8.627168314
Sticky	t2b	2	con	07/05/2017	1	s	38.59999847	Diptera	10	1	2.15491633	8.627168314
Sticky	t3b	3	irr	07/05/2017	1	s	43.40000153	Diptera	10	1	2.15491633	8.627168314
Sticky	t3b	3	irr	07/05/2017	1	s	47	Diptera	10	1	2.15491633	8.627168314
Sticky	t4a	4	con	07/05/2017	1	s	40.40000153	Diptera	10	1	2.15491633	8.627168314
Sticky	t4a	4	con	07/05/2017	1	s	44.59999847	Diptera	10	1	2.15491633	8.627168314
Sticky	t4b	4	con	07/05/2017	1	s	30	Diptera	10	1	2.15491633	8.627168314
Sticky	t4b	4	con	07/05/2017	1	s	55.09999847	Diptera	10	1	2.15491633	8.627168314
Sticky	t5b	5	wet	07/05/2017	1	s	19.29999924	Diptera	10	1	2.15491633	8.627168314
Sticky	t1a	1	irr	07/05/2017	1	n	6.199999809	Diptera	9	1	1.90563335	6.723664712
Sticky	t1a	1	irr	07/05/2017	1	n	10.60000038	Diptera	9	1	1.90563335	6.723664712
Sticky	t1a	1	irr	07/05/2017	1	n	18.60000038	Diptera	9	1	1.90563335	6.723664712
Sticky	t1b	1	irr	07/05/2017	1	n	6	Diptera	9	1	1.90563335	6.723664712
Sticky	t1b	1	irr	07/05/2017	1	n	7.5	Diptera	9	1	1.90563335	6.723664712
Sticky	t1b	1	irr	07/05/2017	1	n	47.59999847	Diptera	9	1	1.90563335	6.723664712
Sticky	t2b	2	con	07/05/2017	1	n	34.59999847	Diptera	9	1	1.90563335	6.723664712
Sticky	t2b	2	con	07/05/2017	1	n	43.5	Diptera	9	1	1.90563335	6.723664712
Sticky	t4a	4	con	07/05/2017	1	n	15.5	Diptera	9	1	1.90563335	6.723664712
Sticky	t4b	4	con	07/05/2017	1	n	19.79999924	Diptera	9	1	1.90563335	6.723664712
Sticky	t4b	4	con	07/05/2017	1	n	33	Diptera	9	1	1.90563335	6.723664712
Sticky	t4b	4	con	07/05/2017	1	n	38.09999847	Diptera	9	1	1.90563335	6.723664712
Sticky	t4b	4	con	07/05/2017	1	n	44.20000076	Diptera	9	1	1.90563335	6.723664712
Sticky	t5a	5	wet	07/05/2017	1	n	6.5	Diptera	9	1	1.90563335	6.723664712
Sticky	t5a	5	wet	07/05/2017	1	n	8.600000381	Diptera	9	1	1.90563335	6.723664712
Sticky	t5a	5	wet	07/05/2017	1	n	19.10000038	Diptera	9	1	1.90563335	6.723664712
Sticky	t5a	5	wet	07/05/2017	1	n	24.5	Diptera	9	1	1.90563335	6.723664712
Sticky	t5a	5	wet	07/05/2017	1	n	42.20000076	Diptera	9	1	1.90563335	6.723664712
Sticky	t5b	5	wet	07/05/2017	1	n	21.5	Diptera	9	1	1.90563335	6.723664712
Sticky	t5b	5	wet	07/05/2017	1	n	33.5	Diptera	9	1	1.90563335	6.723664712
Sticky	t1b	1	irr	07/05/2017	1	s	15.39999962	Diptera	9	1	1.90563335	6.723664712
Sticky	t1b	1	irr	07/05/2017	1	s	27.60000038	Diptera	9	1	1.90563335	6.723664712
Sticky	t1b	1	irr	07/05/2017	1	s	28.5	Diptera	9	1	1.90563335	6.723664712
Sticky	t1b	1	irr	07/05/2017	1	s	39	Diptera	9	1	1.90563335	6.723664712
Sticky	t1b	1	irr	07/05/2017	1	s	39.79999924	Diptera	9	1	1.90563335	6.723664712
Sticky	t2a	2	con	07/05/2017	1	s	28	Diptera	9	1	1.90563335	6.723664712
Sticky	t2a	2	con	07/05/2017	1	s	28.39999962	Diptera	9	1	1.90563335	6.723664712
Sticky	t2b	2	con	07/05/2017	1	s	3.5	Diptera	9	1	1.90563335	6.723664712
Sticky	t2b	2	con	07/05/2017	1	s	31	Diptera	9	1	1.90563335	6.723664712
Sticky	t2b	2	con	07/05/2017	1	s	39	Diptera	9	1	1.90563335	6.723664712
Sticky	t2b	2	con	07/05/2017	1	s	50.5	Diptera	9	1	1.90563335	6.723664712
Sticky	t3a	3	irr	07/05/2017	1	s	10.30000019	Diptera	9	1	1.90563335	6.723664712
Sticky	t3a	3	irr	07/05/2017	1	s	10.69999981	Diptera	9	1	1.90563335	6.723664712
Sticky	t3a	3	irr	07/05/2017	1	s	14.30000019	Diptera	9	1	1.90563335	6.723664712
Sticky	t3a	3	irr	07/05/2017	1	s	55	Diptera	9	1	1.90563335	6.723664712
Sticky	t4b	4	con	07/05/2017	1	s	38.20000076	Diptera	9	1	1.90563335	6.723664712
Sticky	t4b	4	con	07/05/2017	1	s	38.5	Diptera	9	1	1.90563335	6.723664712
Sticky	t5a	5	wet	07/05/2017	1	s	13.30000019	Diptera	9	1	1.90563335	6.723664712
Sticky	t5a	5	wet	07/05/2017	1	s	22.70000076	Diptera	9	1	1.90563335	6.723664712
Sticky	t5a	5	wet	07/05/2017	1	s	26	Diptera	9	1	1.90563335	6.723664712
Sticky	t5a	5	wet	07/05/2017	1	s	29.20000076	Diptera	9	1	1.90563335	6.723664712
Sticky	t5a	5	wet	07/05/2017	1	s	42.5	Diptera	9	1	1.90563335	6.723664712
Sticky	t5b	5	wet	07/05/2017	1	s	11.5	Diptera	9	1	1.90563335	6.723664712
Sticky	t5b	5	wet	07/05/2017	1	s	18.39999962	Diptera	9	1	1.90563335	6.723664712
Sticky	t5b	5	wet	07/05/2017	1	s	40.59999847	Diptera	9	2	1.90563335	6.723664712
Sticky	t5b	5	wet	07/05/2017	1	s	40.59999847	Diptera	9	2	1.90563335	6.723664712
Sticky	t1a	1	irr	07/05/2017	1	n	37.29999924	Diptera	8	1	1.626958688	5.088375822
Sticky	t1b	1	irr	07/05/2017	1	n	9.399999619	Diptera	8	1	1.626958688	5.088375822
Sticky	t1b	1	irr	07/05/2017	1	n	27.20000076	Diptera	8	1	1.626958688	5.088375822
Sticky	t1b	1	irr	07/05/2017	1	n	32.20000076	Diptera	8	1	1.626958688	5.088375822
Sticky	t1b	1	irr	07/05/2017	1	n	38.79999924	Diptera	8	1	1.626958688	5.088375822
Sticky	t1b	1	irr	07/05/2017	1	n	45.70000076	Diptera	8	1	1.626958688	5.088375822
Sticky	t2b	2	con	07/05/2017	1	n	34	Diptera	8	1	1.626958688	5.088375822
Sticky	t3a	3	irr	07/05/2017	1	n	59.40000153	Diptera	8	1	1.626958688	5.088375822
Sticky	t3b	3	irr	07/05/2017	1	n	20.60000038	Diptera	8	1	1.626958688	5.088375822
Sticky	t3b	3	irr	07/05/2017	1	n	40.70000076	Diptera	8	1	1.626958688	5.088375822
Sticky	t3b	3	irr	07/05/2017	1	n	52.5	Diptera	8	1	1.626958688	5.088375822
Sticky	t4a	4	con	07/05/2017	1	n	7	Diptera	8	1	1.626958688	5.088375822
Sticky	t4a	4	con	07/05/2017	1	n	24.29999924	Diptera	8	1	1.626958688	5.088375822
Sticky	t1a	1	irr	07/05/2017	1	s	20.20000076	Diptera	8	1	1.626958688	5.088375822
Sticky	t1b	1	irr	07/05/2017	1	s	31.79999924	Diptera	8	1	1.626958688	5.088375822
Sticky	t1b	1	irr	07/05/2017	1	s	32.59999847	Diptera	8	1	1.626958688	5.088375822
Sticky	t1b	1	irr	07/05/2017	1	s	42.29999924	Diptera	8	1	1.626958688	5.088375822
Sticky	t1b	1	irr	07/05/2017	1	s	50	Diptera	8	1	1.626958688	5.088375822
Sticky	t2a	2	con	07/05/2017	1	s	22	Diptera	8	1	1.626958688	5.088375822
Sticky	t3b	3	irr	07/05/2017	1	s	18	Diptera	8	1	1.626958688	5.088375822
Sticky	t4a	4	con	07/05/2017	1	s	15.5	Diptera	8	1	1.626958688	5.088375822
Sticky	t4a	4	con	07/05/2017	1	s	28.20000076	Diptera	8	1	1.626958688	5.088375822
Sticky	t5a	5	wet	07/05/2017	1	s	49.20000076	Diptera	8	1	1.626958688	5.088375822
Sticky	t5a	5	wet	07/05/2017	1	s	51.29999924	Diptera	8	1	1.626958688	5.088375822
Sticky	t5b	5	wet	07/05/2017	1	s	11.5	Diptera	8	1	1.626958688	5.088375822
Sticky	t5b	5	wet	07/05/2017	1	s	16.20000076	Diptera	8	1	1.626958688	5.088375822
Sticky	t5b	5	wet	07/05/2017	1	s	27.39999962	Diptera	8	1	1.626958688	5.088375822
Sticky	t5b	5	wet	07/05/2017	1	s	31.10000038	Diptera	8	1	1.626958688	5.088375822
Sticky	t5b	5	wet	07/05/2017	1	s	47.70000076	Diptera	8	1	1.626958688	5.088375822
Sticky	t5b	5	wet	07/05/2017	1	s	49.70000076	Diptera	8	1	1.626958688	5.088375822
Sticky	t5b	5	wet	07/05/2017	1	s	56.5	Diptera	8	1	1.626958688	5.088375822
Sticky	t5b	5	wet	07/05/2017	1	s	59.90000153	Diptera	8	1	1.626958688	5.088375822
Sticky	t1a	1	irr	07/05/2017	1	n	13.10000038	Diptera	7	1	1.311023413	3.709968599
Sticky	t1a	1	irr	07/05/2017	1	n	52.5	Diptera	7	1	1.311023413	3.709968599
Sticky	t1b	1	irr	07/05/2017	1	n	3	Diptera	7	1	1.311023413	3.709968599
Sticky	t1b	1	irr	07/05/2017	1	n	9.899999619	Diptera	7	1	1.311023413	3.709968599
Sticky	t1b	1	irr	07/05/2017	1	n	15.5	Diptera	7	1	1.311023413	3.709968599
Sticky	t1b	1	irr	07/05/2017	1	n	27.20000076	Diptera	7	1	1.311023413	3.709968599
Sticky	t1b	1	irr	07/05/2017	1	n	27.89999962	Diptera	7	1	1.311023413	3.709968599
Sticky	t1b	1	irr	07/05/2017	1	n	30.70000076	Diptera	7	1	1.311023413	3.709968599
Sticky	t1b	1	irr	07/05/2017	1	n	38.20000076	Diptera	7	1	1.311023413	3.709968599
Sticky	t1b	1	irr	07/05/2017	1	n	39.70000076	Diptera	7	1	1.311023413	3.709968599
Sticky	t1b	1	irr	07/05/2017	1	n	40.20000076	Diptera	7	1	1.311023413	3.709968599
Sticky	t1b	1	irr	07/05/2017	1	n	44	Diptera	7	1	1.311023413	3.709968599
Sticky	t1b	1	irr	07/05/2017	1	n	48.29999924	Diptera	7	1	1.311023413	3.709968599
Sticky	t1b	1	irr	07/05/2017	1	n	49.40000153	Diptera	7	1	1.311023413	3.709968599
Sticky	t2a	2	con	07/05/2017	1	n	38	Diptera	7	1	1.311023413	3.709968599
Sticky	t2a	2	con	07/05/2017	1	n	45.20000076	Diptera	7	1	1.311023413	3.709968599
Sticky	t2a	2	con	07/05/2017	1	n	46	Diptera	7	1	1.311023413	3.709968599
Sticky	t2a	2	con	07/05/2017	1	n	48.59999847	Diptera	7	1	1.311023413	3.709968599
Sticky	t2a	2	con	07/05/2017	1	n	52.59999847	Diptera	7	1	1.311023413	3.709968599
Sticky	t2a	2	con	07/05/2017	1	n	54.70000076	Diptera	7	1	1.311023413	3.709968599
Sticky	t2b	2	con	07/05/2017	1	n	4	Diptera	7	1	1.311023413	3.709968599
Sticky	t2b	2	con	07/05/2017	1	n	33.79999924	Diptera	7	1	1.311023413	3.709968599
Sticky	t3a	3	irr	07/05/2017	1	n	24.29999924	Diptera	7	1	1.311023413	3.709968599
Sticky	t3a	3	irr	07/05/2017	1	n	25	Diptera	7	1	1.311023413	3.709968599
Sticky	t3a	3	irr	07/05/2017	1	n	34	Diptera	7	1	1.311023413	3.709968599
Sticky	t3a	3	irr	07/05/2017	1	n	34.09999847	Diptera	7	1	1.311023413	3.709968599
Sticky	t3a	3	irr	07/05/2017	1	n	35.29999924	Diptera	7	1	1.311023413	3.709968599
Sticky	t3b	3	irr	07/05/2017	1	n	9.600000381	Diptera	7	1	1.311023413	3.709968599
Sticky	t3b	3	irr	07/05/2017	1	n	20.20000076	Diptera	7	1	1.311023413	3.709968599
Sticky	t3b	3	irr	07/05/2017	1	n	22	Diptera	7	1	1.311023413	3.709968599
Sticky	t3b	3	irr	07/05/2017	1	n	46.20000076	Diptera	7	1	1.311023413	3.709968599
Sticky	t3b	3	irr	07/05/2017	1	n	52	Diptera	7	1	1.311023413	3.709968599
Sticky	t4a	4	con	07/05/2017	1	n	47.29999924	Diptera	7	1	1.311023413	3.709968599
Sticky	t4b	4	con	07/05/2017	1	n	11.89999962	Diptera	7	1	1.311023413	3.709968599
Sticky	t4b	4	con	07/05/2017	1	n	13.5	Diptera	7	1	1.311023413	3.709968599
Sticky	t4b	4	con	07/05/2017	1	n	38.09999847	Diptera	7	1	1.311023413	3.709968599
Sticky	t5a	5	wet	07/05/2017	1	n	1	Diptera	7	1	1.311023413	3.709968599
Sticky	t5a	5	wet	07/05/2017	1	n	4.800000191	Diptera	7	1	1.311023413	3.709968599
Sticky	t5a	5	wet	07/05/2017	1	n	14.80000019	Diptera	7	1	1.311023413	3.709968599
Sticky	t5a	5	wet	07/05/2017	1	n	20.79999924	Diptera	7	1	1.311023413	3.709968599
Sticky	t5a	5	wet	07/05/2017	1	n	26.29999924	Diptera	7	1	1.311023413	3.709968599
Sticky	t5a	5	wet	07/05/2017	1	n	33.20000076	Diptera	7	1	1.311023413	3.709968599
Sticky	t5b	5	wet	07/05/2017	1	n	9	Diptera	7	1	1.311023413	3.709968599
Sticky	t5b	5	wet	07/05/2017	1	n	15.80000019	Diptera	7	1	1.311023413	3.709968599
Sticky	t5b	5	wet	07/05/2017	1	n	19.29999924	Diptera	7	1	1.311023413	3.709968599
Sticky	t5b	5	wet	07/05/2017	1	n	23	Diptera	7	1	1.311023413	3.709968599
Sticky	t5b	5	wet	07/05/2017	1	n	45.29999924	Diptera	7	1	1.311023413	3.709968599
Sticky	t1a	1	irr	07/05/2017	1	s	6	Diptera	7	1	1.311023413	3.709968599
Sticky	t1a	1	irr	07/05/2017	1	s	28.79999924	Diptera	7	1	1.311023413	3.709968599
Sticky	t1a	1	irr	07/05/2017	1	s	35	Diptera	7	1	1.311023413	3.709968599
Sticky	t1a	1	irr	07/05/2017	1	s	43.5	Diptera	7	1	1.311023413	3.709968599
Sticky	t1a	1	irr	07/05/2017	1	s	51.20000076	Diptera	7	1	1.311023413	3.709968599
Sticky	t1a	1	irr	07/05/2017	1	s	52.20000076	Diptera	7	1	1.311023413	3.709968599
Sticky	t1b	1	irr	07/05/2017	1	s	14	Diptera	7	2	1.311023413	3.709968599
Sticky	t1b	1	irr	07/05/2017	1	s	14	Diptera	7	2	1.311023413	3.709968599
Sticky	t1b	1	irr	07/05/2017	1	s	17.10000038	Diptera	7	1	1.311023413	3.709968599
Sticky	t1b	1	irr	07/05/2017	1	s	18.10000038	Diptera	7	1	1.311023413	3.709968599
Sticky	t1b	1	irr	07/05/2017	1	s	18.29999924	Diptera	7	1	1.311023413	3.709968599
Sticky	t1b	1	irr	07/05/2017	1	s	22.60000038	Diptera	7	1	1.311023413	3.709968599
Sticky	t1b	1	irr	07/05/2017	1	s	24.29999924	Diptera	7	1	1.311023413	3.709968599
Sticky	t1b	1	irr	07/05/2017	1	s	36.20000076	Diptera	7	2	1.311023413	3.709968599
Sticky	t1b	1	irr	07/05/2017	1	s	36.20000076	Diptera	7	2	1.311023413	3.709968599
Sticky	t1b	1	irr	07/05/2017	1	s	39.29999924	Diptera	7	1	1.311023413	3.709968599
Sticky	t1b	1	irr	07/05/2017	1	s	48	Diptera	7	1	1.311023413	3.709968599
Sticky	t1b	1	irr	07/05/2017	1	s	55.40000153	Diptera	7	1	1.311023413	3.709968599
Sticky	t2a	2	con	07/05/2017	1	s	18.39999962	Diptera	7	2	1.311023413	3.709968599
[truncated: 133,281 more rows]
