# Supplementary material for: Abundance of arthropods as food for meadow bird chicks in response to short- and long-term soil wetting in Dutch dairy grasslands
Source: PeerJ. 2019 Sep 10;7:e7401. doi: 10.7717/peerj.7401 (PMC6743474; doi:10.7717/peerj.7401)
Supplement: Supplemental Information 9 [file peerj-07-7401-s009.txt]

GRONDSOORT	GWC2017	GWC2016	GWC2015	GWC2014	GWC2013	GWC2012	GWC2011	GWC2010	GWC2009	DEF2009	DEF2010	DEF2011	DEF2012	DEF2013	DEF2014	DEF2015	DEF2016	DEF2017	cat2009	cat2010	cat2011	cat2012	cat2013	cat2014	cat2015	cat2016	cat2017	BO	TG	BO_TG	BG	NG	BG_NG	BS	UN	buff_dist	HA	CSAR
	0	0	0	0	0	0	0	0	0	N2	N2	N2	N2	N2	N2	N2	N2	N2	N2	N2	N2	N2	N2	N2	N2	N2	N2	0	0	0	0	0	0	0	0	20000	30.23486946930	0.071
	0	0	0	0	0	0	0	0	0	N2	N2	N2	N2	N2	N2	N2	N2	N2	N2	N2	N2	N2	N2	N2	N2	N2	N2	0	0	0	0	0	0	0	0	20000	329.69016535100	0.073
Zware klei	265	265	265	265	265	265	265	265	265	graslandBlijv	graslandBlijv	graslandBlijv	graslandBlijv	graslandBlijv	graslandBlijv	graslandBlijv	graslandBlijv	graslandBlijv	BG	BG	BG	BG	BG	BG	BG	BG	BG	0	0	0	9	0	9	0	0	10000	0.03128998336	-9999.000
Lichte zavel	265	265	0	0	0	0	0	0	0	unk	unk	unk	unk	unk	unk	unk	graslandBlijv	graslandBlijv	UN	UN	UN	UN	UN	UN	UN	BG	BG	0	0	0	2	0	2	0	7	20000	0.00168743796	-9999.000
Zware zavel	265	265	265	265	265	265	265	265	265	graslandBlijv	graslandBlijv	graslandBlijv	graslandBlijv	graslandBlijv	graslandBlijv	graslandBlijv	graslandBlijv	graslandBlijv	BG	BG	BG	BG	BG	BG	BG	BG	BG	0	0	0	9	0	9	0	0	20000	0.00316820858	0.234
Zware klei	265	265	265	265	265	265	265	265	265	graslandBlijv	graslandBlijv	graslandBlijv	graslandBlijv	graslandBlijv	graslandBlijv	graslandBlijv	graslandBlijv	graslandBlijv	BG	BG	BG	BG	BG	BG	BG	BG	BG	0	0	0	9	0	9	0	0	20000	0.06877807869	0.148
Zware klei	265	265	265	265	265	265	265	265	265	graslandBlijv	graslandBlijv	graslandBlijv	graslandBlijv	graslandBlijv	graslandBlijv	graslandBlijv	graslandBlijv	graslandBlijv	BG	BG	BG	BG	BG	BG	BG	BG	BG	0	0	0	9	0	9	0	0	5000	0.00134732567	-9999.000
Lichte klei	265	265	265	265	265	265	265	265	265	graslandBlijv	graslandBlijv	graslandBlijv	graslandBlijv	graslandBlijv	graslandBlijv	graslandBlijv	graslandBlijv	graslandBlijv	BG	BG	BG	BG	BG	BG	BG	BG	BG	0	0	0	9	0	9	0	0	10000	0.00275564629	0.127
Zware klei	265	265	265	265	265	265	265	265	265	graslandBlijv	graslandBlijv	graslandBlijv	graslandBlijv	graslandBlijv	graslandBlijv	graslandBlijv	graslandBlijv	graslandBlijv	BG	BG	BG	BG	BG	BG	BG	BG	BG	0	0	0	9	0	9	0	0	10000	0.00554112367	0.087
Zware klei	265	265	265	265	265	265	265	265	265	graslandBlijv	graslandBlijv	graslandBlijv	graslandBlijv	graslandBlijv	graslandBlijv	graslandBlijv	graslandBlijv	graslandBlijv	BG	BG	BG	BG	BG	BG	BG	BG	BG	0	0	0	9	0	9	0	0	10000	0.00200309948	-9999.000
Lichte klei	265	265	265	265	265	265	265	265	265	graslandBlijv	graslandBlijv	graslandBlijv	graslandBlijv	graslandBlijv	graslandBlijv	graslandBlijv	graslandBlijv	graslandBlijv	BG	BG	BG	BG	BG	BG	BG	BG	BG	0	0	0	9	0	9	0	0	10000	0.00690714090	-9999.000
Lichte klei	265	265	265	265	265	265	265	265	265	graslandBlijv	graslandBlijv	graslandBlijv	graslandBlijv	graslandBlijv	graslandBlijv	graslandBlijv	graslandBlijv	graslandBlijv	BG	BG	BG	BG	BG	BG	BG	BG	BG	0	0	0	9	0	9	0	0	10000	0.01261709444	0.097
Zware klei	265	265	265	265	265	265	265	265	265	graslandBlijv	graslandBlijv	graslandBlijv	graslandBlijv	graslandBlijv	graslandBlijv	graslandBlijv	graslandBlijv	graslandBlijv	BG	BG	BG	BG	BG	BG	BG	BG	BG	0	0	0	9	0	9	0	0	20000	0.00218525135	0.110
Lichte klei	265	265	265	265	265	265	265	265	265	graslandBlijv	graslandBlijv	graslandBlijv	graslandBlijv	graslandBlijv	graslandBlijv	graslandBlijv	graslandBlijv	graslandBlijv	BG	BG	BG	BG	BG	BG	BG	BG	BG	0	0	0	9	0	9	0	0	20000	0.01568929099	0.129
Zware klei	265	265	265	265	265	265	265	265	265	graslandBlijv	graslandBlijv	graslandBlijv	graslandBlijv	graslandBlijv	graslandBlijv	graslandBlijv	graslandBlijv	graslandBlijv	BG	BG	BG	BG	BG	BG	BG	BG	BG	0	0	0	9	0	9	0	0	20000	0.00016658109	0.154
Lichte zavel	265	265	265	265	265	265	265	0	265	graslandBlijv	unk	graslandBlijv	graslandBlijv	graslandBlijv	graslandBlijv	graslandBlijv	graslandBlijv	graslandBlijv	BG	UN	BG	BG	BG	BG	BG	BG	BG	0	0	0	8	0	8	0	1	10000	0.00452016867	0.071
Lichte zavel	265	265	265	265	265	265	265	265	265	graslandBlijv	graslandBlijv	graslandBlijv	graslandBlijv	graslandBlijv	graslandBlijv	graslandBlijv	graslandBlijv	graslandBlijv	BG	BG	BG	BG	BG	BG	BG	BG	BG	0	0	0	9	0	9	0	0	10000	0.00108131238	-9999.000
Zware klei	265	265	265	265	265	265	265	265	265	graslandBlijv	graslandBlijv	graslandBlijv	graslandBlijv	graslandBlijv	graslandBlijv	graslandBlijv	graslandBlijv	graslandBlijv	BG	BG	BG	BG	BG	BG	BG	BG	BG	0	0	0	9	0	9	0	0	20000	0.02196285082	0.131
Zware klei	265	265	265	265	265	265	265	265	265	graslandBlijv	graslandBlijv	graslandBlijv	graslandBlijv	graslandBlijv	graslandBlijv	graslandBlijv	graslandBlijv	graslandBlijv	BG	BG	BG	BG	BG	BG	BG	BG	BG	0	0	0	9	0	9	0	0	20000	0.01959068012	0.145
Lichte klei	265	265	265	265	265	265	265	265	265	graslandBlijv	graslandBlijv	graslandBlijv	graslandBlijv	graslandBlijv	graslandBlijv	graslandBlijv	graslandBlijv	graslandBlijv	BG	BG	BG	BG	BG	BG	BG	BG	BG	0	0	0	9	0	9	0	0	20000	0.03265514726	0.156
Lichte klei	265	265	265	265	265	265	265	265	265	graslandBlijv	graslandBlijv	graslandBlijv	graslandBlijv	graslandBlijv	graslandBlijv	graslandBlijv	graslandBlijv	graslandBlijv	BG	BG	BG	BG	BG	BG	BG	BG	BG	0	0	0	9	0	9	0	0	20000	0.02632704458	-9999.000
Zware klei	265	265	265	265	265	265	265	265	265	graslandBlijv	graslandBlijv	graslandBlijv	graslandBlijv	graslandBlijv	graslandBlijv	graslandBlijv	graslandBlijv	graslandBlijv	BG	BG	BG	BG	BG	BG	BG	BG	BG	0	0	0	9	0	9	0	0	10000	0.01750058898	0.145
Lichte klei	265	265	265	265	265	265	265	265	265	graslandBlijv	graslandBlijv	graslandBlijv	graslandBlijv	graslandBlijv	graslandBlijv	graslandBlijv	graslandBlijv	graslandBlijv	BG	BG	BG	BG	BG	BG	BG	BG	BG	0	0	0	9	0	9	0	0	20000	0.01073775245	0.169
Lichte klei	265	265	265	265	265	265	265	265	265	graslandBlijv	graslandBlijv	graslandBlijv	graslandBlijv	graslandBlijv	graslandBlijv	graslandBlijv	graslandBlijv	graslandBlijv	BG	BG	BG	BG	BG	BG	BG	BG	BG	0	0	0	9	0	9	0	0	20000	0.03761515203	-9999.000
Zware klei	265	265	265	265	265	265	265	259	265	graslandBlijv	mais	graslandBlijv	graslandBlijv	graslandBlijv	graslandBlijv	graslandBlijv	graslandBlijv	graslandBlijv	BG	BO	BG	BG	BG	BG	BG	BG	BG	1	0	1	8	0	8	0	0	2000	0.01021340794	0.089
Zware klei	265	265	265	265	265	265	265	0	265	graslandBlijv	unk	graslandBlijv	graslandBlijv	graslandBlijv	graslandBlijv	graslandBlijv	graslandBlijv	graslandBlijv	BG	UN	BG	BG	BG	BG	BG	BG	BG	0	0	0	8	0	8	0	1	2000	0.00141626509	-9999.000
Zware klei	265	265	265	265	265	265	259	259	259	mais	mais	mais	graslandBlijv	graslandBlijv	graslandBlijv	graslandBlijv	graslandBlijv	graslandBlijv	BO	BO	BO	BG	BG	BG	BG	BG	BG	3	0	3	6	0	6	0	0	10000	0.00389120305	0.123
Zware klei	265	0	0	0	0	0	0	0	0	unk	unk	unk	unk	unk	unk	unk	unk	graslandBlijv	UN	UN	UN	UN	UN	UN	UN	UN	BG	0	0	0	1	0	1	0	8	20000	0.03518754652	-9999.000
Lichte zavel	265	265	265	265	265	265	259	259	265	graslandBlijv	mais	mais	graslandBlijv	graslandBlijv	graslandBlijv	graslandBlijv	graslandBlijv	graslandBlijv	BG	BO	BO	BG	BG	BG	BG	BG	BG	2	0	2	7	0	7	0	0	20000	0.00336747761	0.204
Zware klei	265	265	265	265	265	265	265	265	265	graslandBlijv	graslandBlijv	graslandBlijv	graslandBlijv	graslandBlijv	graslandBlijv	graslandBlijv	graslandBlijv	graslandBlijv	BG	BG	BG	BG	BG	BG	BG	BG	BG	0	0	0	9	0	9	0	0	20000	0.00964206818	0.121
Zware klei	265	265	265	265	265	265	265	265	265	graslandBlijv	graslandBlijv	graslandBlijv	graslandBlijv	graslandBlijv	graslandBlijv	graslandBlijv	graslandBlijv	graslandBlijv	BG	BG	BG	BG	BG	BG	BG	BG	BG	0	0	0	9	0	9	0	0	10000	0.00005379848	0.137
Zware klei	265	265	265	265	265	265	265	265	265	graslandBlijv	graslandBlijv	graslandBlijv	graslandBlijv	graslandBlijv	graslandBlijv	graslandBlijv	graslandBlijv	graslandBlijv	BG	BG	BG	BG	BG	BG	BG	BG	BG	0	0	0	9	0	9	0	0	20000	0.00440952021	0.125
Lichte klei	265	265	265	0	0	0	0	0	0	unk	unk	unk	unk	unk	unk	graslandBlijv	graslandBlijv	graslandBlijv	UN	UN	UN	UN	UN	UN	BG	BG	BG	0	0	0	3	0	3	0	6	20000	0.00030212139	-9999.000
Lichte klei	331	331	265	265	265	265	265	265	265	graslandBlijv	graslandBlijv	graslandBlijv	graslandBlijv	graslandBlijv	graslandBlijv	graslandBlijv	graslandNatuur	graslandNatuur	BG	BG	BG	BG	BG	BG	BG	NG	NG	0	0	0	7	2	9	0	0	20000	0.00009827453	0.149
Lichte klei	265	265	265	265	265	265	265	265	265	graslandBlijv	graslandBlijv	graslandBlijv	graslandBlijv	graslandBlijv	graslandBlijv	graslandBlijv	graslandBlijv	graslandBlijv	BG	BG	BG	BG	BG	BG	BG	BG	BG	0	0	0	9	0	9	0	0	2000	0.02640706404	0.090
Zware klei	265	265	265	265	265	265	265	265	265	graslandBlijv	graslandBlijv	graslandBlijv	graslandBlijv	graslandBlijv	graslandBlijv	graslandBlijv	graslandBlijv	graslandBlijv	BG	BG	BG	BG	BG	BG	BG	BG	BG	0	0	0	9	0	9	0	0	10000	0.00310215073	0.133
Zware klei	265	265	265	265	265	265	265	265	265	graslandBlijv	graslandBlijv	graslandBlijv	graslandBlijv	graslandBlijv	graslandBlijv	graslandBlijv	graslandBlijv	graslandBlijv	BG	BG	BG	BG	BG	BG	BG	BG	BG	0	0	0	9	0	9	0	0	20000	0.00000649563	0.172
Zware klei	265	265	265	265	265	265	265	265	265	graslandBlijv	graslandBlijv	graslandBlijv	graslandBlijv	graslandBlijv	graslandBlijv	graslandBlijv	graslandBlijv	graslandBlijv	BG	BG	BG	BG	BG	BG	BG	BG	BG	0	0	0	9	0	9	0	0	20000	0.00464611010	0.168
Lichte klei	265	265	265	265	265	265	265	265	265	graslandBlijv	graslandBlijv	graslandBlijv	graslandBlijv	graslandBlijv	graslandBlijv	graslandBlijv	graslandBlijv	graslandBlijv	BG	BG	BG	BG	BG	BG	BG	BG	BG	0	0	0	9	0	9	0	0	20000	0.02629900183	0.120
Zware klei	265	265	265	265	265	265	265	265	265	graslandBlijv	graslandBlijv	graslandBlijv	graslandBlijv	graslandBlijv	graslandBlijv	graslandBlijv	graslandBlijv	graslandBlijv	BG	BG	BG	BG	BG	BG	BG	BG	BG	0	0	0	9	0	9	0	0	20000	0.00004418101	0.135
Lichte klei	265	265	265	265	265	265	265	265	265	graslandBlijv	graslandBlijv	graslandBlijv	graslandBlijv	graslandBlijv	graslandBlijv	graslandBlijv	graslandBlijv	graslandBlijv	BG	BG	BG	BG	BG	BG	BG	BG	BG	0	0	0	9	0	9	0	0	20000	0.00386790545	0.055
Zware klei	266	266	259	265	265	265	265	259	265	graslandBlijv	mais	graslandBlijv	graslandBlijv	graslandBlijv	graslandBlijv	mais	graslandTijd	graslandTijd	BG	BO	BG	BG	BG	BG	BO	TG	TG	2	2	4	5	0	5	0	0	20000	0.01055424515	0.108
Zware zavel	265	265	266	266	266	259	259	259	259	mais	mais	mais	mais	graslandTijd	graslandTijd	graslandTijd	graslandBlijv	graslandBlijv	BO	BO	BO	BO	TG	TG	GT	BG	BG	4	2	6	2	0	2	0	0	20000	0.00132666852	0.062
Lichte klei	265	265	265	265	265	265	265	265	265	graslandBlijv	graslandBlijv	graslandBlijv	graslandBlijv	graslandBlijv	graslandBlijv	graslandBlijv	graslandBlijv	graslandBlijv	BG	BG	BG	BG	BG	BG	BG	BG	BG	0	0	0	9	0	9	0	0	10000	0.03801611878	0.121
Lichte klei	265	265	265	265	265	265	265	265	265	graslandBlijv	graslandBlijv	graslandBlijv	graslandBlijv	graslandBlijv	graslandBlijv	graslandBlijv	graslandBlijv	graslandBlijv	BG	BG	BG	BG	BG	BG	BG	BG	BG	0	0	0	9	0	9	0	0	20000	0.11208436076	0.093
Lichte klei	266	265	265	265	265	265	265	265	265	graslandBlijv	graslandBlijv	graslandBlijv	graslandBlijv	graslandBlijv	graslandBlijv	graslandBlijv	graslandBlijv	graslandTijd	BG	BG	BG	BG	BG	BG	BG	BG	TG	0	1	1	8	0	8	0	0	10000	0.00270346157	-9999.000
Lichte klei	265	265	265	265	265	265	265	265	265	graslandBlijv	graslandBlijv	graslandBlijv	graslandBlijv	graslandBlijv	graslandBlijv	graslandBlijv	graslandBlijv	graslandBlijv	BG	BG	BG	BG	BG	BG	BG	BG	BG	0	0	0	9	0	9	0	0	10000	0.00184694072	0.128
Zware klei	265	265	265	265	265	265	265	265	265	graslandBlijv	graslandBlijv	graslandBlijv	graslandBlijv	graslandBlijv	graslandBlijv	graslandBlijv	graslandBlijv	graslandBlijv	BG	BG	BG	BG	BG	BG	BG	BG	BG	0	0	0	9	0	9	0	0	20000	0.01119015968	0.079
Lichte zavel	265	265	265	265	265	265	265	265	265	graslandBlijv	graslandBlijv	graslandBlijv	graslandBlijv	graslandBlijv	graslandBlijv	graslandBlijv	graslandBlijv	graslandBlijv	BG	BG	BG	BG	BG	BG	BG	BG	BG	0	0	0	9	0	9	0	0	20000	0.00087031874	0.176
Zware klei	265	265	265	265	265	265	265	265	265	graslandBlijv	graslandBlijv	graslandBlijv	graslandBlijv	graslandBlijv	graslandBlijv	graslandBlijv	graslandBlijv	graslandBlijv	BG	BG	BG	BG	BG	BG	BG	BG	BG	0	0	0	9	0	9	0	0	10000	0.00632069098	-9999.000
Lichte klei	331	332	265	265	265	265	265	265	265	graslandBlijv	graslandBlijv	graslandBlijv	graslandBlijv	graslandBlijv	graslandBlijv	graslandBlijv	graslandNatuur	graslandNatuur	BG	BG	BG	BG	BG	BG	BG	NG	NG	0	0	0	7	2	9	0	0	20000	0.00399437068	0.102
Zware klei	265	265	265	265	265	265	265	265	265	graslandBlijv	graslandBlijv	graslandBlijv	graslandBlijv	graslandBlijv	graslandBlijv	graslandBlijv	graslandBlijv	graslandBlijv	BG	BG	BG	BG	BG	BG	BG	BG	BG	0	0	0	9	0	9	0	0	10000	0.04612700582	0.084
Lichte klei	265	265	265	265	265	265	265	265	265	graslandBlijv	graslandBlijv	graslandBlijv	graslandBlijv	graslandBlijv	graslandBlijv	graslandBlijv	graslandBlijv	graslandBlijv	BG	BG	BG	BG	BG	BG	BG	BG	BG	0	0	0	9	0	9	0	0	10000	0.00279119046	0.187
Zware klei	265	265	265	265	265	265	265	265	265	graslandBlijv	graslandBlijv	graslandBlijv	graslandBlijv	graslandBlijv	graslandBlijv	graslandBlijv	graslandBlijv	graslandBlijv	BG	BG	BG	BG	BG	BG	BG	BG	BG	0	0	0	9	0	9	0	0	10000	0.00094053268	0.172
Lichte klei	265	265	265	265	265	265	265	265	265	graslandBlijv	graslandBlijv	graslandBlijv	graslandBlijv	graslandBlijv	graslandBlijv	graslandBlijv	graslandBlijv	graslandBlijv	BG	BG	BG	BG	BG	BG	BG	BG	BG	0	0	0	9	0	9	0	0	10000	0.00597363917	0.157
Lichte klei	265	265	265	265	265	265	265	265	265	graslandBlijv	graslandBlijv	graslandBlijv	graslandBlijv	graslandBlijv	graslandBlijv	graslandBlijv	graslandBlijv	graslandBlijv	BG	BG	BG	BG	BG	BG	BG	BG	BG	0	0	0	9	0	9	0	0	20000	0.00055301388	-9999.000
Zware zavel	2015	234	670	3730	234	262	672	2030	1928	unk		unk	uien	tarwe		haver	tarwe	aardappel	UN	UN	UN	BO	BO	UN	BO	BO	BO	5	0	5	0	0	0	0	4	20000	0.00505398649	0.147
Zware klei	266	266	266	266	259	259	259	259	259	mais	mais	mais	mais	mais	graslandTijd	graslandTijd	graslandTijd	graslandTijd	BO	BO	BO	BO	BO	TG	GT	TG	TG	5	3	8	0	0	0	0	0	10000	0.01184749194	0.148
Zware zavel	265	265	266	266	266	266	259	259	259	mais	mais	mais	graslandTijd	graslandTijd	graslandTijd	graslandTijd	graslandBlijv	graslandBlijv	BO	BO	BO	TG	TG	TG	GT	BG	BG	3	3	6	2	0	2	0	0	20000	0.00015175639	0.127
Lichte klei	265	265	265	265	265	265	265	265	265	graslandBlijv	graslandBlijv	graslandBlijv	graslandBlijv	graslandBlijv	graslandBlijv	graslandBlijv	graslandBlijv	graslandBlijv	BG	BG	BG	BG	BG	BG	BG	BG	BG	0	0	0	9	0	9	0	0	10000	0.05654523509	0.106
Lichte klei	265	265	265	265	265	265	265	265	265	graslandBlijv	graslandBlijv	graslandBlijv	graslandBlijv	graslandBlijv	graslandBlijv	graslandBlijv	graslandBlijv	graslandBlijv	BG	BG	BG	BG	BG	BG	BG	BG	BG	0	0	0	9	0	9	0	0	20000	0.02506259290	-9999.000
Lichte klei	265	265	265	265	265	265	265	265	265	graslandBlijv	graslandBlijv	graslandBlijv	graslandBlijv	graslandBlijv	graslandBlijv	graslandBlijv	graslandBlijv	graslandBlijv	BG	BG	BG	BG	BG	BG	BG	BG	BG	0	0	0	9	0	9	0	0	20000	0.27410224436	-9999.000
Zware klei	265	265	265	265	265	265	265	265	265	graslandBlijv	graslandBlijv	graslandBlijv	graslandBlijv	graslandBlijv	graslandBlijv	graslandBlijv	graslandBlijv	graslandBlijv	BG	BG	BG	BG	BG	BG	BG	BG	BG	0	0	0	9	0	9	0	0	10000	0.00917309142	-9999.000
Zware zavel	265	265	265	265	265	265	265	265	265	graslandBlijv	graslandBlijv	graslandBlijv	graslandBlijv	graslandBlijv	graslandBlijv	graslandBlijv	graslandBlijv	graslandBlijv	BG	BG	BG	BG	BG	BG	BG	BG	BG	0	0	0	9	0	9	0	0	20000	0.00285516882	-9999.000
Lichte klei	266	266	266	266	266	259	259	259	259	mais	mais	mais	mais	graslandTijd	graslandTijd	graslandTijd	graslandTijd	graslandTijd	BO	BO	BO	BO	TG	TG	GT	TG	TG	4	4	8	0	0	0	0	0	20000	0.00002294327	-9999.000
Veen	265	265	265	265	265	265	265	259	265	graslandBlijv	mais	graslandBlijv	graslandBlijv	graslandBlijv	graslandBlijv	graslandBlijv	graslandBlijv	graslandBlijv	BG	BO	BG	BG	BG	BG	BG	BG	BG	1	0	1	8	0	8	0	0	20000	0.00003174046	0.184
	336	336	0	0	0	0	0	0	0	unk	unk	unk	unk	unk	unk	unk	graslandNatuur	graslandNatuur	UN	UN	UN	UN	UN	UN	UN	NG	NG	0	0	0	0	2	2	0	7	10000	0.00881464916	-9999.000
	336	336	0	0	0	0	0	0	0	unk	unk	unk	unk	unk	unk	unk	graslandNatuur	graslandNatuur	UN	UN	UN	UN	UN	UN	UN	NG	NG	0	0	0	0	2	2	0	7	10000	0.00016236750	-9999.000
	265	265	265	265	0	0	0	0	0	unk	unk	unk	unk	unk	graslandBlijv	graslandBlijv	graslandBlijv	graslandBlijv	UN	UN	UN	UN	UN	BG	BG	BG	BG	0	0	0	4	0	4	0	5	10000	0.01124422858	-9999.000
	265	265	0	0	0	0	0	0	0	unk	unk	unk	unk	unk	unk	unk	graslandBlijv	graslandBlijv	UN	UN	UN	UN	UN	UN	UN	BG	BG	0	0	0	2	0	2	0	7	10000	0.00384979287	-9999.000
	265	265	265	0	0	0	0	0	0	unk	unk	unk	unk	unk	unk	graslandBlijv	graslandBlijv	graslandBlijv	UN	UN	UN	UN	UN	UN	BG	BG	BG	0	0	0	3	0	3	0	6	20000	0.00305247767	-9999.000
Lichte klei	265	265	265	265	265	265	265	265	265	graslandBlijv	graslandBlijv	graslandBlijv	graslandBlijv	graslandBlijv	graslandBlijv	graslandBlijv	graslandBlijv	graslandBlijv	BG	BG	BG	BG	BG	BG	BG	BG	BG	0	0	0	9	0	9	0	0	10000	0.00081167038	-9999.000
Zware zavel	266	266	2015	266	265	265	265	265	265	graslandBlijv	graslandBlijv	graslandBlijv	graslandBlijv	graslandBlijv	graslandTijd	aardappel	graslandTijd	graslandTijd	BG	BG	BG	BG	BG	TG	BO	TG	TG	1	3	4	5	0	5	0	0	20000	0.08900591888	0.100
Zware klei	265	265	265	265	265	265	265	265	265	graslandBlijv	graslandBlijv	graslandBlijv	graslandBlijv	graslandBlijv	graslandBlijv	graslandBlijv	graslandBlijv	graslandBlijv	BG	BG	BG	BG	BG	BG	BG	BG	BG	0	0	0	9	0	9	0	0	20000	0.00029457015	0.130
Zware klei	265	265	265	265	265	265	265	265	265	graslandBlijv	graslandBlijv	graslandBlijv	graslandBlijv	graslandBlijv	graslandBlijv	graslandBlijv	graslandBlijv	graslandBlijv	BG	BG	BG	BG	BG	BG	BG	BG	BG	0	0	0	9	0	9	0	0	20000	0.01278705547	0.171
Zware klei	265	265	265	265	265	265	265	265	265	graslandBlijv	graslandBlijv	graslandBlijv	graslandBlijv	graslandBlijv	graslandBlijv	graslandBlijv	graslandBlijv	graslandBlijv	BG	BG	BG	BG	BG	BG	BG	BG	BG	0	0	0	9	0	9	0	0	20000	0.00000000203	0.171
Veen	265	265	265	265	265	265	266	266	266	graslandTijd	graslandTijd	graslandTijd	graslandBlijv	graslandBlijv	graslandBlijv	graslandBlijv	graslandBlijv	graslandBlijv	TG	TG	TG	BG	BG	BG	BG	BG	BG	0	3	3	6	0	6	0	0	20000	0.00154631506	0.134
Lichte klei	331	0	0	0	0	0	265	265	265	graslandBlijv	graslandBlijv	graslandBlijv	unk	unk	unk	unk	unk	graslandNatuur	BG	BG	BG	UN	UN	UN	UN	UN	NG	0	0	0	3	1	4	0	5	20000	0.08938726953	-9999.000
Zware klei	265	265	265	265	265	265	259	259	265	graslandBlijv	mais	mais	graslandBlijv	graslandBlijv	graslandBlijv	graslandBlijv	graslandBlijv	graslandBlijv	BG	BO	BO	BG	BG	BG	BG	BG	BG	2	0	2	7	0	7	0	0	5000	0.11361998464	0.132
Zware klei	265	265	265	265	265	265	265	265	265	graslandBlijv	graslandBlijv	graslandBlijv	graslandBlijv	graslandBlijv	graslandBlijv	graslandBlijv	graslandBlijv	graslandBlijv	BG	BG	BG	BG	BG	BG	BG	BG	BG	0	0	0	9	0	9	0	0	10000	0.00681983549	0.092
Lichte klei	265	265	265	265	265	265	265	265	265	graslandBlijv	graslandBlijv	graslandBlijv	graslandBlijv	graslandBlijv	graslandBlijv	graslandBlijv	graslandBlijv	graslandBlijv	BG	BG	BG	BG	BG	BG	BG	BG	BG	0	0	0	9	0	9	0	0	10000	0.03769585983	0.111
Lichte klei	265	265	265	265	265	265	265	265	265	graslandBlijv	graslandBlijv	graslandBlijv	graslandBlijv	graslandBlijv	graslandBlijv	graslandBlijv	graslandBlijv	graslandBlijv	BG	BG	BG	BG	BG	BG	BG	BG	BG	0	0	0	9	0	9	0	0	20000	0.01238072420	0.077
Lichte klei	2015	266	233	3730	234	256	233	236	1926	uien	gerst	tarwe	bieten	tarwe		tarwe	graslandTijd	aardappel	BO	BO	BO	BO	BO	UN	BO	TG	BO	7	1	8	0	0	0	0	1	20000	0.02558477461	0.133
Zware klei	265	265	265	265	265	265	265	265	265	graslandBlijv	graslandBlijv	graslandBlijv	graslandBlijv	graslandBlijv	graslandBlijv	graslandBlijv	graslandBlijv	graslandBlijv	BG	BG	BG	BG	BG	BG	BG	BG	BG	0	0	0	9	0	9	0	0	20000	0.00120294551	0.128
Lichte zavel	343	0	0	0	0	0	0	0	0	unk	unk	unk	unk	unk	unk	unk	unk	akkerrand	UN	UN	UN	UN	UN	UN	UN	UN	BO	1	0	1	0	0	0	0	8	20000	0.02752681549	-9999.000
Zware zavel	343	0	0	0	0	0	0	0	0	unk	unk	unk	unk	unk	unk	unk	unk	akkerrand	UN	UN	UN	UN	UN	UN	UN	UN	BO	1	0	1	0	0	0	0	8	20000	0.03528018713	0.319
Lichte klei	265	265	265	266	266	266	266	266	266	graslandTijd	graslandTijd	graslandTijd	graslandTijd	graslandTijd	graslandTijd	graslandBlijv	graslandBlijv	graslandBlijv	TG	TG	TG	TG	TG	TG	BG	BG	BG	0	6	6	3	0	3	0	0	20000	0.00000010213	0.112
Zware klei	265	265	265	265	265	265	265	265	265	graslandBlijv	graslandBlijv	graslandBlijv	graslandBlijv	graslandBlijv	graslandBlijv	graslandBlijv	graslandBlijv	graslandBlijv	BG	BG	BG	BG	BG	BG	BG	BG	BG	0	0	0	9	0	9	0	0	20000	0.00996793531	0.159
Zware klei	265	265	265	265	265	265	265	265	265	graslandBlijv	graslandBlijv	graslandBlijv	graslandBlijv	graslandBlijv	graslandBlijv	graslandBlijv	graslandBlijv	graslandBlijv	BG	BG	BG	BG	BG	BG	BG	BG	BG	0	0	0	9	0	9	0	0	20000	0.00365533747	0.088
Lichte klei	265	265	265	265	265	265	265	265	265	graslandBlijv	graslandBlijv	graslandBlijv	graslandBlijv	graslandBlijv	graslandBlijv	graslandBlijv	graslandBlijv	graslandBlijv	BG	BG	BG	BG	BG	BG	BG	BG	BG	0	0	0	9	0	9	0	0	10000	0.00000011080	0.113
Zware klei	266	266	266	266	259	259	259	259	259	mais	mais	mais	mais	mais	graslandTijd	graslandTijd	graslandTijd	graslandTijd	BO	BO	BO	BO	BO	TG	GT	TG	TG	5	3	8	0	0	0	0	0	20000	0.00673709159	0.147
Zware zavel	265	265	265	265	265	265	265	265	265	graslandBlijv	graslandBlijv	graslandBlijv	graslandBlijv	graslandBlijv	graslandBlijv	graslandBlijv	graslandBlijv	graslandBlijv	BG	BG	BG	BG	BG	BG	BG	BG	BG	0	0	0	9	0	9	0	0	10000	0.00378459319	-9999.000
Zware klei	265	265	265	259	259	265	265	265	265	graslandBlijv	graslandBlijv	graslandBlijv	graslandBlijv	mais	mais	graslandBlijv	graslandBlijv	graslandBlijv	BG	BG	BG	BG	BO	BO	BG	BG	BG	2	0	2	7	0	7	0	0	20000	0.03366281591	0.105
Lichte klei	265	0	0	0	0	0	0	265	0	unk	graslandBlijv	unk	unk	unk	unk	unk	unk	graslandBlijv	UN	BG	UN	UN	UN	UN	UN	UN	BG	0	0	0	2	0	2	0	7	2000	0.49852616544	-9999.000
Lichte klei	265	0	0	0	0	0	0	0	0	unk	unk	unk	unk	unk	unk	unk	unk	graslandBlijv	UN	UN	UN	UN	UN	UN	UN	UN	BG	0	0	0	1	0	1	0	8	2000	0.52109151605	-9999.000
Lichte zavel	265	0	0	0	0	0	0	0	0	unk	unk	unk	unk	unk	unk	unk	unk	graslandBlijv	UN	UN	UN	UN	UN	UN	UN	UN	BG	0	0	0	1	0	1	0	8	20000	0.35213557941	-9999.000
Lichte klei	265	265	265	265	265	265	265	265	265	graslandBlijv	graslandBlijv	graslandBlijv	graslandBlijv	graslandBlijv	graslandBlijv	graslandBlijv	graslandBlijv	graslandBlijv	BG	BG	BG	BG	BG	BG	BG	BG	BG	0	0	0	9	0	9	0	0	20000	0.00422223463	0.074
Zware klei	265	0	265	0	0	0	0	265	0	unk	graslandBlijv	unk	unk	unk	unk	graslandBlijv	unk	graslandBlijv	UN	BG	UN	UN	UN	UN	BG	UN	BG	0	0	0	3	0	3	0	6	5000	0.08835463811	-9999.000
Lichte klei	265	0	265	265	265	0	0	0	0	unk	unk	unk	unk	graslandBlijv	graslandBlijv	graslandBlijv	unk	graslandBlijv	UN	UN	UN	UN	BG	BG	BG	UN	BG	0	0	0	4	0	4	0	5	10000	1.53165307922	-9999.000
Lichte klei	265	265	265	265	265	265	265	265	265	graslandBlijv	graslandBlijv	graslandBlijv	graslandBlijv	graslandBlijv	graslandBlijv	graslandBlijv	graslandBlijv	graslandBlijv	BG	BG	BG	BG	BG	BG	BG	BG	BG	0	0	0	9	0	9	0	0	20000	0.00000537671	0.200
Lichte klei	336	265	331	265	0	0	265	265	265	graslandBlijv	graslandBlijv	graslandBlijv	unk	unk	graslandBlijv	graslandNatuur	graslandBlijv	graslandNatuur	BG	BG	BG	UN	UN	BG	NG	BG	NG	0	0	0	5	2	7	0	2	20000	0.01989284192	0.095
Zware klei	265	0	0	0	0	0	0	0	0	unk	unk	unk	unk	unk	unk	unk	unk	graslandBlijv	UN	UN	UN	UN	UN	UN	UN	UN	BG	0	0	0	1	0	1	0	8	10000	0.06545044992	-9999.000
Zware klei	265	265	265	265	265	265	265	265	265	graslandBlijv	graslandBlijv	graslandBlijv	graslandBlijv	graslandBlijv	graslandBlijv	graslandBlijv	graslandBlijv	graslandBlijv	BG	BG	BG	BG	BG	BG	BG	BG	BG	0	0	0	9	0	9	0	0	5000	0.00000436493	0.115
Zware klei	265	265	265	265	265	265	265	265	265	graslandBlijv	graslandBlijv	graslandBlijv	graslandBlijv	graslandBlijv	graslandBlijv	graslandBlijv	graslandBlijv	graslandBlijv	BG	BG	BG	BG	BG	BG	BG	BG	BG	0	0	0	9	0	9	0	0	20000	0.02185220604	0.106
Zware klei	265	265	265	265	265	265	265	265	265	graslandBlijv	graslandBlijv	graslandBlijv	graslandBlijv	graslandBlijv	graslandBlijv	graslandBlijv	graslandBlijv	graslandBlijv	BG	BG	BG	BG	BG	BG	BG	BG	BG	0	0	0	9	0	9	0	0	20000	0.01573394378	0.182
Lichte klei	265	265	265	265	265	265	265	265	265	graslandBlijv	graslandBlijv	graslandBlijv	graslandBlijv	graslandBlijv	graslandBlijv	graslandBlijv	graslandBlijv	graslandBlijv	BG	BG	BG	BG	BG	BG	BG	BG	BG	0	0	0	9	0	9	0	0	10000	0.00431102440	0.200
Zware klei	265	265	265	265	265	265	265	265	265	graslandBlijv	graslandBlijv	graslandBlijv	graslandBlijv	graslandBlijv	graslandBlijv	graslandBlijv	graslandBlijv	graslandBlijv	BG	BG	BG	BG	BG	BG	BG	BG	BG	0	0	0	9	0	9	0	0	10000	0.00036675070	0.134
Lichte klei	265	265	265	265	265	265	265	265	265	graslandBlijv	graslandBlijv	graslandBlijv	graslandBlijv	graslandBlijv	graslandBlijv	graslandBlijv	graslandBlijv	graslandBlijv	BG	BG	BG	BG	BG	BG	BG	BG	BG	0	0	0	9	0	9	0	0	20000	0.00000071005	0.112
Zware klei	265	265	265	265	265	265	265	265	265	graslandBlijv	graslandBlijv	graslandBlijv	graslandBlijv	graslandBlijv	graslandBlijv	graslandBlijv	graslandBlijv	graslandBlijv	BG	BG	BG	BG	BG	BG	BG	BG	BG	0	0	0	9	0	9	0	0	2000	0.00127022209	0.116
Zware klei	265	265	265	265	265	265	265	265	265	graslandBlijv	graslandBlijv	graslandBlijv	graslandBlijv	graslandBlijv	graslandBlijv	graslandBlijv	graslandBlijv	graslandBlijv	BG	BG	BG	BG	BG	BG	BG	BG	BG	0	0	0	9	0	9	0	0	5000	0.00158996403	0.121
Zware zavel	3803	345	236	256	3730	234	1926	236	256	bieten	gerst	uien	tarwe		bieten	gerst		akkerrand	BO	BO	BO	BO	UN	BO	BO	UN	BO	7	0	7	0	0	0	0	2	20000	0.02362545289	0.319
Zware klei	266	265	266	266	266	266	259	259	266	graslandTijd	mais	mais	graslandTijd	graslandTijd	graslandTijd	graslandTijd	graslandBlijv	graslandTijd	TG	BO	BO	TG	TG	TG	GT	BG	TG	2	5	7	1	0	1	0	0	20000	0.02571288495	0.077
Veen	265	265	265	265	265	265	265	265	265	graslandBlijv	graslandBlijv	graslandBlijv	graslandBlijv	graslandBlijv	graslandBlijv	graslandBlijv	graslandBlijv	graslandBlijv	BG	BG	BG	BG	BG	BG	BG	BG	BG	0	0	0	9	0	9	0	0	20000	0.00649730766	0.139
Veen	265	265	265	265	265	265	265	265	265	graslandBlijv	graslandBlijv	graslandBlijv	graslandBlijv	graslandBlijv	graslandBlijv	graslandBlijv	graslandBlijv	graslandBlijv	BG	BG	BG	BG	BG	BG	BG	BG	BG	0	0	0	9	0	9	0	0	20000	0.00569056767	0.106
Zware klei	265	0	0	0	0	0	0	0	0	unk	unk	unk	unk	unk	unk	unk	unk	graslandBlijv	UN	UN	UN	UN	UN	UN	UN	UN	BG	0	0	0	1	0	1	0	8	5000	0.09784228365	-9999.000
Lichte klei	265	265	265	265	265	265	265	265	265	graslandBlijv	graslandBlijv	graslandBlijv	graslandBlijv	graslandBlijv	graslandBlijv	graslandBlijv	graslandBlijv	graslandBlijv	BG	BG	BG	BG	BG	BG	BG	BG	BG	0	0	0	9	0	9	0	0	20000	0.00090911907	0.062
Lichte klei	266	266	266	266	266	259	259	259	259	mais	mais	mais	mais	graslandTijd	graslandTijd	graslandTijd	graslandTijd	graslandTijd	BO	BO	BO	BO	TG	TG	GT	TG	TG	4	4	8	0	0	0	0	0	20000	0.01854523398	0.112
Lichte klei	265	265	265	265	265	265	265	265	265	graslandBlijv	graslandBlijv	graslandBlijv	graslandBlijv	graslandBlijv	graslandBlijv	graslandBlijv	graslandBlijv	graslandBlijv	BG	BG	BG	BG	BG	BG	BG	BG	BG	0	0	0	9	0	9	0	0	5000	0.00306332075	0.164
Zware klei	265	265	265	265	265	265	265	265	265	graslandBlijv	graslandBlijv	graslandBlijv	graslandBlijv	graslandBlijv	graslandBlijv	graslandBlijv	graslandBlijv	graslandBlijv	BG	BG	BG	BG	BG	BG	BG	BG	BG	0	0	0	9	0	9	0	0	5000	0.05168991671	0.122
Lichte klei	265	265	265	265	265	265	265	265	265	graslandBlijv	graslandBlijv	graslandBlijv	graslandBlijv	graslandBlijv	graslandBlijv	graslandBlijv	graslandBlijv	graslandBlijv	BG	BG	BG	BG	BG	BG	BG	BG	BG	0	0	0	9	0	9	0	0	20000	0.03985390205	-9999.000
Zware klei	265	265	265	265	265	265	265	265	265	graslandBlijv	graslandBlijv	graslandBlijv	graslandBlijv	graslandBlijv	graslandBlijv	graslandBlijv	graslandBlijv	graslandBlijv	BG	BG	BG	BG	BG	BG	BG	BG	BG	0	0	0	9	0	9	0	0	5000	0.00104316555	0.160
Lichte klei	266	233	233	259	259	265	265	265	265	graslandBlijv	graslandBlijv	graslandBlijv	graslandBlijv	mais	mais	tarwe	tarwe	graslandTijd	BG	BG	BG	BG	BO	BO	BO	BO	TG	4	1	5	4	0	4	0	0	10000	0.00085375172	0.102
Veen	265	265	265	265	265	265	265	265	265	graslandBlijv	graslandBlijv	graslandBlijv	graslandBlijv	graslandBlijv	graslandBlijv	graslandBlijv	graslandBlijv	graslandBlijv	BG	BG	BG	BG	BG	BG	BG	BG	BG	0	0	0	9	0	9	0	0	20000	0.00454450196	0.139
Zand	265	265	265	265	265	265	265	265	265	graslandBlijv	graslandBlijv	graslandBlijv	graslandBlijv	graslandBlijv	graslandBlijv	graslandBlijv	graslandBlijv	graslandBlijv	BG	BG	BG	BG	BG	BG	BG	BG	BG	0	0	0	9	0	9	0	0	20000	0.04736639329	0.065
Lichte zavel	265	265	265	265	265	265	265	265	265	graslandBlijv	graslandBlijv	graslandBlijv	graslandBlijv	graslandBlijv	graslandBlijv	graslandBlijv	graslandBlijv	graslandBlijv	BG	BG	BG	BG	BG	BG	BG	BG	BG	0	0	0	9	0	9	0	0	20000	0.01240002923	-9999.000
Zware zavel	265	265	265	265	265	265	265	265	265	graslandBlijv	graslandBlijv	graslandBlijv	graslandBlijv	graslandBlijv	graslandBlijv	graslandBlijv	graslandBlijv	graslandBlijv	BG	BG	BG	BG	BG	BG	BG	BG	BG	0	0	0	9	0	9	0	0	20000	0.00006964398	0.109
Lichte klei	265	265	265	265	265	265	265	265	265	graslandBlijv	graslandBlijv	graslandBlijv	graslandBlijv	graslandBlijv	graslandBlijv	graslandBlijv	graslandBlijv	graslandBlijv	BG	BG	BG	BG	BG	BG	BG	BG	BG	0	0	0	9	0	9	0	0	20000	0.00289465713	0.064
Zware klei	266	266	266	266	266	266	265	265	0	unk	graslandBlijv	graslandBlijv	graslandTijd	graslandTijd	graslandTijd	graslandTijd	graslandTijd	graslandTijd	UN	BG	BG	TG	TG	TG	GT	TG	TG	0	5	5	2	0	2	0	1	20000	0.00095447610	-9999.000
Zware klei	265	265	265	265	265	265	265	266	265	graslandBlijv	graslandTijd	graslandBlijv	graslandBlijv	graslandBlijv	graslandBlijv	graslandBlijv	graslandBlijv	graslandBlijv	BG	TG	BG	BG	BG	BG	BG	BG	BG	0	1	1	8	0	8	0	0	20000	0.02583619600	0.160
Zware klei	265	265	265	265	265	265	0	0	0	unk	unk	unk	graslandBlijv	graslandBlijv	graslandBlijv	graslandBlijv	graslandBlijv	graslandBlijv	UN	UN	UN	BG	BG	BG	BG	BG	BG	0	0	0	6	0	6	0	3	20000	0.00889781531	0.234
Zware klei	265	265	265	265	265	265	265	265	265	graslandBlijv	graslandBlijv	graslandBlijv	graslandBlijv	graslandBlijv	graslandBlijv	graslandBlijv	graslandBlijv	graslandBlijv	BG	BG	BG	BG	BG	BG	BG	BG	BG	0	0	0	9	0	9	0	0	20000	0.05843178873	-9999.000
Zware klei	265	265	265	265	265	265	265	265	265	graslandBlijv	graslandBlijv	graslandBlijv	graslandBlijv	graslandBlijv	graslandBlijv	graslandBlijv	graslandBlijv	graslandBlijv	BG	BG	BG	BG	BG	BG	BG	BG	BG	0	0	0	9	0	9	0	0	20000	0.00256566780	-9999.000
Zware zavel	265	265	265	265	265	265	265	265	265	graslandBlijv	graslandBlijv	graslandBlijv	graslandBlijv	graslandBlijv	graslandBlijv	graslandBlijv	graslandBlijv	graslandBlijv	BG	BG	BG	BG	BG	BG	BG	BG	BG	0	0	0	9	0	9	0	0	20000	0.00184148198	0.101
Veen	265	265	265	265	265	265	265	265	265	graslandBlijv	graslandBlijv	graslandBlijv	graslandBlijv	graslandBlijv	graslandBlijv	graslandBlijv	graslandBlijv	graslandBlijv	BG	BG	BG	BG	BG	BG	BG	BG	BG	0	0	0	9	0	9	0	0	10000	0.00689350475	-9999.000
Veen	265	265	265	265	265	265	265	265	265	graslandBlijv	graslandBlijv	graslandBlijv	graslandBlijv	graslandBlijv	graslandBlijv	graslandBlijv	graslandBlijv	graslandBlijv	BG	BG	BG	BG	BG	BG	BG	BG	BG	0	0	0	9	0	9	0	0	20000	0.00146059439	0.080
Veen	265	265	265	0	265	0	266	0	0	unk	unk	graslandTijd	unk	graslandBlijv	unk	graslandBlijv	graslandBlijv	graslandBlijv	UN	UN	TG	UN	BG	UN	BG	BG	BG	0	1	1	4	0	4	0	4	20000	0.02746801891	-9999.000
Veen	265	265	265	265	265	265	265	265	265	graslandBlijv	graslandBlijv	graslandBlijv	graslandBlijv	graslandBlijv	graslandBlijv	graslandBlijv	graslandBlijv	graslandBlijv	BG	BG	BG	BG	BG	BG	BG	BG	BG	0	0	0	9	0	9	0	0	20000	0.00112624814	0.057
Lichte klei	265	265	265	265	265	265	0	265	265	graslandBlijv	graslandBlijv	unk	graslandBlijv	graslandBlijv	graslandBlijv	graslandBlijv	graslandBlijv	graslandBlijv	BG	BG	UN	BG	BG	BG	BG	BG	BG	0	0	0	8	0	8	0	1	20000	0.06996897039	-9999.000
Zware klei	265	265	265	265	265	265	265	265	265	graslandBlijv	graslandBlijv	graslandBlijv	graslandBlijv	graslandBlijv	graslandBlijv	graslandBlijv	graslandBlijv	graslandBlijv	BG	BG	BG	BG	BG	BG	BG	BG	BG	0	0	0	9	0	9	0	0	20000	0.01001642139	0.185
Zware klei	265	265	265	265	265	265	265	259	265	graslandBlijv	mais	graslandBlijv	graslandBlijv	graslandBlijv	graslandBlijv	graslandBlijv	graslandBlijv	graslandBlijv	BG	BO	BG	BG	BG	BG	BG	BG	BG	1	0	1	8	0	8	0	0	20000	0.00208130069	0.118
Veen	331	331	331	3718	3718	265	265	0	265	graslandBlijv	unk	graslandBlijv	graslandBlijv			graslandNatuur	graslandNatuur	graslandNatuur	BG	UN	BG	BG	UN	UN	NG	NG	NG	0	0	0	3	3	6	0	3	10000	0.00646436545	0.202
Zware zavel	265	2015	259	265	265	265	265	265	265	graslandBlijv	graslandBlijv	graslandBlijv	graslandBlijv	graslandBlijv	graslandBlijv	mais	aardappel	graslandBlijv	BG	BG	BG	BG	BG	BG	BO	BO	BG	2	0	2	7	0	7	0	0	10000	0.00047978547	0.245
Veen	331	331	265	265	265	265	265	265	265	graslandBlijv	graslandBlijv	graslandBlijv	graslandBlijv	graslandBlijv	graslandBlijv	graslandBlijv	graslandNatuur	graslandNatuur	BG	BG	BG	BG	BG	BG	BG	NG	NG	0	0	0	7	2	9	0	0	20000	0.00112105335	0.057
Lichte zavel	2015	256	233	3730	234	233	233	2030	1928	unk		tarwe	tarwe	tarwe		tarwe	bieten	aardappel	UN	UN	BO	BO	BO	UN	BO	BO	BO	6	0	6	0	0	0	0	3	20000	0.00033475245	0.276
Lichte zavel	2015	266	266	266	266	3730	265	265	265	graslandBlijv	graslandBlijv	graslandBlijv		graslandTijd	graslandTijd	graslandTijd	graslandTijd	aardappel	BG	BG	BG	UN	TG	TG	GT	TG	BO	1	3	4	3	0	3	0	1	20000	0.02300993317	0.115
Zand	265	265	265	265	265	265	265	265	265	graslandBlijv	graslandBlijv	graslandBlijv	graslandBlijv	graslandBlijv	graslandBlijv	graslandBlijv	graslandBlijv	graslandBlijv	BG	BG	BG	BG	BG	BG	BG	BG	BG	0	0	0	9	0	9	0	0	20000	0.00005888143	0.062
Lichte klei	265	265	265	265	265	265	265	265	265	graslandBlijv	graslandBlijv	graslandBlijv	graslandBlijv	graslandBlijv	graslandBlijv	graslandBlijv	graslandBlijv	graslandBlijv	BG	BG	BG	BG	BG	BG	BG	BG	BG	0	0	0	9	0	9	0	0	10000	0.04308606585	0.162
Veen	265	265	265	265	265	265	265	265	265	graslandBlijv	graslandBlijv	graslandBlijv	graslandBlijv	graslandBlijv	graslandBlijv	graslandBlijv	graslandBlijv	graslandBlijv	BG	BG	BG	BG	BG	BG	BG	BG	BG	0	0	0	9	0	9	0	0	10000	0.12700658762	0.157
Zware klei	266	266	266	266	259	259	259	259	259	mais	mais	mais	mais	mais	graslandTijd	graslandTijd	graslandTijd	graslandTijd	BO	BO	BO	BO	BO	TG	GT	TG	TG	5	3	8	0	0	0	0	0	20000	0.00326680720	0.123
Zware klei	265	265	266	265	266	266	259	259	266	graslandTijd	mais	mais	graslandTijd	graslandTijd	graslandBlijv	graslandTijd	graslandBlijv	graslandBlijv	TG	BO	BO	TG	TG	BG	GT	BG	BG	2	3	5	3	0	3	0	0	10000	0.00017099118	0.146
Zware klei	266	265	265	265	316	316	316	316	316	mais	mais	mais	mais	mais	graslandBlijv	graslandBlijv	graslandBlijv	graslandTijd	BO	BO	BO	BO	BO	BG	BG	BG	TG	5	1	6	3	0	3	0	0	20000	0.00197326763	0.107
Zware zavel	265	265	265	0	0	0	0	0	0	unk	unk	unk	unk	unk	unk	graslandBlijv	graslandBlijv	graslandBlijv	UN	UN	UN	UN	UN	UN	BG	BG	BG	0	0	0	3	0	3	0	6	20000	0.00410120786	0.157
Veen	265	265	265	265	265	265	265	265	265	graslandBlijv	graslandBlijv	graslandBlijv	graslandBlijv	graslandBlijv	graslandBlijv	graslandBlijv	graslandBlijv	graslandBlijv	BG	BG	BG	BG	BG	BG	BG	BG	BG	0	0	0	9	0	9	0	0	20000	0.00192155459	0.139
Zware zavel	266	266	2015	256	259	3730	266	266	259	mais	graslandTijd	graslandTijd		mais	bieten	aardappel	graslandTijd	graslandTijd	BO	TG	TG	UN	BO	BO	BO	TG	TG	4	4	8	0	0	0	0	1	10000	0.00352109182	0.092
Zware zavel	265	265	265	265	265	265	265	265	265	graslandBlijv	graslandBlijv	graslandBlijv	graslandBlijv	graslandBlijv	graslandBlijv	graslandBlijv	graslandBlijv	graslandBlijv	BG	BG	BG	BG	BG	BG	BG	BG	BG	0	0	0	9	0	9	0	0	10000	0.00300768668	-9999.000
	265	265	0	0	0	0	0	0	0	unk	unk	unk	unk	unk	unk	unk	graslandBlijv	graslandBlijv	UN	UN	UN	UN	UN	UN	UN	BG	BG	0	0	0	2	0	2	0	7	20000	0.09984010380	-9999.000
Lichte klei	265	265	265	265	265	265	265	265	265	graslandBlijv	graslandBlijv	graslandBlijv	graslandBlijv	graslandBlijv	graslandBlijv	graslandBlijv	graslandBlijv	graslandBlijv	BG	BG	BG	BG	BG	BG	BG	BG	BG	0	0	0	9	0	9	0	0	10000	0.01866155559	0.123
Lichte klei	265	265	265	265	265	265	0	0	265	graslandBlijv	unk	unk	graslandBlijv	graslandBlijv	graslandBlijv	graslandBlijv	graslandBlijv	graslandBlijv	BG	UN	UN	BG	BG	BG	BG	BG	BG	0	0	0	7	0	7	0	2	10000	0.00491328876	-9999.000
Lichte zavel	2015	233	259	234	256	233	234	256	1928	unk	bieten	tarwe	tarwe	bieten	tarwe	mais	tarwe	aardappel	UN	BO	BO	BO	BO	BO	BO	BO	BO	8	0	8	0	0	0	0	1	20000	0.00785028888	0.149
Lichte zavel	256	233	2015	234	256	3730	233	1928	256	bieten		tarwe		bieten	tarwe	aardappel	tarwe	bieten	BO	UN	BO	UN	BO	BO	BO	BO	BO	7	0	7	0	0	0	0	2	20000	0.00449930746	0.205
Veen	332	332	332	3718	3718	3718	0	265	0	unk	graslandBlijv	unk				graslandNatuur	graslandNatuur	graslandNatuur	UN	BG	UN	UN	UN	UN	NG	NG	NG	0	0	0	1	3	4	0	5	20000	0.00306548714	0.065
Veen	265	265	265	265	265	265	265	265	265	graslandBlijv	graslandBlijv	graslandBlijv	graslandBlijv	graslandBlijv	graslandBlijv	graslandBlijv	graslandBlijv	graslandBlijv	BG	BG	BG	BG	BG	BG	BG	BG	BG	0	0	0	9	0	9	0	0	20000	0.17217615030	0.112
Zware klei	259	265	265	265	266	266	266	265	266	graslandTijd	graslandBlijv	graslandTijd	graslandTijd	graslandTijd	graslandBlijv	graslandBlijv	graslandBlijv	mais	TG	BG	TG	TG	TG	BG	BG	BG	BO	1	4	5	4	0	4	0	0	10000	0.00023337909	-9999.000
Lichte zavel	265	265	265	265	265	265	0	265	265	graslandBlijv	graslandBlijv	unk	graslandBlijv	graslandBlijv	graslandBlijv	graslandBlijv	graslandBlijv	graslandBlijv	BG	BG	UN	BG	BG	BG	BG	BG	BG	0	0	0	8	0	8	0	1	10000	0.00000968217	-9999.000
Lichte zavel	265	265	265	265	265	265	266	266	266	graslandTijd	graslandTijd	graslandTijd	graslandBlijv	graslandBlijv	graslandBlijv	graslandBlijv	graslandBlijv	graslandBlijv	TG	TG	TG	BG	BG	BG	BG	BG	BG	0	3	3	6	0	6	0	0	20000	0.05740004444	-9999.000
Veen	265	265	265	265	266	266	266	266	266	graslandTijd	graslandTijd	graslandTijd	graslandTijd	graslandTijd	graslandBlijv	graslandBlijv	graslandBlijv	graslandBlijv	TG	TG	TG	TG	TG	BG	BG	BG	BG	0	5	5	4	0	4	0	0	20000	0.00142557241	0.126
Lichte klei	265	265	265	265	265	265	265	265	265	graslandBlijv	graslandBlijv	graslandBlijv	graslandBlijv	graslandBlijv	graslandBlijv	graslandBlijv	graslandBlijv	graslandBlijv	BG	BG	BG	BG	BG	BG	BG	BG	BG	0	0	0	9	0	9	0	0	10000	0.06006509642	0.057
Lichte klei	265	265	265	265	265	2033	265	265	265	graslandBlijv	graslandBlijv	graslandBlijv		graslandBlijv	graslandBlijv	graslandBlijv	graslandBlijv	graslandBlijv	BG	BG	BG	UN	BG	BG	BG	BG	BG	0	0	0	8	0	8	0	1	10000	0.04975654271	0.109
Zware klei	265	265	265	265	265	265	265	265	265	graslandBlijv	graslandBlijv	graslandBlijv	graslandBlijv	graslandBlijv	graslandBlijv	graslandBlijv	graslandBlijv	graslandBlijv	BG	BG	BG	BG	BG	BG	BG	BG	BG	0	0	0	9	0	9	0	0	20000	0.00966103952	-9999.000
Zware zavel	265	265	265	266	265	266	266	266	266	graslandTijd	graslandTijd	graslandTijd	graslandTijd	graslandBlijv	graslandTijd	graslandBlijv	graslandBlijv	graslandBlijv	TG	TG	TG	TG	BG	TG	BG	BG	BG	0	5	5	4	0	4	0	0	10000	0.00037306694	0.225
Lichte zavel	265	265	265	265	265	266	266	266	266	graslandTijd	graslandTijd	graslandTijd	graslandTijd	graslandBlijv	graslandBlijv	graslandBlijv	graslandBlijv	graslandBlijv	TG	TG	TG	TG	BG	BG	BG	BG	BG	0	4	4	5	0	5	0	0	10000	0.00000363938	0.106
Lichte zavel	259	265	265	265	265	265	265	265	265	graslandBlijv	graslandBlijv	graslandBlijv	graslandBlijv	graslandBlijv	graslandBlijv	graslandBlijv	graslandBlijv	mais	BG	BG	BG	BG	BG	BG	BG	BG	BO	1	0	1	8	0	8	0	0	10000	0.06052763347	0.157
Zware klei	265	265	265	265	265	265	265	265	265	graslandBlijv	graslandBlijv	graslandBlijv	graslandBlijv	graslandBlijv	graslandBlijv	graslandBlijv	graslandBlijv	graslandBlijv	BG	BG	BG	BG	BG	BG	BG	BG	BG	0	0	0	9	0	9	0	0	5000	0.00020845350	0.170
Lichte klei	265	265	265	265	265	265	265	265	265	graslandBlijv	graslandBlijv	graslandBlijv	graslandBlijv	graslandBlijv	graslandBlijv	graslandBlijv	graslandBlijv	graslandBlijv	BG	BG	BG	BG	BG	BG	BG	BG	BG	0	0	0	9	0	9	0	0	10000	0.02564896643	0.151
Veen	265	265	265	265	265	265	265	265	265	graslandBlijv	graslandBlijv	graslandBlijv	graslandBlijv	graslandBlijv	graslandBlijv	graslandBlijv	graslandBlijv	graslandBlijv	BG	BG	BG	BG	BG	BG	BG	BG	BG	0	0	0	9	0	9	0	0	20000	0.00205339252	0.128
Lichte klei	265	265	265	265	265	265	265	265	265	graslandBlijv	graslandBlijv	graslandBlijv	graslandBlijv	graslandBlijv	graslandBlijv	graslandBlijv	graslandBlijv	graslandBlijv	BG	BG	BG	BG	BG	BG	BG	BG	BG	0	0	0	9	0	9	0	0	20000	0.00118116861	-9999.000
Lichte klei	265	265	265	265	265	265	265	265	265	graslandBlijv	graslandBlijv	graslandBlijv	graslandBlijv	graslandBlijv	graslandBlijv	graslandBlijv	graslandBlijv	graslandBlijv	BG	BG	BG	BG	BG	BG	BG	BG	BG	0	0	0	9	0	9	0	0	20000	0.00288617850	0.128
Veen	331	331	331	3718	3718	3718	2301	2301	2302	unk		unk				graslandNatuur	graslandNatuur	graslandNatuur	UN	UN	UN	UN	UN	UN	NG	NG	NG	0	0	0	0	3	3	0	6	20000	0.00978541850	0.090
Zware klei	265	0	265	0	0	0	265	265	265	graslandBlijv	graslandBlijv	graslandBlijv	unk	unk	unk	graslandBlijv	unk	graslandBlijv	BG	BG	BG	UN	UN	UN	BG	UN	BG	0	0	0	5	0	5	0	4	20000	0.04890599664	-9999.000
Lichte zavel	265	265	265	265	265	265	265	265	265	graslandBlijv	graslandBlijv	graslandBlijv	graslandBlijv	graslandBlijv	graslandBlijv	graslandBlijv	graslandBlijv	graslandBlijv	BG	BG	BG	BG	BG	BG	BG	BG	BG	0	0	0	9	0	9	0	0	10000	0.01040342559	-9999.000
Lichte zavel	265	265	265	265	265	265	265	265	265	graslandBlijv	graslandBlijv	graslandBlijv	graslandBlijv	graslandBlijv	graslandBlijv	graslandBlijv	graslandBlijv	graslandBlijv	BG	BG	BG	BG	BG	BG	BG	BG	BG	0	0	0	9	0	9	0	0	20000	0.01722060409	0.184
Lichte klei	265	265	265	265	265	265	265	265	265	graslandBlijv	graslandBlijv	graslandBlijv	graslandBlijv	graslandBlijv	graslandBlijv	graslandBlijv	graslandBlijv	graslandBlijv	BG	BG	BG	BG	BG	BG	BG	BG	BG	0	0	0	9	0	9	0	0	20000	0.00409323587	0.115
Zware klei	265	265	265	0	0	0	0	0	0	unk	unk	unk	unk	unk	unk	graslandBlijv	graslandBlijv	graslandBlijv	UN	UN	UN	UN	UN	UN	BG	BG	BG	0	0	0	3	0	3	0	6	20000	0.00094233978	-9999.000
Lichte zavel	265	265	265	0	0	0	0	0	0	unk	unk	unk	unk	unk	unk	graslandBlijv	graslandBlijv	graslandBlijv	UN	UN	UN	UN	UN	UN	BG	BG	BG	0	0	0	3	0	3	0	6	20000	0.00607264004	-9999.000
Lichte zavel	265	265	265	0	0	0	0	0	0	unk	unk	unk	unk	unk	unk	graslandBlijv	graslandBlijv	graslandBlijv	UN	UN	UN	UN	UN	UN	BG	BG	BG	0	0	0	3	0	3	0	6	20000	0.00016592222	-9999.000
Lichte klei	266	266	1922	1922	234	259	259	259	259	mais	mais	mais	mais	tarwe	koolzaad	koolzaad	graslandTijd	graslandTijd	BO	BO	BO	BO	BO	BO	BO	TG	TG	7	2	9	0	0	0	0	0	20000	0.00274694247	0.120
Lichte klei	266	266	266	266	266	663	259	259	259	mais	mais	mais	lupinen	graslandTijd	graslandTijd	graslandTijd	graslandTijd	graslandTijd	BO	BO	BO	BO	TG	TG	GT	TG	TG	4	4	8	0	0	0	0	0	20000	0.00162482489	0.095
Lichte klei	265	265	265	265	265	265	265	265	265	graslandBlijv	graslandBlijv	graslandBlijv	graslandBlijv	graslandBlijv	graslandBlijv	graslandBlijv	graslandBlijv	graslandBlijv	BG	BG	BG	BG	BG	BG	BG	BG	BG	0	0	0	9	0	9	0	0	20000	0.04449378882	0.145
Lichte klei	265	265	265	265	265	265	265	265	265	graslandBlijv	graslandBlijv	graslandBlijv	graslandBlijv	graslandBlijv	graslandBlijv	graslandBlijv	graslandBlijv	graslandBlijv	BG	BG	BG	BG	BG	BG	BG	BG	BG	0	0	0	9	0	9	0	0	10000	0.07783126174	0.139
Zware klei	259	265	265	265	265	265	265	265	265	graslandBlijv	graslandBlijv	graslandBlijv	graslandBlijv	graslandBlijv	graslandBlijv	graslandBlijv	graslandBlijv	mais	BG	BG	BG	BG	BG	BG	BG	BG	BO	1	0	1	8	0	8	0	0	5000	0.08062431547	0.179
Lichte klei	265	265	265	265	265	265	265	265	265	graslandBlijv	graslandBlijv	graslandBlijv	graslandBlijv	graslandBlijv	graslandBlijv	graslandBlijv	graslandBlijv	graslandBlijv	BG	BG	BG	BG	BG	BG	BG	BG	BG	0	0	0	9	0	9	0	0	20000	0.00911681749	0.103
Lichte klei	265	265	265	265	0	0	265	265	0	unk	graslandBlijv	graslandBlijv	unk	unk	graslandBlijv	graslandBlijv	graslandBlijv	graslandBlijv	UN	BG	BG	UN	UN	BG	BG	BG	BG	0	0	0	6	0	6	0	3	20000	0.00010671851	-9999.000
Zware klei	265	265	265	265	265	265	265	265	265	graslandBlijv	graslandBlijv	graslandBlijv	graslandBlijv	graslandBlijv	graslandBlijv	graslandBlijv	graslandBlijv	graslandBlijv	BG	BG	BG	BG	BG	BG	BG	BG	BG	0	0	0	9	0	9	0	0	5000	0.00209097664	0.192
Zware klei	265	265	265	265	266	266	265	265	265	graslandBlijv	graslandBlijv	graslandBlijv	graslandTijd	graslandTijd	graslandBlijv	graslandBlijv	graslandBlijv	graslandBlijv	BG	BG	BG	TG	TG	BG	BG	BG	BG	0	2	2	7	0	7	0	0	20000	0.00609405424	0.129
Zware klei	265	265	265	266	266	266	265	265	265	graslandBlijv	graslandBlijv	graslandBlijv	graslandTijd	graslandTijd	graslandTijd	graslandBlijv	graslandBlijv	graslandBlijv	BG	BG	BG	TG	TG	TG	BG	BG	BG	0	3	3	6	0	6	0	0	20000	0.00035058798	0.181
Zware klei	265	265	265	265	265	265	265	265	265	graslandBlijv	graslandBlijv	graslandBlijv	graslandBlijv	graslandBlijv	graslandBlijv	graslandBlijv	graslandBlijv	graslandBlijv	BG	BG	BG	BG	BG	BG	BG	BG	BG	0	0	0	9	0	9	0	0	20000	0.00668430552	0.164
Lichte zavel	265	265	265	265	0	0	0	0	0	unk	unk	unk	unk	unk	graslandBlijv	graslandBlijv	graslandBlijv	graslandBlijv	UN	UN	UN	UN	UN	BG	BG	BG	BG	0	0	0	4	0	4	0	5	20000	0.00077012600	-9999.000
Lichte klei	265	265	265	265	265	265	233	259	233	tarwe	mais	tarwe	graslandBlijv	graslandBlijv	graslandBlijv	graslandBlijv	graslandBlijv	graslandBlijv	BO	BO	BO	BG	BG	BG	BG	BG	BG	3	0	3	6	0	6	0	0	20000	0.00170296611	0.113
Zware klei	265	265	265	265	265	265	265	265	265	graslandBlijv	graslandBlijv	graslandBlijv	graslandBlijv	graslandBlijv	graslandBlijv	graslandBlijv	graslandBlijv	graslandBlijv	BG	BG	BG	BG	BG	BG	BG	BG	BG	0	0	0	9	0	9	0	0	5000	0.00469304852	0.102
Lichte zavel	256	233	2015	233	233	3730	233	1928	256	bieten		tarwe		tarwe	tarwe	aardappel	tarwe	bieten	BO	UN	BO	UN	BO	BO	BO	BO	BO	7	0	7	0	0	0	0	2	20000	0.00141800314	0.135
Zware zavel	2015	256	233	3730	233	259	233	256	1928	unk	bieten	tarwe	mais	tarwe		tarwe	bieten	aardappel	UN	BO	BO	BO	BO	UN	BO	BO	BO	7	0	7	0	0	0	0	2	10000	0.01067599500	0.302
Lichte zavel	2652	2015	256	259	3730	262	1926	256	233	tarwe	bieten	uien	uien		mais	bieten	aardappel	granen	BO	BO	BO	BO	UN	BO	BO	BO	BO	8	0	8	0	0	0	0	1	10000	0.00000533809	-9999.000
Zware zavel	265	0	0	265	265	265	265	265	265	graslandBlijv	graslandBlijv	graslandBlijv	graslandBlijv	graslandBlijv	graslandBlijv	unk	unk	graslandBlijv	BG	BG	BG	BG	BG	BG	UN	UN	BG	0	0	0	7	0	7	0	2	20000	0.12069809178	-9999.000
Zware klei	259	265	265	265	265	265	265	265	265	graslandBlijv	graslandBlijv	graslandBlijv	graslandBlijv	graslandBlijv	graslandBlijv	graslandBlijv	graslandBlijv	mais	BG	BG	BG	BG	BG	BG	BG	BG	BO	1	0	1	8	0	8	0	0	20000	0.01347414100	0.172
Veen	265	265	265	265	265	265	265	265	265	graslandBlijv	graslandBlijv	graslandBlijv	graslandBlijv	graslandBlijv	graslandBlijv	graslandBlijv	graslandBlijv	graslandBlijv	BG	BG	BG	BG	BG	BG	BG	BG	BG	0	0	0	9	0	9	0	0	20000	0.03384465186	0.168
Zware klei	265	265	265	265	0	0	0	265	0	unk	graslandBlijv	unk	unk	unk	graslandBlijv	graslandBlijv	graslandBlijv	graslandBlijv	UN	BG	UN	UN	UN	BG	BG	BG	BG	0	0	0	5	0	5	0	4	10000	0.00232482985	-9999.000
Zware klei	265	265	265	265	0	265	265	265	265	graslandBlijv	graslandBlijv	graslandBlijv	graslandBlijv	unk	graslandBlijv	graslandBlijv	graslandBlijv	graslandBlijv	BG	BG	BG	BG	UN	BG	BG	BG	BG	0	0	0	8	0	8	0	1	10000	0.00139064820	-9999.000
Veen	265	265	265	265	265	265	265	265	265	graslandBlijv	graslandBlijv	graslandBlijv	graslandBlijv	graslandBlijv	graslandBlijv	graslandBlijv	graslandBlijv	graslandBlijv	BG	BG	BG	BG	BG	BG	BG	BG	BG	0	0	0	9	0	9	0	0	20000	0.02551466049	0.181
Zware zavel	2015	266	266	3730	266	266	266	266	266	graslandTijd	graslandTijd	graslandTijd	graslandTijd	graslandTijd		graslandTijd	graslandTijd	aardappel	TG	TG	TG	TG	TG	UN	GT	TG	BO	1	6	7	0	0	0	0	1	20000	0.00491834732	0.155
Lichte zavel	265	265	265	265	265	265	265	265	265	graslandBlijv	graslandBlijv	graslandBlijv	graslandBlijv	graslandBlijv	graslandBlijv	graslandBlijv	graslandBlijv	graslandBlijv	BG	BG	BG	BG	BG	BG	BG	BG	BG	0	0	0	9	0	9	0	0	10000	0.02700181887	0.100
Lichte zavel	265	265	265	266	266	266	265	265	265	graslandBlijv	graslandBlijv	graslandBlijv	graslandTijd	graslandTijd	graslandTijd	graslandBlijv	graslandBlijv	graslandBlijv	BG	BG	BG	TG	TG	TG	BG	BG	BG	0	3	3	6	0	6	0	0	20000	0.00041022322	0.167
Lichte klei	265	265	265	265	265	265	265	265	265	graslandBlijv	graslandBlijv	graslandBlijv	graslandBlijv	graslandBlijv	graslandBlijv	graslandBlijv	graslandBlijv	graslandBlijv	BG	BG	BG	BG	BG	BG	BG	BG	BG	0	0	0	9	0	9	0	0	20000	0.01302159531	0.103
Zware klei	235	233	259	259	259	259	266	266	259	mais	graslandTijd	graslandTijd	mais	mais	mais	mais	tarwe	gerst	BO	TG	TG	BO	BO	BO	BO	BO	BO	7	2	9	0	0	0	0	0	20000	0.05002720265	0.126
Lichte zavel	265	265	265	265	265	265	265	265	265	graslandBlijv	graslandBlijv	graslandBlijv	graslandBlijv	graslandBlijv	graslandBlijv	graslandBlijv	graslandBlijv	graslandBlijv	BG	BG	BG	BG	BG	BG	BG	BG	BG	0	0	0	9	0	9	0	0	20000	0.02522143378	0.295
Lichte zavel	266	266	266	259	259	259	0	0	265	graslandBlijv	unk	unk	mais	mais	mais	graslandTijd	graslandTijd	graslandTijd	BG	UN	UN	BO	BO	BO	GT	TG	TG	3	2	5	1	0	1	0	2	20000	0.00018622552	0.164
Zware klei	265	265	265	265	265	265	265	265	265	graslandBlijv	graslandBlijv	graslandBlijv	graslandBlijv	graslandBlijv	graslandBlijv	graslandBlijv	graslandBlijv	graslandBlijv	BG	BG	BG	BG	BG	BG	BG	BG	BG	0	0	0	9	0	9	0	0	10000	0.00278967609	-9999.000
Zware klei	265	265	265	265	265	265	265	265	265	graslandBlijv	graslandBlijv	graslandBlijv	graslandBlijv	graslandBlijv	graslandBlijv	graslandBlijv	graslandBlijv	graslandBlijv	BG	BG	BG	BG	BG	BG	BG	BG	BG	0	0	0	9	0	9	0	0	20000	0.00143539391	0.139
Lichte klei	265	265	265	265	265	265	265	265	265	graslandBlijv	graslandBlijv	graslandBlijv	graslandBlijv	graslandBlijv	graslandBlijv	graslandBlijv	graslandBlijv	graslandBlijv	BG	BG	BG	BG	BG	BG	BG	BG	BG	0	0	0	9	0	9	0	0	20000	0.02523989087	0.095
Lichte zavel	265	265	265	265	265	265	265	265	265	graslandBlijv	graslandBlijv	graslandBlijv	graslandBlijv	graslandBlijv	graslandBlijv	graslandBlijv	graslandBlijv	graslandBlijv	BG	BG	BG	BG	BG	BG	BG	BG	BG	0	0	0	9	0	9	0	0	10000	0.01765494286	0.142
	265	265	265	265	0	0	266	266	266	graslandTijd	graslandTijd	graslandTijd	unk	unk	graslandBlijv	graslandBlijv	graslandBlijv	graslandBlijv	TG	TG	TG	UN	UN	BG	BG	BG	BG	0	3	3	4	0	4	0	2	20000	0.00693502681	-9999.000
	265	0	0	0	0	0	0	0	0	unk	unk	unk	unk	unk	unk	unk	unk	graslandBlijv	UN	UN	UN	UN	UN	UN	UN	UN	BG	0	0	0	1	0	1	0	8	20000	0.48549973356	-9999.000
Veen	265	265	265	265	265	265	265	265	265	graslandBlijv	graslandBlijv	graslandBlijv	graslandBlijv	graslandBlijv	graslandBlijv	graslandBlijv	graslandBlijv	graslandBlijv	BG	BG	BG	BG	BG	BG	BG	BG	BG	0	0	0	9	0	9	0	0	20000	0.00255676726	-9999.000
Zand	265	0	0	0	0	0	0	0	0	unk	unk	unk	unk	unk	unk	unk	unk	graslandBlijv	UN	UN	UN	UN	UN	UN	UN	UN	BG	0	0	0	1	0	1	0	8	20000	0.01156596837	-9999.000
Veen	265	265	265	265	265	265	265	265	265	graslandBlijv	graslandBlijv	graslandBlijv	graslandBlijv	graslandBlijv	graslandBlijv	graslandBlijv	graslandBlijv	graslandBlijv	BG	BG	BG	BG	BG	BG	BG	BG	BG	0	0	0	9	0	9	0	0	20000	0.00111243706	0.197
Lichte klei	265	265	265	265	265	265	265	265	265	graslandBlijv	graslandBlijv	graslandBlijv	graslandBlijv	graslandBlijv	graslandBlijv	graslandBlijv	graslandBlijv	graslandBlijv	BG	BG	BG	BG	BG	BG	BG	BG	BG	0	0	0	9	0	9	0	0	10000	0.30189091518	-9999.000
Lichte klei	265	265	265	265	265	266	266	266	266	graslandTijd	graslandTijd	graslandTijd	graslandTijd	graslandBlijv	graslandBlijv	graslandBlijv	graslandBlijv	graslandBlijv	TG	TG	TG	TG	BG	BG	BG	BG	BG	0	4	4	5	0	5	0	0	10000	0.00228894158	0.147
Zware zavel	265	265	265	265	265	265	265	265	265	graslandBlijv	graslandBlijv	graslandBlijv	graslandBlijv	graslandBlijv	graslandBlijv	graslandBlijv	graslandBlijv	graslandBlijv	BG	BG	BG	BG	BG	BG	BG	BG	BG	0	0	0	9	0	9	0	0	20000	0.00087988630	0.194
Lichte zavel	265	265	265	265	265	265	265	265	265	graslandBlijv	graslandBlijv	graslandBlijv	graslandBlijv	graslandBlijv	graslandBlijv	graslandBlijv	graslandBlijv	graslandBlijv	BG	BG	BG	BG	BG	BG	BG	BG	BG	0	0	0	9	0	9	0	0	20000	0.00663233666	-9999.000
Zware klei	265	265	265	265	265	265	265	265	265	graslandBlijv	graslandBlijv	graslandBlijv	graslandBlijv	graslandBlijv	graslandBlijv	graslandBlijv	graslandBlijv	graslandBlijv	BG	BG	BG	BG	BG	BG	BG	BG	BG	0	0	0	9	0	9	0	0	20000	0.00163984521	-9999.000
Lichte klei	336	331	331	265	265	265	265	265	265	graslandBlijv	graslandBlijv	graslandBlijv	graslandBlijv	graslandBlijv	graslandBlijv	graslandNatuur	graslandNatuur	graslandNatuur	BG	BG	BG	BG	BG	BG	NG	NG	NG	0	0	0	6	3	9	0	0	20000	0.43830191291	-9999.000
Lichte klei	265	265	265	265	265	265	265	265	265	graslandBlijv	graslandBlijv	graslandBlijv	graslandBlijv	graslandBlijv	graslandBlijv	graslandBlijv	graslandBlijv	graslandBlijv	BG	BG	BG	BG	BG	BG	BG	BG	BG	0	0	0	9	0	9	0	0	10000	0.00096834366	0.066
Lichte klei	265	265	265	265	265	265	265	265	265	graslandBlijv	graslandBlijv	graslandBlijv	graslandBlijv	graslandBlijv	graslandBlijv	graslandBlijv	graslandBlijv	graslandBlijv	BG	BG	BG	BG	BG	BG	BG	BG	BG	0	0	0	9	0	9	0	0	10000	0.00539533747	0.077
Lichte klei	265	265	265	265	265	266	266	266	266	graslandTijd	graslandTijd	graslandTijd	graslandTijd	graslandBlijv	graslandBlijv	graslandBlijv	graslandBlijv	graslandBlijv	TG	TG	TG	TG	BG	BG	BG	BG	BG	0	4	4	5	0	5	0	0	10000	0.00192082097	0.116
Zware zavel	266	266	266	266	672	2951	266	266	266	graslandTijd	graslandTijd	graslandTijd			graslandTijd	graslandTijd	graslandTijd	graslandTijd	TG	TG	TG	UN	UN	TG	GT	TG	TG	0	6	6	0	0	0	0	2	20000	0.38126633452	-9999.000
Zware zavel	266	266	2015	266	266	3730	672	1929	266	graslandTijd		unk		graslandTijd	graslandTijd	aardappel	graslandTijd	graslandTijd	TG	UN	UN	UN	TG	TG	BO	TG	TG	1	5	6	0	0	0	0	3	20000	0.06758171685	0.137
Zware zavel	266	266	2015	256	672	3730	672	1928	266	graslandTijd		unk			bieten	aardappel	graslandTijd	graslandTijd	TG	UN	UN	UN	UN	BO	BO	TG	TG	2	3	5	0	0	0	0	4	20000	0.04794670421	0.062
Zware zavel	265	265	265	265	265	265	265	265	265	graslandBlijv	graslandBlijv	graslandBlijv	graslandBlijv	graslandBlijv	graslandBlijv	graslandBlijv	graslandBlijv	graslandBlijv	BG	BG	BG	BG	BG	BG	BG	BG	BG	0	0	0	9	0	9	0	0	10000	0.00000018566	0.276
Zware klei	265	265	265	265	265	265	265	265	265	graslandBlijv	graslandBlijv	graslandBlijv	graslandBlijv	graslandBlijv	graslandBlijv	graslandBlijv	graslandBlijv	graslandBlijv	BG	BG	BG	BG	BG	BG	BG	BG	BG	0	0	0	9	0	9	0	0	20000	0.00092148311	-9999.000
Lichte klei	265	265	265	265	265	265	265	265	265	graslandBlijv	graslandBlijv	graslandBlijv	graslandBlijv	graslandBlijv	graslandBlijv	graslandBlijv	graslandBlijv	graslandBlijv	BG	BG	BG	BG	BG	BG	BG	BG	BG	0	0	0	9	0	9	0	0	10000	0.01272795717	0.149
Lichte klei	265	265	265	265	265	265	265	265	265	graslandBlijv	graslandBlijv	graslandBlijv	graslandBlijv	graslandBlijv	graslandBlijv	graslandBlijv	graslandBlijv	graslandBlijv	BG	BG	BG	BG	BG	BG	BG	BG	BG	0	0	0	9	0	9	0	0	5000	0.00221788007	0.171
Lichte zavel	265	233	256	234	234	256	233	256	234	tarwe	bieten	tarwe	bieten	tarwe	tarwe	bieten	tarwe	graslandBlijv	BO	BO	BO	BO	BO	BO	BO	BO	BG	8	0	8	1	0	1	0	0	20000	0.01399182448	-9999.000
Veen	265	265	265	265	265	265	265	265	265	graslandBlijv	graslandBlijv	graslandBlijv	graslandBlijv	graslandBlijv	graslandBlijv	graslandBlijv	graslandBlijv	graslandBlijv	BG	BG	BG	BG	BG	BG	BG	BG	BG	0	0	0	9	0	9	0	0	20000	0.05361060406	0.129
Lichte klei	265	265	265	265	0	0	0	0	0	unk	unk	unk	unk	unk	graslandBlijv	graslandBlijv	graslandBlijv	graslandBlijv	UN	UN	UN	UN	UN	BG	BG	BG	BG	0	0	0	4	0	4	0	5	20000	0.00395137509	-9999.000
Zware klei	265	265	265	265	265	265	265	265	265	graslandBlijv	graslandBlijv	graslandBlijv	graslandBlijv	graslandBlijv	graslandBlijv	graslandBlijv	graslandBlijv	graslandBlijv	BG	BG	BG	BG	BG	BG	BG	BG	BG	0	0	0	9	0	9	0	0	20000	0.00576007198	0.137
Lichte klei	265	265	265	265	265	265	265	265	265	graslandBlijv	graslandBlijv	graslandBlijv	graslandBlijv	graslandBlijv	graslandBlijv	graslandBlijv	graslandBlijv	graslandBlijv	BG	BG	BG	BG	BG	BG	BG	BG	BG	0	0	0	9	0	9	0	0	10000	0.01014662290	0.140
Zware klei	265	265	265	265	265	265	265	265	265	graslandBlijv	graslandBlijv	graslandBlijv	graslandBlijv	graslandBlijv	graslandBlijv	graslandBlijv	graslandBlijv	graslandBlijv	BG	BG	BG	BG	BG	BG	BG	BG	BG	0	0	0	9	0	9	0	0	10000	0.01995785828	0.056
Zware zavel	265	265	265	265	265	265	265	265	265	graslandBlijv	graslandBlijv	graslandBlijv	graslandBlijv	graslandBlijv	graslandBlijv	graslandBlijv	graslandBlijv	graslandBlijv	BG	BG	BG	BG	BG	BG	BG	BG	BG	0	0	0	9	0	9	0	0	20000	0.01030464925	0.122
Zware zavel	2014	2719	256	3730	266	266	672	672	1926	uien		unk	graslandTijd	graslandTijd		bieten	broccoli	aardappel	BO	UN	UN	TG	TG	UN	BO	BO	BO	4	2	6	0	0	0	0	3	20000	0.04269461231	0.206
Zware klei	265	265	265	265	265	265	265	265	265	graslandBlijv	graslandBlijv	graslandBlijv	graslandBlijv	graslandBlijv	graslandBlijv	graslandBlijv	graslandBlijv	graslandBlijv	BG	BG	BG	BG	BG	BG	BG	BG	BG	0	0	0	9	0	9	0	0	5000	0.03017453222	0.089
Zware zavel	265	265	265	265	265	0	0	0	0	unk	unk	unk	unk	graslandBlijv	graslandBlijv	graslandBlijv	graslandBlijv	graslandBlijv	UN	UN	UN	UN	BG	BG	BG	BG	BG	0	0	0	5	0	5	0	4	20000	0.05502607474	0.129
Zware klei	265	265	265	265	0	265	265	265	265	graslandBlijv	graslandBlijv	graslandBlijv	graslandBlijv	unk	graslandBlijv	graslandBlijv	graslandBlijv	graslandBlijv	BG	BG	BG	BG	UN	BG	BG	BG	BG	0	0	0	8	0	8	0	1	2000	0.01347763294	-9999.000
Zware klei	265	265	265	265	0	265	265	265	265	graslandBlijv	graslandBlijv	graslandBlijv	graslandBlijv	unk	graslandBlijv	graslandBlijv	graslandBlijv	graslandBlijv	BG	BG	BG	BG	UN	BG	BG	BG	BG	0	0	0	8	0	8	0	1	5000	0.00535499411	0.083
Lichte klei	265	265	265	265	265	265	265	265	265	graslandBlijv	graslandBlijv	graslandBlijv	graslandBlijv	graslandBlijv	graslandBlijv	graslandBlijv	graslandBlijv	graslandBlijv	BG	BG	BG	BG	BG	BG	BG	BG	BG	0	0	0	9	0	9	0	0	10000	0.00627235551	0.208
Zware zavel	2015	233	259	3730	259	233	233	233	1928	unk	tarwe	tarwe	tarwe	mais		mais	tarwe	aardappel	UN	BO	BO	BO	BO	UN	BO	BO	BO	7	0	7	0	0	0	0	2	20000	0.11393693154	0.170
Veen	265	265	265	265	265	265	265	265	265	graslandBlijv	graslandBlijv	graslandBlijv	graslandBlijv	graslandBlijv	graslandBlijv	graslandBlijv	graslandBlijv	graslandBlijv	BG	BG	BG	BG	BG	BG	BG	BG	BG	0	0	0	9	0	9	0	0	10000	0.02019179435	0.146
Lichte klei	265	265	265	265	0	265	265	265	265	graslandBlijv	graslandBlijv	graslandBlijv	graslandBlijv	unk	graslandBlijv	graslandBlijv	graslandBlijv	graslandBlijv	BG	BG	BG	BG	UN	BG	BG	BG	BG	0	0	0	8	0	8	0	1	10000	0.00135132277	0.114
Zware klei	265	265	265	265	265	265	265	265	265	graslandBlijv	graslandBlijv	graslandBlijv	graslandBlijv	graslandBlijv	graslandBlijv	graslandBlijv	graslandBlijv	graslandBlijv	BG	BG	BG	BG	BG	BG	BG	BG	BG	0	0	0	9	0	9	0	0	20000	0.01636893610	-9999.000
Lichte klei	265	265	265	265	265	265	265	265	265	graslandBlijv	graslandBlijv	graslandBlijv	graslandBlijv	graslandBlijv	graslandBlijv	graslandBlijv	graslandBlijv	graslandBlijv	BG	BG	BG	BG	BG	BG	BG	BG	BG	0	0	0	9	0	9	0	0	10000	0.02124784951	0.151
Lichte klei	265	265	265	265	265	265	265	265	265	graslandBlijv	graslandBlijv	graslandBlijv	graslandBlijv	graslandBlijv	graslandBlijv	graslandBlijv	graslandBlijv	graslandBlijv	BG	BG	BG	BG	BG	BG	BG	BG	BG	0	0	0	9	0	9	0	0	20000	0.01166005869	-9999.000
Lichte zavel	265	265	265	265	265	265	265	265	265	graslandBlijv	graslandBlijv	graslandBlijv	graslandBlijv	graslandBlijv	graslandBlijv	graslandBlijv	graslandBlijv	graslandBlijv	BG	BG	BG	BG	BG	BG	BG	BG	BG	0	0	0	9	0	9	0	0	20000	0.00352573969	-9999.000
Lichte klei	265	265	265	265	265	265	265	265	265	graslandBlijv	graslandBlijv	graslandBlijv	graslandBlijv	graslandBlijv	graslandBlijv	graslandBlijv	graslandBlijv	graslandBlijv	BG	BG	BG	BG	BG	BG	BG	BG	BG	0	0	0	9	0	9	0	0	10000	0.00688059297	0.051
Zware klei	265	0	0	0	0	0	0	0	0	unk	unk	unk	unk	unk	unk	unk	unk	graslandBlijv	UN	UN	UN	UN	UN	UN	UN	UN	BG	0	0	0	1	0	1	0	8	20000	0.06061734241	-9999.000
Zware klei	265	265	265	265	265	265	265	265	265	graslandBlijv	graslandBlijv	graslandBlijv	graslandBlijv	graslandBlijv	graslandBlijv	graslandBlijv	graslandBlijv	graslandBlijv	BG	BG	BG	BG	BG	BG	BG	BG	BG	0	0	0	9	0	9	0	0	20000	0.02157843086	-9999.000
Zware klei	265	265	265	265	265	265	265	265	265	graslandBlijv	graslandBlijv	graslandBlijv	graslandBlijv	graslandBlijv	graslandBlijv	graslandBlijv	graslandBlijv	graslandBlijv	BG	BG	BG	BG	BG	BG	BG	BG	BG	0	0	0	9	0	9	0	0	20000	0.01137376348	0.119
Zware klei	265	265	265	265	265	265	265	265	265	graslandBlijv	graslandBlijv	graslandBlijv	graslandBlijv	graslandBlijv	graslandBlijv	graslandBlijv	graslandBlijv	graslandBlijv	BG	BG	BG	BG	BG	BG	BG	BG	BG	0	0	0	9	0	9	0	0	20000	0.00001303430	0.099
Zware klei	265	265	265	266	266	266	266	266	266	graslandTijd	graslandTijd	graslandTijd	graslandTijd	graslandTijd	graslandTijd	graslandBlijv	graslandBlijv	graslandBlijv	TG	TG	TG	TG	TG	TG	BG	BG	BG	0	6	6	3	0	3	0	0	20000	0.00244129081	-9999.000
Lichte zavel	265	265	265	265	265	265	265	265	265	graslandBlijv	graslandBlijv	graslandBlijv	graslandBlijv	graslandBlijv	graslandBlijv	graslandBlijv	graslandBlijv	graslandBlijv	BG	BG	BG	BG	BG	BG	BG	BG	BG	0	0	0	9	0	9	0	0	20000	0.04386779483	-9999.000
Lichte zavel	259	2015	256	259	3730	256	1926	259	259	mais	mais	uien	bieten		mais	bieten	aardappel	mais	BO	BO	BO	BO	UN	BO	BO	BO	BO	8	0	8	0	0	0	0	1	20000	0.09856015007	0.221
Zware klei	265	265	265	265	265	265	265	265	265	graslandBlijv	graslandBlijv	graslandBlijv	graslandBlijv	graslandBlijv	graslandBlijv	graslandBlijv	graslandBlijv	graslandBlijv	BG	BG	BG	BG	BG	BG	BG	BG	BG	0	0	0	9	0	9	0	0	20000	0.00253788425	0.077
Zware klei	265	265	265	265	265	265	265	265	265	graslandBlijv	graslandBlijv	graslandBlijv	graslandBlijv	graslandBlijv	graslandBlijv	graslandBlijv	graslandBlijv	graslandBlijv	BG	BG	BG	BG	BG	BG	BG	BG	BG	0	0	0	9	0	9	0	0	20000	0.01401753560	0.109
Zware zavel	265	265	265	265	265	265	265	265	265	graslandBlijv	graslandBlijv	graslandBlijv	graslandBlijv	graslandBlijv	graslandBlijv	graslandBlijv	graslandBlijv	graslandBlijv	BG	BG	BG	BG	BG	BG	BG	BG	BG	0	0	0	9	0	9	0	0	20000	0.00472543981	0.180
Zware klei	265	265	265	265	265	265	265	265	265	graslandBlijv	graslandBlijv	graslandBlijv	graslandBlijv	graslandBlijv	graslandBlijv	graslandBlijv	graslandBlijv	graslandBlijv	BG	BG	BG	BG	BG	BG	BG	BG	BG	0	0	0	9	0	9	0	0	5000	0.02430899614	0.283
Lichte klei	265	265	265	265	265	265	265	265	265	graslandBlijv	graslandBlijv	graslandBlijv	graslandBlijv	graslandBlijv	graslandBlijv	graslandBlijv	graslandBlijv	graslandBlijv	BG	BG	BG	BG	BG	BG	BG	BG	BG	0	0	0	9	0	9	0	0	5000	0.00768326213	-9999.000
Lichte klei	265	265	265	265	265	265	265	265	265	graslandBlijv	graslandBlijv	graslandBlijv	graslandBlijv	graslandBlijv	graslandBlijv	graslandBlijv	graslandBlijv	graslandBlijv	BG	BG	BG	BG	BG	BG	BG	BG	BG	0	0	0	9	0	9	0	0	20000	0.00020274523	0.088
Lichte zavel	265	265	265	265	265	265	265	265	265	graslandBlijv	graslandBlijv	graslandBlijv	graslandBlijv	graslandBlijv	graslandBlijv	graslandBlijv	graslandBlijv	graslandBlijv	BG	BG	BG	BG	BG	BG	BG	BG	BG	0	0	0	9	0	9	0	0	20000	0.02247593979	-9999.000
Lichte zavel	265	265	265	265	265	265	265	265	265	graslandBlijv	graslandBlijv	graslandBlijv	graslandBlijv	graslandBlijv	graslandBlijv	graslandBlijv	graslandBlijv	graslandBlijv	BG	BG	BG	BG	BG	BG	BG	BG	BG	0	0	0	9	0	9	0	0	20000	0.01794896910	0.188
Zware klei	265	265	265	265	265	265	265	265	265	graslandBlijv	graslandBlijv	graslandBlijv	graslandBlijv	graslandBlijv	graslandBlijv	graslandBlijv	graslandBlijv	graslandBlijv	BG	BG	BG	BG	BG	BG	BG	BG	BG	0	0	0	9	0	9	0	0	5000	0.00014586802	0.127
Zware zavel	259	233	2015	259	259	259	265	265	265	graslandBlijv	graslandBlijv	graslandBlijv	mais	mais	mais	aardappel	tarwe	mais	BG	BG	BG	BO	BO	BO	BO	BO	BO	6	0	6	3	0	3	0	0	20000	0.00175510564	0.148
Zware klei	265	265	0	0	0	0	0	0	0	unk	unk	unk	unk	unk	unk	unk	graslandBlijv	graslandBlijv	UN	UN	UN	UN	UN	UN	UN	BG	BG	0	0	0	2	0	2	0	7	10000	0.00227465938	0.179
Zware klei	265	265	265	265	265	265	265	265	265	graslandBlijv	graslandBlijv	graslandBlijv	graslandBlijv	graslandBlijv	graslandBlijv	graslandBlijv	graslandBlijv	graslandBlijv	BG	BG	BG	BG	BG	BG	BG	BG	BG	0	0	0	9	0	9	0	0	10000	0.00432165877	0.192
Lichte klei	265	265	265	265	265	266	266	266	266	graslandTijd	graslandTijd	graslandTijd	graslandTijd	graslandBlijv	graslandBlijv	graslandBlijv	graslandBlijv	graslandBlijv	TG	TG	TG	TG	BG	BG	BG	BG	BG	0	4	4	5	0	5	0	0	10000	0.00392242789	0.167
Lichte klei	266	265	265	265	265	265	265	265	265	graslandBlijv	graslandBlijv	graslandBlijv	graslandBlijv	graslandBlijv	graslandBlijv	graslandBlijv	graslandBlijv	graslandTijd	BG	BG	BG	BG	BG	BG	BG	BG	TG	0	1	1	8	0	8	0	0	10000	0.00110623601	0.160
	265	265	265	265	265	265	265	265	265	graslandBlijv	graslandBlijv	graslandBlijv	graslandBlijv	graslandBlijv	graslandBlijv	graslandBlijv	graslandBlijv	graslandBlijv	BG	BG	BG	BG	BG	BG	BG	BG	BG	0	0	0	9	0	9	0	0	10000	0.00932530515	-9999.000
Lichte zavel	265	265	265	265	0	0	0	0	0	unk	unk	unk	unk	unk	graslandBlijv	graslandBlijv	graslandBlijv	graslandBlijv	UN	UN	UN	UN	UN	BG	BG	BG	BG	0	0	0	4	0	4	0	5	10000	0.01780049324	-9999.000
Veen	332	332	332	3718	3718	3718	2302	2301	2301	unk		unk				graslandNatuur	graslandNatuur	graslandNatuur	UN	UN	UN	UN	UN	UN	NG	NG	NG	0	0	0	0	3	3	0	6	20000	0.00639973301	0.253
Lichte klei	265	265	265	265	265	265	265	265	265	graslandBlijv	graslandBlijv	graslandBlijv	graslandBlijv	graslandBlijv	graslandBlijv	graslandBlijv	graslandBlijv	graslandBlijv	BG	BG	BG	BG	BG	BG	BG	BG	BG	0	0	0	9	0	9	0	0	20000	0.00275348019	0.172
Zware zavel	266	266	266	266	266	3730	259	259	259	mais	mais	mais		graslandTijd	graslandTijd	graslandTijd	graslandTijd	graslandTijd	BO	BO	BO	UN	TG	TG	GT	TG	TG	3	4	7	0	0	0	0	1	20000	0.14427606138	-9999.000
Zware klei	259	265	265	265	265	265	265	265	265	graslandBlijv	graslandBlijv	graslandBlijv	graslandBlijv	graslandBlijv	graslandBlijv	graslandBlijv	graslandBlijv	mais	BG	BG	BG	BG	BG	BG	BG	BG	BO	1	0	1	8	0	8	0	0	5000	0.09261635596	-9999.000
Zware klei	265	265	265	265	265	265	265	265	265	graslandBlijv	graslandBlijv	graslandBlijv	graslandBlijv	graslandBlijv	graslandBlijv	graslandBlijv	graslandBlijv	graslandBlijv	BG	BG	BG	BG	BG	BG	BG	BG	BG	0	0	0	9	0	9	0	0	20000	0.00002780497	0.108
Veen	259	259	259	259	259	259	265	265	259	mais	graslandBlijv	graslandBlijv	mais	mais	mais	mais	mais	mais	BO	BG	BG	BO	BO	BO	BO	BO	BO	7	0	7	2	0	2	0	0	20000	0.03916197920	0.186
Zware klei	265	265	265	265	265	265	265	265	265	graslandBlijv	graslandBlijv	graslandBlijv	graslandBlijv	graslandBlijv	graslandBlijv	graslandBlijv	graslandBlijv	graslandBlijv	BG	BG	BG	BG	BG	BG	BG	BG	BG	0	0	0	9	0	9	0	0	20000	0.00269114903	-9999.000
Zware klei	2015	265	265	265	265	265	265	265	265	graslandBlijv	graslandBlijv	graslandBlijv	graslandBlijv	graslandBlijv	graslandBlijv	graslandBlijv	graslandBlijv	aardappel	BG	BG	BG	BG	BG	BG	BG	BG	BO	1	0	1	8	0	8	0	0	10000	0.00076203529	0.116
Veen	265	265	266	265	266	259	259	259	259	mais	mais	mais	mais	graslandTijd	graslandBlijv	graslandTijd	graslandBlijv	graslandBlijv	BO	BO	BO	BO	TG	BG	GT	BG	BG	4	1	5	3	0	3	0	0	20000	0.00911773759	0.128
Lichte klei	265	265	265	265	265	265	265	265	265	graslandBlijv	graslandBlijv	graslandBlijv	graslandBlijv	graslandBlijv	graslandBlijv	graslandBlijv	graslandBlijv	graslandBlijv	BG	BG	BG	BG	BG	BG	BG	BG	BG	0	0	0	9	0	9	0	0	20000	0.01006008871	0.135
Zware klei	265	265	265	265	265	265	265	265	265	graslandBlijv	graslandBlijv	graslandBlijv	graslandBlijv	graslandBlijv	graslandBlijv	graslandBlijv	graslandBlijv	graslandBlijv	BG	BG	BG	BG	BG	BG	BG	BG	BG	0	0	0	9	0	9	0	0	20000	0.01851236620	-9999.000
Zware zavel	2015	266	266	266	266	266	1926	259	259	mais	mais	uien	graslandTijd	graslandTijd	graslandTijd	graslandTijd	graslandTijd	aardappel	BO	BO	BO	TG	TG	TG	GT	TG	BO	4	4	8	0	0	0	0	0	20000	0.01310118458	0.192
Lichte zavel	2014	383	383	2951	0	0	0	0	0	unk	unk	unk	unk	unk		graslandTijd	graslandTijd	aardappel	UN	UN	UN	UN	UN	UN	GT	TG	BO	1	1	2	0	0	0	0	6	20000	0.00000097166	-9999.000
Lichte klei	265	265	265	265	265	265	265	265	265	graslandBlijv	graslandBlijv	graslandBlijv	graslandBlijv	graslandBlijv	graslandBlijv	graslandBlijv	graslandBlijv	graslandBlijv	BG	BG	BG	BG	BG	BG	BG	BG	BG	0	0	0	9	0	9	0	0	10000	0.00873563951	0.109
Lichte klei	265	265	265	265	265	265	265	265	265	graslandBlijv	graslandBlijv	graslandBlijv	graslandBlijv	graslandBlijv	graslandBlijv	graslandBlijv	graslandBlijv	graslandBlijv	BG	BG	BG	BG	BG	BG	BG	BG	BG	0	0	0	9	0	9	0	0	20000	0.06458516691	0.109
Zware klei	265	265	265	265	265	265	265	0	265	graslandBlijv	unk	graslandBlijv	graslandBlijv	graslandBlijv	graslandBlijv	graslandBlijv	graslandBlijv	graslandBlijv	BG	UN	BG	BG	BG	BG	BG	BG	BG	0	0	0	8	0	8	0	1	5000	0.01184551575	-9999.000
Lichte zavel	265	265	265	265	265	265	265	265	265	graslandBlijv	graslandBlijv	graslandBlijv	graslandBlijv	graslandBlijv	graslandBlijv	graslandBlijv	graslandBlijv	graslandBlijv	BG	BG	BG	BG	BG	BG	BG	BG	BG	0	0	0	9	0	9	0	0	20000	0.00091331516	0.065
Veen	265	265	265	265	265	265	265	265	265	graslandBlijv	graslandBlijv	graslandBlijv	graslandBlijv	graslandBlijv	graslandBlijv	graslandBlijv	graslandBlijv	graslandBlijv	BG	BG	BG	BG	BG	BG	BG	BG	BG	0	0	0	9	0	9	0	0	20000	0.00000265994	-9999.000
Lichte zavel	265	0	0	0	0	0	0	0	0	unk	unk	unk	unk	unk	unk	unk	unk	graslandBlijv	UN	UN	UN	UN	UN	UN	UN	UN	BG	0	0	0	1	0	1	0	8	20000	0.21611163483	-9999.000
Zware klei	265	265	265	265	265	265	265	265	265	graslandBlijv	graslandBlijv	graslandBlijv	graslandBlijv	graslandBlijv	graslandBlijv	graslandBlijv	graslandBlijv	graslandBlijv	BG	BG	BG	BG	BG	BG	BG	BG	BG	0	0	0	9	0	9	0	0	5000	0.00430787009	0.197
Zware klei	265	265	265	265	265	265	265	265	265	graslandBlijv	graslandBlijv	graslandBlijv	graslandBlijv	graslandBlijv	graslandBlijv	graslandBlijv	graslandBlijv	graslandBlijv	BG	BG	BG	BG	BG	BG	BG	BG	BG	0	0	0	9	0	9	0	0	20000	0.00653554824	0.063
Zware klei	265	265	265	265	265	265	265	265	265	graslandBlijv	graslandBlijv	graslandBlijv	graslandBlijv	graslandBlijv	graslandBlijv	graslandBlijv	graslandBlijv	graslandBlijv	BG	BG	BG	BG	BG	BG	BG	BG	BG	0	0	0	9	0	9	0	0	20000	0.01604027453	-9999.000
Lichte klei	265	265	265	265	265	265	265	265	265	graslandBlijv	graslandBlijv	graslandBlijv	graslandBlijv	graslandBlijv	graslandBlijv	graslandBlijv	graslandBlijv	graslandBlijv	BG	BG	BG	BG	BG	BG	BG	BG	BG	0	0	0	9	0	9	0	0	10000	0.00477720342	0.180
Zware klei	265	265	265	265	265	265	265	265	265	graslandBlijv	graslandBlijv	graslandBlijv	graslandBlijv	graslandBlijv	graslandBlijv	graslandBlijv	graslandBlijv	graslandBlijv	BG	BG	BG	BG	BG	BG	BG	BG	BG	0	0	0	9	0	9	0	0	10000	0.01730840698	0.171
Lichte klei	265	265	265	265	265	265	265	265	265	graslandBlijv	graslandBlijv	graslandBlijv	graslandBlijv	graslandBlijv	graslandBlijv	graslandBlijv	graslandBlijv	graslandBlijv	BG	BG	BG	BG	BG	BG	BG	BG	BG	0	0	0	9	0	9	0	0	10000	0.00558643479	0.147
Lichte klei	265	265	265	265	265	265	265	265	265	graslandBlijv	graslandBlijv	graslandBlijv	graslandBlijv	graslandBlijv	graslandBlijv	graslandBlijv	graslandBlijv	graslandBlijv	BG	BG	BG	BG	BG	BG	BG	BG	BG	0	0	0	9	0	9	0	0	10000	0.00095041163	0.097
Veen	265	0	265	0	0	0	0	0	0	unk	unk	unk	unk	unk	unk	graslandBlijv	unk	graslandBlijv	UN	UN	UN	UN	UN	UN	BG	UN	BG	0	0	0	2	0	2	0	7	20000	0.07794810569	-9999.000
Lichte klei	265	265	265	265	265	265	265	265	265	graslandBlijv	graslandBlijv	graslandBlijv	graslandBlijv	graslandBlijv	graslandBlijv	graslandBlijv	graslandBlijv	graslandBlijv	BG	BG	BG	BG	BG	BG	BG	BG	BG	0	0	0	9	0	9	0	0	10000	0.00430073244	0.095
Veen	265	265	265	265	265	265	265	265	265	graslandBlijv	graslandBlijv	graslandBlijv	graslandBlijv	graslandBlijv	graslandBlijv	graslandBlijv	graslandBlijv	graslandBlijv	BG	BG	BG	BG	BG	BG	BG	BG	BG	0	0	0	9	0	9	0	0	20000	0.00169507133	0.112
Veen	265	265	0	0	0	0	0	0	0	unk	unk	unk	unk	unk	unk	unk	graslandBlijv	graslandBlijv	UN	UN	UN	UN	UN	UN	UN	BG	BG	0	0	0	2	0	2	0	7	20000	0.00042076983	-9999.000
Lichte klei	265	265	265	265	265	265	265	265	265	graslandBlijv	graslandBlijv	graslandBlijv	graslandBlijv	graslandBlijv	graslandBlijv	graslandBlijv	graslandBlijv	graslandBlijv	BG	BG	BG	BG	BG	BG	BG	BG	BG	0	0	0	9	0	9	0	0	10000	0.00000020988	0.150
Zware klei	265	265	265	265	266	266	266	266	266	graslandTijd	graslandTijd	graslandTijd	graslandTijd	graslandTijd	graslandBlijv	graslandBlijv	graslandBlijv	graslandBlijv	TG	TG	TG	TG	TG	BG	BG	BG	BG	0	5	5	4	0	4	0	0	20000	0.00177246925	-9999.000
Zware klei	265	265	265	265	265	265	265	265	265	graslandBlijv	graslandBlijv	graslandBlijv	graslandBlijv	graslandBlijv	graslandBlijv	graslandBlijv	graslandBlijv	graslandBlijv	BG	BG	BG	BG	BG	BG	BG	BG	BG	0	0	0	9	0	9	0	0	10000	0.00327619546	0.118
Zware klei	265	265	265	265	265	265	265	265	265	graslandBlijv	graslandBlijv	graslandBlijv	graslandBlijv	graslandBlijv	graslandBlijv	graslandBlijv	graslandBlijv	graslandBlijv	BG	BG	BG	BG	BG	BG	BG	BG	BG	0	0	0	9	0	9	0	0	5000	0.05396859920	0.128
Zware klei	265	265	265	265	265	265	265	265	265	graslandBlijv	graslandBlijv	graslandBlijv	graslandBlijv	graslandBlijv	graslandBlijv	graslandBlijv	graslandBlijv	graslandBlijv	BG	BG	BG	BG	BG	BG	BG	BG	BG	0	0	0	9	0	9	0	0	20000	0.00424869931	-9999.000
Lichte klei	265	265	265	265	265	265	265	265	265	graslandBlijv	graslandBlijv	graslandBlijv	graslandBlijv	graslandBlijv	graslandBlijv	graslandBlijv	graslandBlijv	graslandBlijv	BG	BG	BG	BG	BG	BG	BG	BG	BG	0	0	0	9	0	9	0	0	20000	0.01996228180	0.166
Zware zavel	265	265	265	265	265	265	265	265	265	graslandBlijv	graslandBlijv	graslandBlijv	graslandBlijv	graslandBlijv	graslandBlijv	graslandBlijv	graslandBlijv	graslandBlijv	BG	BG	BG	BG	BG	BG	BG	BG	BG	0	0	0	9	0	9	0	0	20000	0.02409347406	0.060
Veen	265	265	265	265	265	265	265	265	265	graslandBlijv	graslandBlijv	graslandBlijv	graslandBlijv	graslandBlijv	graslandBlijv	graslandBlijv	graslandBlijv	graslandBlijv	BG	BG	BG	BG	BG	BG	BG	BG	BG	0	0	0	9	0	9	0	0	20000	0.03294550995	0.079
Lichte klei	265	265	265	265	265	265	265	265	265	graslandBlijv	graslandBlijv	graslandBlijv	graslandBlijv	graslandBlijv	graslandBlijv	graslandBlijv	graslandBlijv	graslandBlijv	BG	BG	BG	BG	BG	BG	BG	BG	BG	0	0	0	9	0	9	0	0	20000	0.00176871250	0.108
Veen	265	265	265	265	265	265	265	265	265	graslandBlijv	graslandBlijv	graslandBlijv	graslandBlijv	graslandBlijv	graslandBlijv	graslandBlijv	graslandBlijv	graslandBlijv	BG	BG	BG	BG	BG	BG	BG	BG	BG	0	0	0	9	0	9	0	0	20000	0.00966811139	0.125
Veen	265	265	265	265	265	265	265	265	265	graslandBlijv	graslandBlijv	graslandBlijv	graslandBlijv	graslandBlijv	graslandBlijv	graslandBlijv	graslandBlijv	graslandBlijv	BG	BG	BG	BG	BG	BG	BG	BG	BG	0	0	0	9	0	9	0	0	20000	0.00009903160	0.222
Lichte zavel	266	2015	266	266	266	266	1928	266	266	graslandTijd	graslandTijd	unk	graslandTijd	graslandTijd	graslandTijd	graslandTijd	aardappel	graslandTijd	TG	TG	UN	TG	TG	TG	GT	BO	TG	1	6	7	0	0	0	0	1	20000	0.00779703473	0.180
Veen	265	265	265	265	265	265	265	265	265	graslandBlijv	graslandBlijv	graslandBlijv	graslandBlijv	graslandBlijv	graslandBlijv	graslandBlijv	graslandBlijv	graslandBlijv	BG	BG	BG	BG	BG	BG	BG	BG	BG	0	0	0	9	0	9	0	0	20000	0.00002675619	0.087
Veen	265	0	0	265	265	0	0	0	0	unk	unk	unk	unk	graslandBlijv	graslandBlijv	unk	unk	graslandBlijv	UN	UN	UN	UN	BG	BG	UN	UN	BG	0	0	0	3	0	3	0	6	20000	0.90166297693	-9999.000
Lichte klei	265	265	265	265	265	265	265	265	265	graslandBlijv	graslandBlijv	graslandBlijv	graslandBlijv	graslandBlijv	graslandBlijv	graslandBlijv	graslandBlijv	graslandBlijv	BG	BG	BG	BG	BG	BG	BG	BG	BG	0	0	0	9	0	9	0	0	10000	0.00248853732	0.131
Zware klei	265	0	0	0	0	0	0	0	0	unk	unk	unk	unk	unk	unk	unk	unk	graslandBlijv	UN	UN	UN	UN	UN	UN	UN	UN	BG	0	0	0	1	0	1	0	8	20000	0.40151403142	-9999.000
Zware klei	265	0	259	266	265	265	265	265	265	graslandBlijv	graslandBlijv	graslandBlijv	graslandBlijv	graslandBlijv	graslandTijd	mais	unk	graslandBlijv	BG	BG	BG	BG	BG	TG	BO	UN	BG	1	1	2	6	0	6	0	1	20000	4.18797188421	-9999.000
Lichte klei	265	265	0	0	0	0	265	265	265	graslandBlijv	graslandBlijv	graslandBlijv	unk	unk	unk	unk	graslandBlijv	graslandBlijv	BG	BG	BG	UN	UN	UN	UN	BG	BG	0	0	0	5	0	5	0	4	10000	0.01570592634	-9999.000
Zware klei	265	0	265	265	265	265	0	0	0	unk	unk	unk	graslandBlijv	graslandBlijv	graslandBlijv	graslandBlijv	unk	graslandBlijv	UN	UN	UN	BG	BG	BG	BG	UN	BG	0	0	0	5	0	5	0	4	20000	0.02169588935	-9999.000
Zware klei	265	265	265	265	265	265	265	265	265	graslandBlijv	graslandBlijv	graslandBlijv	graslandBlijv	graslandBlijv	graslandBlijv	graslandBlijv	graslandBlijv	graslandBlijv	BG	BG	BG	BG	BG	BG	BG	BG	BG	0	0	0	9	0	9	0	0	5000	0.00361614865	0.122
Veen	265	265	265	265	265	265	265	265	265	graslandBlijv	graslandBlijv	graslandBlijv	graslandBlijv	graslandBlijv	graslandBlijv	graslandBlijv	graslandBlijv	graslandBlijv	BG	BG	BG	BG	BG	BG	BG	BG	BG	0	0	0	9	0	9	0	0	20000	0.00066636704	0.095
Zware klei	265	265	265	265	265	265	265	265	265	graslandBlijv	graslandBlijv	graslandBlijv	graslandBlijv	graslandBlijv	graslandBlijv	graslandBlijv	graslandBlijv	graslandBlijv	BG	BG	BG	BG	BG	BG	BG	BG	BG	0	0	0	9	0	9	0	0	10000	0.00299922563	0.072
Lichte klei	265	265	265	265	265	265	265	265	265	graslandBlijv	graslandBlijv	graslandBlijv	graslandBlijv	graslandBlijv	graslandBlijv	graslandBlijv	graslandBlijv	graslandBlijv	BG	BG	BG	BG	BG	BG	BG	BG	BG	0	0	0	9	0	9	0	0	20000	0.00047352347	0.176
Zware klei	266	266	266	266	266	266	259	259	259	mais	mais	mais	graslandTijd	graslandTijd	graslandTijd	graslandTijd	graslandTijd	graslandTijd	BO	BO	BO	TG	TG	TG	GT	TG	TG	3	5	8	0	0	0	0	0	5000	0.01526453089	0.154
Zware klei	265	265	265	265	0	0	0	265	0	unk	graslandBlijv	unk	unk	unk	graslandBlijv	graslandBlijv	graslandBlijv	graslandBlijv	UN	BG	UN	UN	UN	BG	BG	BG	BG	0	0	0	5	0	5	0	4	10000	0.01243399456	-9999.000
Lichte klei	265	265	265	265	265	265	0	0	0	unk	unk	unk	graslandBlijv	graslandBlijv	graslandBlijv	graslandBlijv	graslandBlijv	graslandBlijv	UN	UN	UN	BG	BG	BG	BG	BG	BG	0	0	0	6	0	6	0	3	10000	0.00264593496	-9999.000
Zware klei	265	265	265	265	265	265	265	265	265	graslandBlijv	graslandBlijv	graslandBlijv	graslandBlijv	graslandBlijv	graslandBlijv	graslandBlijv	graslandBlijv	graslandBlijv	BG	BG	BG	BG	BG	BG	BG	BG	BG	0	0	0	9	0	9	0	0	10000	0.01119029731	-9999.000
Lichte klei	266	265	265	266	266	265	265	265	265	graslandBlijv	graslandBlijv	graslandBlijv	graslandBlijv	graslandTijd	graslandTijd	graslandBlijv	graslandBlijv	graslandTijd	BG	BG	BG	BG	TG	TG	BG	BG	TG	0	3	3	6	0	6	0	0	20000	0.01452741706	0.167
Veen	265	265	265	265	265	265	2301	2301	2301	unk		unk	graslandBlijv	graslandBlijv	graslandBlijv	graslandBlijv	graslandBlijv	graslandBlijv	UN	UN	UN	BG	BG	BG	BG	BG	BG	0	0	0	6	0	6	0	3	20000	0.00298008640	0.097
Lichte klei	265	265	265	0	0	0	0	0	0	unk	unk	unk	unk	unk	unk	graslandBlijv	graslandBlijv	graslandBlijv	UN	UN	UN	UN	UN	UN	BG	BG	BG	0	0	0	3	0	3	0	6	10000	0.01075293668	0.078
	265	266	266	265	259	259	265	265	265	graslandBlijv	graslandBlijv	graslandBlijv	mais	mais	graslandBlijv	graslandTijd	graslandTijd	graslandBlijv	BG	BG	BG	BO	BO	BG	GT	TG	BG	2	1	3	5	0	5	0	0	20000	0.00863987442	0.077
Lichte klei	259	265	265	265	265	265	265	265	265	graslandBlijv	graslandBlijv	graslandBlijv	graslandBlijv	graslandBlijv	graslandBlijv	graslandBlijv	graslandBlijv	mais	BG	BG	BG	BG	BG	BG	BG	BG	BO	1	0	1	8	0	8	0	0	10000	0.00094457077	0.111
Zware klei	265	265	265	265	265	265	259	259	265	graslandBlijv	mais	mais	graslandBlijv	graslandBlijv	graslandBlijv	graslandBlijv	graslandBlijv	graslandBlijv	BG	BO	BO	BG	BG	BG	BG	BG	BG	2	0	2	7	0	7	0	0	5000	0.02215018023	0.119
Zware zavel	259	259	259	259	259	259	259	259	233	tarwe	mais	mais	mais	mais	mais	mais	mais	mais	BO	BO	BO	BO	BO	BO	BO	BO	BO	9	0	9	0	0	0	0	0	20000	0.07711852648	-9999.000
Lichte zavel	265	265	265	265	265	265	265	265	265	graslandBlijv	graslandBlijv	graslandBlijv	graslandBlijv	graslandBlijv	graslandBlijv	graslandBlijv	graslandBlijv	graslandBlijv	BG	BG	BG	BG	BG	BG	BG	BG	BG	0	0	0	9	0	9	0	0	20000	0.00952025349	0.112
Veen	265	265	265	265	0	265	265	265	265	graslandBlijv	graslandBlijv	graslandBlijv	graslandBlijv	unk	graslandBlijv	graslandBlijv	graslandBlijv	graslandBlijv	BG	BG	BG	BG	UN	BG	BG	BG	BG	0	0	0	8	0	8	0	1	20000	0.00404554441	0.113
Lichte klei	265	265	265	265	265	265	265	259	265	graslandBlijv	mais	graslandBlijv	graslandBlijv	graslandBlijv	graslandBlijv	graslandBlijv	graslandBlijv	graslandBlijv	BG	BO	BG	BG	BG	BG	BG	BG	BG	1	0	1	8	0	8	0	0	2000	0.00084384777	0.142
Lichte klei	265	265	265	265	265	265	265	265	265	graslandBlijv	graslandBlijv	graslandBlijv	graslandBlijv	graslandBlijv	graslandBlijv	graslandBlijv	graslandBlijv	graslandBlijv	BG	BG	BG	BG	BG	BG	BG	BG	BG	0	0	0	9	0	9	0	0	10000	0.00481018416	-9999.000
Lichte zavel	265	265	265	265	265	265	265	265	265	graslandBlijv	graslandBlijv	graslandBlijv	graslandBlijv	graslandBlijv	graslandBlijv	graslandBlijv	graslandBlijv	graslandBlijv	BG	BG	BG	BG	BG	BG	BG	BG	BG	0	0	0	9	0	9	0	0	20000	0.04164640465	0.056
Lichte klei	266	265	265	266	266	266	266	266	266	graslandTijd	graslandTijd	graslandTijd	graslandTijd	graslandTijd	graslandTijd	graslandBlijv	graslandBlijv	graslandTijd	TG	TG	TG	TG	TG	TG	BG	BG	TG	0	7	7	2	0	2	0	0	10000	0.04862958141	0.154
Veen	265	265	265	265	265	265	265	265	265	graslandBlijv	graslandBlijv	graslandBlijv	graslandBlijv	graslandBlijv	graslandBlijv	graslandBlijv	graslandBlijv	graslandBlijv	BG	BG	BG	BG	BG	BG	BG	BG	BG	0	0	0	9	0	9	0	0	20000	0.00194856009	0.096
Zware zavel	233	0	233	3730	236	259	236	672	1928	unk		gerst	mais	gerst		tarwe	unk	tarwe	UN	UN	BO	BO	BO	UN	BO	UN	BO	5	0	5	0	0	0	0	4	20000	2.73233756243	-9999.000
Zware zavel	256	262	2015	256	234	3730	233	1928	262	uien		tarwe		tarwe	bieten	aardappel	uien	bieten	BO	UN	BO	UN	BO	BO	BO	BO	BO	7	0	7	0	0	0	0	2	20000	0.00008865559	0.083
Veen	265	265	265	265	265	265	265	265	265	graslandBlijv	graslandBlijv	graslandBlijv	graslandBlijv	graslandBlijv	graslandBlijv	graslandBlijv	graslandBlijv	graslandBlijv	BG	BG	BG	BG	BG	BG	BG	BG	BG	0	0	0	9	0	9	0	0	20000	0.01854505095	0.100
Zware klei	265	265	265	265	265	265	265	265	265	graslandBlijv	graslandBlijv	graslandBlijv	graslandBlijv	graslandBlijv	graslandBlijv	graslandBlijv	graslandBlijv	graslandBlijv	BG	BG	BG	BG	BG	BG	BG	BG	BG	0	0	0	9	0	9	0	0	20000	0.01210466787	0.173
Lichte klei	265	265	265	265	265	265	265	265	265	graslandBlijv	graslandBlijv	graslandBlijv	graslandBlijv	graslandBlijv	graslandBlijv	graslandBlijv	graslandBlijv	graslandBlijv	BG	BG	BG	BG	BG	BG	BG	BG	BG	0	0	0	9	0	9	0	0	20000	0.00015578314	-9999.000
Zware zavel	266	266	266	266	3730	265	266	266	266	graslandTijd	graslandTijd	graslandTijd	graslandBlijv		graslandTijd	graslandTijd	graslandTijd	graslandTijd	TG	TG	TG	BG	UN	TG	GT	TG	TG	0	6	6	1	0	1	0	1	20000	0.00294160137	0.124
Zware klei	265	265	265	265	265	265	265	265	265	graslandBlijv	graslandBlijv	graslandBlijv	graslandBlijv	graslandBlijv	graslandBlijv	graslandBlijv	graslandBlijv	graslandBlijv	BG	BG	BG	BG	BG	BG	BG	BG	BG	0	0	0	9	0	9	0	0	20000	0.03230777747	-9999.000
Zware zavel	265	265	265	265	265	265	265	0	265	graslandBlijv	unk	graslandBlijv	graslandBlijv	graslandBlijv	graslandBlijv	graslandBlijv	graslandBlijv	graslandBlijv	BG	UN	BG	BG	BG	BG	BG	BG	BG	0	0	0	8	0	8	0	1	20000	0.01320856548	-9999.000
Lichte klei	265	265	265	265	265	265	265	265	265	graslandBlijv	graslandBlijv	graslandBlijv	graslandBlijv	graslandBlijv	graslandBlijv	graslandBlijv	graslandBlijv	graslandBlijv	BG	BG	BG	BG	BG	BG	BG	BG	BG	0	0	0	9	0	9	0	0	10000	0.03048801947	-9999.000
Zware klei	265	265	265	265	265	265	265	265	265	graslandBlijv	graslandBlijv	graslandBlijv	graslandBlijv	graslandBlijv	graslandBlijv	graslandBlijv	graslandBlijv	graslandBlijv	BG	BG	BG	BG	BG	BG	BG	BG	BG	0	0	0	9	0	9	0	0	10000	0.00113787550	-9999.000
Zware klei	265	265	265	265	265	265	0	0	265	graslandBlijv	unk	unk	graslandBlijv	graslandBlijv	graslandBlijv	graslandBlijv	graslandBlijv	graslandBlijv	BG	UN	UN	BG	BG	BG	BG	BG	BG	0	0	0	7	0	7	0	2	10000	0.00269821702	0.141
Lichte klei	265	265	265	265	265	265	265	265	265	graslandBlijv	graslandBlijv	graslandBlijv	graslandBlijv	graslandBlijv	graslandBlijv	graslandBlijv	graslandBlijv	graslandBlijv	BG	BG	BG	BG	BG	BG	BG	BG	BG	0	0	0	9	0	9	0	0	10000	0.00450367572	0.181
Lichte klei	336	336	331	265	265	265	265	265	265	graslandBlijv	graslandBlijv	graslandBlijv	graslandBlijv	graslandBlijv	graslandBlijv	graslandNatuur	graslandNatuur	graslandNatuur	BG	BG	BG	BG	BG	BG	NG	NG	NG	0	0	0	6	3	9	0	0	20000	0.03237395640	0.100
Lichte klei	265	265	265	265	265	265	0	0	0	unk	unk	unk	graslandBlijv	graslandBlijv	graslandBlijv	graslandBlijv	graslandBlijv	graslandBlijv	UN	UN	UN	BG	BG	BG	BG	BG	BG	0	0	0	6	0	6	0	3	10000	0.00060625446	-9999.000
Lichte klei	265	265	265	265	265	265	265	265	265	graslandBlijv	graslandBlijv	graslandBlijv	graslandBlijv	graslandBlijv	graslandBlijv	graslandBlijv	graslandBlijv	graslandBlijv	BG	BG	BG	BG	BG	BG	BG	BG	BG	0	0	0	9	0	9	0	0	10000	0.00000003009	-9999.000
Lichte zavel	265	265	265	265	265	265	265	265	265	graslandBlijv	graslandBlijv	graslandBlijv	graslandBlijv	graslandBlijv	graslandBlijv	graslandBlijv	graslandBlijv	graslandBlijv	BG	BG	BG	BG	BG	BG	BG	BG	BG	0	0	0	9	0	9	0	0	20000	0.00000854284	0.101
Veen	265	265	265	265	265	265	265	265	265	graslandBlijv	graslandBlijv	graslandBlijv	graslandBlijv	graslandBlijv	graslandBlijv	graslandBlijv	graslandBlijv	graslandBlijv	BG	BG	BG	BG	BG	BG	BG	BG	BG	0	0	0	9	0	9	0	0	20000	0.00024363550	0.120
Veen	265	265	265	265	266	259	259	259	259	mais	mais	mais	mais	graslandTijd	graslandBlijv	graslandBlijv	graslandBlijv	graslandBlijv	BO	BO	BO	BO	TG	BG	BG	BG	BG	4	1	5	4	0	4	0	0	20000	0.00397549365	0.130
Veen	265	265	265	265	265	265	265	265	265	graslandBlijv	graslandBlijv	graslandBlijv	graslandBlijv	graslandBlijv	graslandBlijv	graslandBlijv	graslandBlijv	graslandBlijv	BG	BG	BG	BG	BG	BG	BG	BG	BG	0	0	0	9	0	9	0	0	20000	0.00382701007	0.137
Zand	265	265	265	265	265	265	265	265	265	graslandBlijv	graslandBlijv	graslandBlijv	graslandBlijv	graslandBlijv	graslandBlijv	graslandBlijv	graslandBlijv	graslandBlijv	BG	BG	BG	BG	BG	BG	BG	BG	BG	0	0	0	9	0	9	0	0	20000	0.00119359575	0.042
Zware zavel	265	265	265	265	265	265	265	265	265	graslandBlijv	graslandBlijv	graslandBlijv	graslandBlijv	graslandBlijv	graslandBlijv	graslandBlijv	graslandBlijv	graslandBlijv	BG	BG	BG	BG	BG	BG	BG	BG	BG	0	0	0	9	0	9	0	0	10000	0.01196862264	-9999.000
Zware klei	265	265	265	265	265	265	265	265	265	graslandBlijv	graslandBlijv	graslandBlijv	graslandBlijv	graslandBlijv	graslandBlijv	graslandBlijv	graslandBlijv	graslandBlijv	BG	BG	BG	BG	BG	BG	BG	BG	BG	0	0	0	9	0	9	0	0	10000	0.00519451802	-9999.000
Zware klei	265	265	265	265	265	265	265	265	265	graslandBlijv	graslandBlijv	graslandBlijv	graslandBlijv	graslandBlijv	graslandBlijv	graslandBlijv	graslandBlijv	graslandBlijv	BG	BG	BG	BG	BG	BG	BG	BG	BG	0	0	0	9	0	9	0	0	10000	0.00137362318	0.203
Lichte klei	265	0	0	0	0	0	0	0	0	unk	unk	unk	unk	unk	unk	unk	unk	graslandBlijv	UN	UN	UN	UN	UN	UN	UN	UN	BG	0	0	0	1	0	1	0	8	10000	0.04607933107	-9999.000
Zware zavel	266	265	265	265	265	265	265	0	265	graslandBlijv	unk	graslandBlijv	graslandBlijv	graslandBlijv	graslandBlijv	graslandBlijv	graslandBlijv	graslandTijd	BG	UN	BG	BG	BG	BG	BG	BG	TG	0	1	1	7	0	7	0	1	20000	0.00228119854	0.097
Zware klei	265	265	265	265	265	265	265	265	265	graslandBlijv	graslandBlijv	graslandBlijv	graslandBlijv	graslandBlijv	graslandBlijv	graslandBlijv	graslandBlijv	graslandBlijv	BG	BG	BG	BG	BG	BG	BG	BG	BG	0	0	0	9	0	9	0	0	10000	0.00014275110	0.240
Zware klei	265	265	265	265	265	265	265	265	265	graslandBlijv	graslandBlijv	graslandBlijv	graslandBlijv	graslandBlijv	graslandBlijv	graslandBlijv	graslandBlijv	graslandBlijv	BG	BG	BG	BG	BG	BG	BG	BG	BG	0	0	0	9	0	9	0	0	5000	0.00310544856	-9999.000
Zware klei	265	265	265	265	265	265	265	265	265	graslandBlijv	graslandBlijv	graslandBlijv	graslandBlijv	graslandBlijv	graslandBlijv	graslandBlijv	graslandBlijv	graslandBlijv	BG	BG	BG	BG	BG	BG	BG	BG	BG	0	0	0	9	0	9	0	0	10000	0.00017278802	-9999.000
Veen	265	265	265	265	265	265	265	265	265	graslandBlijv	graslandBlijv	graslandBlijv	graslandBlijv	graslandBlijv	graslandBlijv	graslandBlijv	graslandBlijv	graslandBlijv	BG	BG	BG	BG	BG	BG	BG	BG	BG	0	0	0	9	0	9	0	0	20000	0.01044804015	0.186
Veen	265	265	265	265	265	265	265	265	265	graslandBlijv	graslandBlijv	graslandBlijv	graslandBlijv	graslandBlijv	graslandBlijv	graslandBlijv	graslandBlijv	graslandBlijv	BG	BG	BG	BG	BG	BG	BG	BG	BG	0	0	0	9	0	9	0	0	20000	0.00001947505	-9999.000
Veen	265	265	265	265	265	265	265	265	265	graslandBlijv	graslandBlijv	graslandBlijv	graslandBlijv	graslandBlijv	graslandBlijv	graslandBlijv	graslandBlijv	graslandBlijv	BG	BG	BG	BG	BG	BG	BG	BG	BG	0	0	0	9	0	9	0	0	20000	0.00277261374	0.144
Veen	266	266	266	266	266	259	259	259	259	mais	mais	mais	mais	graslandTijd	graslandTijd	graslandTijd	graslandTijd	graslandTijd	BO	BO	BO	BO	TG	TG	GT	TG	TG	4	4	8	0	0	0	0	0	20000	0.01504305983	0.111
Zware klei	265	265	265	265	265	265	0	0	265	graslandBlijv	unk	unk	graslandBlijv	graslandBlijv	graslandBlijv	graslandBlijv	graslandBlijv	graslandBlijv	BG	UN	UN	BG	BG	BG	BG	BG	BG	0	0	0	7	0	7	0	2	10000	0.00594558091	-9999.000
Zware klei	265	265	265	265	265	265	266	266	266	graslandTijd	graslandTijd	graslandTijd	graslandBlijv	graslandBlijv	graslandBlijv	graslandBlijv	graslandBlijv	graslandBlijv	TG	TG	TG	BG	BG	BG	BG	BG	BG	0	3	3	6	0	6	0	0	5000	0.01944171912	0.107
Zware klei	265	265	265	265	265	265	265	265	265	graslandBlijv	graslandBlijv	graslandBlijv	graslandBlijv	graslandBlijv	graslandBlijv	graslandBlijv	graslandBlijv	graslandBlijv	BG	BG	BG	BG	BG	BG	BG	BG	BG	0	0	0	9	0	9	0	0	10000	0.02608794609	-9999.000
Zware klei	265	265	265	265	265	265	265	265	265	graslandBlijv	graslandBlijv	graslandBlijv	graslandBlijv	graslandBlijv	graslandBlijv	graslandBlijv	graslandBlijv	graslandBlijv	BG	BG	BG	BG	BG	BG	BG	BG	BG	0	0	0	9	0	9	0	0	20000	0.01656009378	-9999.000
Zware zavel	256	233	2015	256	233	3730	233	1928	256	bieten		tarwe		tarwe	bieten	aardappel	tarwe	bieten	BO	UN	BO	UN	BO	BO	BO	BO	BO	7	0	7	0	0	0	0	2	10000	0.00236263519	0.152
Zware klei	265	265	265	265	265	265	265	265	265	graslandBlijv	graslandBlijv	graslandBlijv	graslandBlijv	graslandBlijv	graslandBlijv	graslandBlijv	graslandBlijv	graslandBlijv	BG	BG	BG	BG	BG	BG	BG	BG	BG	0	0	0	9	0	9	0	0	10000	0.00259543798	-9999.000
Veen	265	265	265	265	265	265	265	265	265	graslandBlijv	graslandBlijv	graslandBlijv	graslandBlijv	graslandBlijv	graslandBlijv	graslandBlijv	graslandBlijv	graslandBlijv	BG	BG	BG	BG	BG	BG	BG	BG	BG	0	0	0	9	0	9	0	0	20000	0.00065738313	0.096
Zware klei	265	265	265	265	0	265	265	265	0	unk	graslandBlijv	graslandBlijv	graslandBlijv	unk	graslandBlijv	graslandBlijv	graslandBlijv	graslandBlijv	UN	BG	BG	BG	UN	BG	BG	BG	BG	0	0	0	7	0	7	0	2	10000	0.00040137274	-9999.000
Lichte zavel	265	265	265	265	265	265	265	265	265	graslandBlijv	graslandBlijv	graslandBlijv	graslandBlijv	graslandBlijv	graslandBlijv	graslandBlijv	graslandBlijv	graslandBlijv	BG	BG	BG	BG	BG	BG	BG	BG	BG	0	0	0	9	0	9	0	0	20000	0.00592841205	-9999.000
Zware klei	265	265	265	265	265	265	265	265	265	graslandBlijv	graslandBlijv	graslandBlijv	graslandBlijv	graslandBlijv	graslandBlijv	graslandBlijv	graslandBlijv	graslandBlijv	BG	BG	BG	BG	BG	BG	BG	BG	BG	0	0	0	9	0	9	0	0	20000	0.00120919110	0.157
Lichte klei	265	265	265	265	265	265	265	265	265	graslandBlijv	graslandBlijv	graslandBlijv	graslandBlijv	graslandBlijv	graslandBlijv	graslandBlijv	graslandBlijv	graslandBlijv	BG	BG	BG	BG	BG	BG	BG	BG	BG	0	0	0	9	0	9	0	0	5000	0.03002375543	0.133
Lichte klei	265	265	265	265	265	265	265	265	265	graslandBlijv	graslandBlijv	graslandBlijv	graslandBlijv	graslandBlijv	graslandBlijv	graslandBlijv	graslandBlijv	graslandBlijv	BG	BG	BG	BG	BG	BG	BG	BG	BG	0	0	0	9	0	9	0	0	20000	0.00309214623	0.163
Zware klei	265	265	265	265	265	265	265	265	265	graslandBlijv	graslandBlijv	graslandBlijv	graslandBlijv	graslandBlijv	graslandBlijv	graslandBlijv	graslandBlijv	graslandBlijv	BG	BG	BG	BG	BG	BG	BG	BG	BG	0	0	0	9	0	9	0	0	10000	0.00012639991	-9999.000
Lichte zavel	266	266	266	266	176	266	266	266	266	graslandTijd	graslandTijd	graslandTijd	graslandTijd		graslandTijd	graslandTijd	graslandTijd	graslandTijd	TG	TG	TG	TG	UN	TG	GT	TG	TG	0	7	7	0	0	0	0	1	20000	0.10948199243	0.099
Zware klei	265	265	265	265	265	265	265	265	265	graslandBlijv	graslandBlijv	graslandBlijv	graslandBlijv	graslandBlijv	graslandBlijv	graslandBlijv	graslandBlijv	graslandBlijv	BG	BG	BG	BG	BG	BG	BG	BG	BG	0	0	0	9	0	9	0	0	20000	0.00000709316	0.046
Zware klei	265	265	265	265	265	265	265	265	265	graslandBlijv	graslandBlijv	graslandBlijv	graslandBlijv	graslandBlijv	graslandBlijv	graslandBlijv	graslandBlijv	graslandBlijv	BG	BG	BG	BG	BG	BG	BG	BG	BG	0	0	0	9	0	9	0	0	20000	0.00020349622	0.177
Veen	265	265	265	265	265	265	265	265	265	graslandBlijv	graslandBlijv	graslandBlijv	graslandBlijv	graslandBlijv	graslandBlijv	graslandBlijv	graslandBlijv	graslandBlijv	BG	BG	BG	BG	BG	BG	BG	BG	BG	0	0	0	9	0	9	0	0	20000	0.00656790800	-9999.000
Lichte klei	265	265	265	265	265	265	265	265	265	graslandBlijv	graslandBlijv	graslandBlijv	graslandBlijv	graslandBlijv	graslandBlijv	graslandBlijv	graslandBlijv	graslandBlijv	BG	BG	BG	BG	BG	BG	BG	BG	BG	0	0	0	9	0	9	0	0	10000	0.00025093861	0.044
Veen	265	265	265	265	0	265	265	265	265	graslandBlijv	graslandBlijv	graslandBlijv	graslandBlijv	unk	graslandBlijv	graslandBlijv	graslandBlijv	graslandBlijv	BG	BG	BG	BG	UN	BG	BG	BG	BG	0	0	0	8	0	8	0	1	20000	0.18799154662	0.206
Veen	265	265	265	265	265	265	265	265	265	graslandBlijv	graslandBlijv	graslandBlijv	graslandBlijv	graslandBlijv	graslandBlijv	graslandBlijv	graslandBlijv	graslandBlijv	BG	BG	BG	BG	BG	BG	BG	BG	BG	0	0	0	9	0	9	0	0	20000	0.00423244210	0.131
Zware zavel	265	265	265	265	265	265	265	265	265	graslandBlijv	graslandBlijv	graslandBlijv	graslandBlijv	graslandBlijv	graslandBlijv	graslandBlijv	graslandBlijv	graslandBlijv	BG	BG	BG	BG	BG	BG	BG	BG	BG	0	0	0	9	0	9	0	0	20000	0.01866522958	0.119
Veen	265	265	265	265	265	265	265	265	265	graslandBlijv	graslandBlijv	graslandBlijv	graslandBlijv	graslandBlijv	graslandBlijv	graslandBlijv	graslandBlijv	graslandBlijv	BG	BG	BG	BG	BG	BG	BG	BG	BG	0	0	0	9	0	9	0	0	20000	0.00098765237	0.157
Zware zavel	266	2015	266	266	3730	233	1928	262	233	tarwe	uien	unk	tarwe		graslandTijd	graslandTijd	aardappel	graslandTijd	BO	BO	UN	BO	UN	TG	GT	BO	TG	4	2	6	0	0	0	0	2	20000	0.00514447949	-9999.000
Zware klei	265	265	265	265	0	265	265	265	265	graslandBlijv	graslandBlijv	graslandBlijv	graslandBlijv	unk	graslandBlijv	graslandBlijv	graslandBlijv	graslandBlijv	BG	BG	BG	BG	UN	BG	BG	BG	BG	0	0	0	8	0	8	0	1	20000	0.00236134032	0.071
Lichte zavel	265	265	265	265	265	265	265	265	265	graslandBlijv	graslandBlijv	graslandBlijv	graslandBlijv	graslandBlijv	graslandBlijv	graslandBlijv	graslandBlijv	graslandBlijv	BG	BG	BG	BG	BG	BG	BG	BG	BG	0	0	0	9	0	9	0	0	20000	0.03537038594	0.105
Lichte klei	265	265	265	265	265	265	266	266	266	graslandTijd	graslandTijd	graslandTijd	graslandBlijv	graslandBlijv	graslandBlijv	graslandBlijv	graslandBlijv	graslandBlijv	TG	TG	TG	BG	BG	BG	BG	BG	BG	0	3	3	6	0	6	0	0	20000	0.01116199245	0.231
Lichte zavel	265	265	265	265	265	265	266	266	266	graslandTijd	graslandTijd	graslandTijd	graslandBlijv	graslandBlijv	graslandBlijv	graslandBlijv	graslandBlijv	graslandBlijv	TG	TG	TG	BG	BG	BG	BG	BG	BG	0	3	3	6	0	6	0	0	20000	0.00113911299	0.221
Lichte klei	265	265	265	265	265	265	266	266	266	graslandTijd	graslandTijd	graslandTijd	graslandBlijv	graslandBlijv	graslandBlijv	graslandBlijv	graslandBlijv	graslandBlijv	TG	TG	TG	BG	BG	BG	BG	BG	BG	0	3	3	6	0	6	0	0	20000	0.01007956794	0.149
Lichte klei	265	0	265	0	0	265	0	0	265	graslandBlijv	unk	unk	graslandBlijv	unk	unk	graslandBlijv	unk	graslandBlijv	BG	UN	UN	BG	UN	UN	BG	UN	BG	0	0	0	4	0	4	0	5	10000	0.13209525960	-9999.000
Veen	265	265	265	265	265	265	265	265	265	graslandBlijv	graslandBlijv	graslandBlijv	graslandBlijv	graslandBlijv	graslandBlijv	graslandBlijv	graslandBlijv	graslandBlijv	BG	BG	BG	BG	BG	BG	BG	BG	BG	0	0	0	9	0	9	0	0	20000	0.01044180793	0.109
Lichte zavel	265	265	265	265	265	265	265	265	265	graslandBlijv	graslandBlijv	graslandBlijv	graslandBlijv	graslandBlijv	graslandBlijv	graslandBlijv	graslandBlijv	graslandBlijv	BG	BG	BG	BG	BG	BG	BG	BG	BG	0	0	0	9	0	9	0	0	10000	0.00078014011	-9999.000
Lichte klei	265	265	265	265	265	265	265	265	265	graslandBlijv	graslandBlijv	graslandBlijv	graslandBlijv	graslandBlijv	graslandBlijv	graslandBlijv	graslandBlijv	graslandBlijv	BG	BG	BG	BG	BG	BG	BG	BG	BG	0	0	0	9	0	9	0	0	10000	0.02393873747	-9999.000
Lichte zavel	265	265	265	265	265	265	265	265	265	graslandBlijv	graslandBlijv	graslandBlijv	graslandBlijv	graslandBlijv	graslandBlijv	graslandBlijv	graslandBlijv	graslandBlijv	BG	BG	BG	BG	BG	BG	BG	BG	BG	0	0	0	9	0	9	0	0	20000	0.02450926295	0.057
Lichte klei	265	265	265	265	265	265	265	265	265	graslandBlijv	graslandBlijv	graslandBlijv	graslandBlijv	graslandBlijv	graslandBlijv	graslandBlijv	graslandBlijv	graslandBlijv	BG	BG	BG	BG	BG	BG	BG	BG	BG	0	0	0	9	0	9	0	0	20000	0.01728420444	0.121
Zware klei	265	265	265	265	265	265	265	0	265	graslandBlijv	unk	graslandBlijv	graslandBlijv	graslandBlijv	graslandBlijv	graslandBlijv	graslandBlijv	graslandBlijv	BG	UN	BG	BG	BG	BG	BG	BG	BG	0	0	0	8	0	8	0	1	10000	0.00759266864	-9999.000
Zware klei	265	265	265	265	265	265	265	265	265	graslandBlijv	graslandBlijv	graslandBlijv	graslandBlijv	graslandBlijv	graslandBlijv	graslandBlijv	graslandBlijv	graslandBlijv	BG	BG	BG	BG	BG	BG	BG	BG	BG	0	0	0	9	0	9	0	0	20000	0.01630257067	0.117
Zware klei	265	265	266	265	265	265	259	265	265	graslandBlijv	graslandBlijv	mais	graslandBlijv	graslandBlijv	graslandBlijv	graslandTijd	graslandBlijv	graslandBlijv	BG	BG	BO	BG	BG	BG	GT	BG	BG	1	0	1	7	0	7	0	0	20000	0.04889352650	-9999.000
Lichte klei	265	265	265	265	0	265	265	265	265	graslandBlijv	graslandBlijv	graslandBlijv	graslandBlijv	unk	graslandBlijv	graslandBlijv	graslandBlijv	graslandBlijv	BG	BG	BG	BG	UN	BG	BG	BG	BG	0	0	0	8	0	8	0	1	20000	0.00575198196	-9999.000
Lichte klei	265	265	265	265	265	265	265	265	265	graslandBlijv	graslandBlijv	graslandBlijv	graslandBlijv	graslandBlijv	graslandBlijv	graslandBlijv	graslandBlijv	graslandBlijv	BG	BG	BG	BG	BG	BG	BG	BG	BG	0	0	0	9	0	9	0	0	20000	0.00649825989	0.104
Veen	265	265	265	265	265	265	265	265	265	graslandBlijv	graslandBlijv	graslandBlijv	graslandBlijv	graslandBlijv	graslandBlijv	graslandBlijv	graslandBlijv	graslandBlijv	BG	BG	BG	BG	BG	BG	BG	BG	BG	0	0	0	9	0	9	0	0	20000	0.00004560516	-9999.000
Zware klei	265	265	265	265	265	265	265	265	265	graslandBlijv	graslandBlijv	graslandBlijv	graslandBlijv	graslandBlijv	graslandBlijv	graslandBlijv	graslandBlijv	graslandBlijv	BG	BG	BG	BG	BG	BG	BG	BG	BG	0	0	0	9	0	9	0	0	10000	0.00014799926	-9999.000
Zware klei	265	265	265	265	265	265	265	265	265	graslandBlijv	graslandBlijv	graslandBlijv	graslandBlijv	graslandBlijv	graslandBlijv	graslandBlijv	graslandBlijv	graslandBlijv	BG	BG	BG	BG	BG	BG	BG	BG	BG	0	0	0	9	0	9	0	0	5000	0.00129292266	0.122
Zware zavel	336	331	331	3718	3718	3718	2302	2302	2302	unk		unk				graslandNatuur	graslandNatuur	graslandNatuur	UN	UN	UN	UN	UN	UN	NG	NG	NG	0	0	0	0	3	3	0	6	20000	0.00339968298	0.100
Zware klei	265	265	265	265	265	265	265	265	265	graslandBlijv	graslandBlijv	graslandBlijv	graslandBlijv	graslandBlijv	graslandBlijv	graslandBlijv	graslandBlijv	graslandBlijv	BG	BG	BG	BG	BG	BG	BG	BG	BG	0	0	0	9	0	9	0	0	10000	0.01396953466	0.066
Lichte zavel	265	265	265	265	265	265	266	266	266	graslandTijd	graslandTijd	graslandTijd	graslandBlijv	graslandBlijv	graslandBlijv	graslandBlijv	graslandBlijv	graslandBlijv	TG	TG	TG	BG	BG	BG	BG	BG	BG	0	3	3	6	0	6	0	0	20000	0.01206572789	-9999.000
Zware zavel	265	265	265	265	265	265	265	265	265	graslandBlijv	graslandBlijv	graslandBlijv	graslandBlijv	graslandBlijv	graslandBlijv	graslandBlijv	graslandBlijv	graslandBlijv	BG	BG	BG	BG	BG	BG	BG	BG	BG	0	0	0	9	0	9	0	0	10000	0.00069307104	0.088
Lichte klei	265	265	265	265	265	265	265	265	265	graslandBlijv	graslandBlijv	graslandBlijv	graslandBlijv	graslandBlijv	graslandBlijv	graslandBlijv	graslandBlijv	graslandBlijv	BG	BG	BG	BG	BG	BG	BG	BG	BG	0	0	0	9	0	9	0	0	10000	0.00189102552	0.131
Lichte klei	265	265	265	265	265	265	265	265	265	graslandBlijv	graslandBlijv	graslandBlijv	graslandBlijv	graslandBlijv	graslandBlijv	graslandBlijv	graslandBlijv	graslandBlijv	BG	BG	BG	BG	BG	BG	BG	BG	BG	0	0	0	9	0	9	0	0	5000	0.01196149643	0.107
Lichte klei	265	265	265	265	265	265	265	265	265	graslandBlijv	graslandBlijv	graslandBlijv	graslandBlijv	graslandBlijv	graslandBlijv	graslandBlijv	graslandBlijv	graslandBlijv	BG	BG	BG	BG	BG	BG	BG	BG	BG	0	0	0	9	0	9	0	0	10000	0.00323338968	0.107
Zware zavel	266	266	266	265	265	265	259	234	259	mais	tarwe	mais	graslandBlijv	graslandBlijv	graslandBlijv	graslandTijd	graslandTijd	graslandTijd	BO	BO	BO	BG	BG	BG	GT	TG	TG	3	2	5	3	0	3	0	0	20000	0.00028260809	-9999.000
Lichte zavel	235	2015	256	233	3730	234	1926	234	234	tarwe	tarwe	uien	tarwe		tarwe	bieten	aardappel	gerst	BO	BO	BO	BO	UN	BO	BO	BO	BO	8	0	8	0	0	0	0	1	20000	0.00012503613	-9999.000
Lichte zavel	2015	265	265	265	265	265	265	265	265	graslandBlijv	graslandBlijv	graslandBlijv	graslandBlijv	graslandBlijv	graslandBlijv	graslandBlijv	graslandBlijv	aardappel	BG	BG	BG	BG	BG	BG	BG	BG	BO	1	0	1	8	0	8	0	0	20000	0.00071416804	-9999.000
Zware klei	265	265	265	265	265	265	265	265	265	graslandBlijv	graslandBlijv	graslandBlijv	graslandBlijv	graslandBlijv	graslandBlijv	graslandBlijv	graslandBlijv	graslandBlijv	BG	BG	BG	BG	BG	BG	BG	BG	BG	0	0	0	9	0	9	0	0	10000	0.00161844719	0.130
Lichte klei	265	265	265	265	265	265	265	0	265	graslandBlijv	unk	graslandBlijv	graslandBlijv	graslandBlijv	graslandBlijv	graslandBlijv	graslandBlijv	graslandBlijv	BG	UN	BG	BG	BG	BG	BG	BG	BG	0	0	0	8	0	8	0	1	10000	0.00002092831	-9999.000
Zware klei	265	265	265	265	265	265	265	265	265	graslandBlijv	graslandBlijv	graslandBlijv	graslandBlijv	graslandBlijv	graslandBlijv	graslandBlijv	graslandBlijv	graslandBlijv	BG	BG	BG	BG	BG	BG	BG	BG	BG	0	0	0	9	0	9	0	0	10000	0.02859209234	-9999.000
Zware klei	265	265	265	265	265	265	265	265	265	graslandBlijv	graslandBlijv	graslandBlijv	graslandBlijv	graslandBlijv	graslandBlijv	graslandBlijv	graslandBlijv	graslandBlijv	BG	BG	BG	BG	BG	BG	BG	BG	BG	0	0	0	9	0	9	0	0	10000	0.00295058534	0.113
Lichte klei	265	265	265	265	265	265	265	265	265	graslandBlijv	graslandBlijv	graslandBlijv	graslandBlijv	graslandBlijv	graslandBlijv	graslandBlijv	graslandBlijv	graslandBlijv	BG	BG	BG	BG	BG	BG	BG	BG	BG	0	0	0	9	0	9	0	0	20000	0.00999629293	0.093
Zware klei	265	265	265	265	265	265	265	265	265	graslandBlijv	graslandBlijv	graslandBlijv	graslandBlijv	graslandBlijv	graslandBlijv	graslandBlijv	graslandBlijv	graslandBlijv	BG	BG	BG	BG	BG	BG	BG	BG	BG	0	0	0	9	0	9	0	0	5000	0.01869853836	0.132
Zware zavel	265	265	265	265	265	265	265	265	265	graslandBlijv	graslandBlijv	graslandBlijv	graslandBlijv	graslandBlijv	graslandBlijv	graslandBlijv	graslandBlijv	graslandBlijv	BG	BG	BG	BG	BG	BG	BG	BG	BG	0	0	0	9	0	9	0	0	5000	0.00435049590	0.161
Zware zavel	265	265	265	265	265	265	265	265	265	graslandBlijv	graslandBlijv	graslandBlijv	graslandBlijv	graslandBlijv	graslandBlijv	graslandBlijv	graslandBlijv	graslandBlijv	BG	BG	BG	BG	BG	BG	BG	BG	BG	0	0	0	9	0	9	0	0	10000	0.00294101464	0.161
Zware zavel	265	265	265	265	265	265	265	265	265	graslandBlijv	graslandBlijv	graslandBlijv	graslandBlijv	graslandBlijv	graslandBlijv	graslandBlijv	graslandBlijv	graslandBlijv	BG	BG	BG	BG	BG	BG	BG	BG	BG	0	0	0	9	0	9	0	0	10000	0.00261674421	0.157
	265	265	265	265	265	265	266	266	266	graslandTijd	graslandTijd	graslandTijd	graslandBlijv	graslandBlijv	graslandBlijv	graslandBlijv	graslandBlijv	graslandBlijv	TG	TG	TG	BG	BG	BG	BG	BG	BG	0	3	3	6	0	6	0	0	2000	0.00422126467	0.140
	265	265	265	265	265	265	266	266	266	graslandTijd	graslandTijd	graslandTijd	graslandBlijv	graslandBlijv	graslandBlijv	graslandBlijv	graslandBlijv	graslandBlijv	TG	TG	TG	BG	BG	BG	BG	BG	BG	0	3	3	6	0	6	0	0	5000	0.00742128588	0.132
Zware klei	265	265	265	265	265	265	265	265	265	graslandBlijv	graslandBlijv	graslandBlijv	graslandBlijv	graslandBlijv	graslandBlijv	graslandBlijv	graslandBlijv	graslandBlijv	BG	BG	BG	BG	BG	BG	BG	BG	BG	0	0	0	9	0	9	0	0	20000	0.00069017124	0.101
Lichte klei	265	265	265	0	0	0	0	0	0	unk	unk	unk	unk	unk	unk	graslandBlijv	graslandBlijv	graslandBlijv	UN	UN	UN	UN	UN	UN	BG	BG	BG	0	0	0	3	0	3	0	6	10000	0.02086683595	0.069
Zware klei	265	265	265	265	265	265	265	265	265	graslandBlijv	graslandBlijv	graslandBlijv	graslandBlijv	graslandBlijv	graslandBlijv	graslandBlijv	graslandBlijv	graslandBlijv	BG	BG	BG	BG	BG	BG	BG	BG	BG	0	0	0	9	0	9	0	0	20000	0.00852699712	0.138
Lichte klei	265	265	265	265	265	265	265	259	265	graslandBlijv	mais	graslandBlijv	graslandBlijv	graslandBlijv	graslandBlijv	graslandBlijv	graslandBlijv	graslandBlijv	BG	BO	BG	BG	BG	BG	BG	BG	BG	1	0	1	8	0	8	0	0	20000	0.01094983060	0.133
Zware klei	265	265	265	265	265	265	265	265	265	graslandBlijv	graslandBlijv	graslandBlijv	graslandBlijv	graslandBlijv	graslandBlijv	graslandBlijv	graslandBlijv	graslandBlijv	BG	BG	BG	BG	BG	BG	BG	BG	BG	0	0	0	9	0	9	0	0	20000	0.00513650516	0.108
Lichte klei	259	259	259	265	265	265	265	265	265	graslandBlijv	graslandBlijv	graslandBlijv	graslandBlijv	graslandBlijv	graslandBlijv	mais	mais	mais	BG	BG	BG	BG	BG	BG	BO	BO	BO	3	0	3	6	0	6	0	0	20000	0.00551261754	0.263
Zware klei	265	265	265	265	265	265	265	265	265	graslandBlijv	graslandBlijv	graslandBlijv	graslandBlijv	graslandBlijv	graslandBlijv	graslandBlijv	graslandBlijv	graslandBlijv	BG	BG	BG	BG	BG	BG	BG	BG	BG	0	0	0	9	0	9	0	0	20000	0.01280786827	0.099
Zware klei	265	265	265	265	265	265	265	265	265	graslandBlijv	graslandBlijv	graslandBlijv	graslandBlijv	graslandBlijv	graslandBlijv	graslandBlijv	graslandBlijv	graslandBlijv	BG	BG	BG	BG	BG	BG	BG	BG	BG	0	0	0	9	0	9	0	0	20000	0.05476847955	0.095
Zware klei	265	265	265	265	265	265	265	265	265	graslandBlijv	graslandBlijv	graslandBlijv	graslandBlijv	graslandBlijv	graslandBlijv	graslandBlijv	graslandBlijv	graslandBlijv	BG	BG	BG	BG	BG	BG	BG	BG	BG	0	0	0	9	0	9	0	0	20000	0.01148390648	0.153
Zware klei	265	265	265	265	265	265	265	265	265	graslandBlijv	graslandBlijv	graslandBlijv	graslandBlijv	graslandBlijv	graslandBlijv	graslandBlijv	graslandBlijv	graslandBlijv	BG	BG	BG	BG	BG	BG	BG	BG	BG	0	0	0	9	0	9	0	0	10000	0.00780979084	0.126
Zware klei	265	265	265	265	0	265	265	265	265	graslandBlijv	graslandBlijv	graslandBlijv	graslandBlijv	unk	graslandBlijv	graslandBlijv	graslandBlijv	graslandBlijv	BG	BG	BG	BG	UN	BG	BG	BG	BG	0	0	0	8	0	8	0	1	10000	0.00393918100	0.075
Lichte klei	265	265	265	265	265	265	265	265	265	graslandBlijv	graslandBlijv	graslandBlijv	graslandBlijv	graslandBlijv	graslandBlijv	graslandBlijv	graslandBlijv	graslandBlijv	BG	BG	BG	BG	BG	BG	BG	BG	BG	0	0	0	9	0	9	0	0	10000	0.06122554605	-9999.000
Zware klei	265	265	265	265	265	265	265	265	265	graslandBlijv	graslandBlijv	graslandBlijv	graslandBlijv	graslandBlijv	graslandBlijv	graslandBlijv	graslandBlijv	graslandBlijv	BG	BG	BG	BG	BG	BG	BG	BG	BG	0	0	0	9	0	9	0	0	20000	0.01016723144	0.145
Zware klei	265	265	265	265	265	265	265	265	265	graslandBlijv	graslandBlijv	graslandBlijv	graslandBlijv	graslandBlijv	graslandBlijv	graslandBlijv	graslandBlijv	graslandBlijv	BG	BG	BG	BG	BG	BG	BG	BG	BG	0	0	0	9	0	9	0	0	10000	0.00135896571	0.230
Zware klei	265	265	265	265	265	265	265	265	265	graslandBlijv	graslandBlijv	graslandBlijv	graslandBlijv	graslandBlijv	graslandBlijv	graslandBlijv	graslandBlijv	graslandBlijv	BG	BG	BG	BG	BG	BG	BG	BG	BG	0	0	0	9	0	9	0	0	20000	0.00651035890	0.101
Zware klei	265	265	265	265	265	265	265	265	0	unk	graslandBlijv	graslandBlijv	graslandBlijv	graslandBlijv	graslandBlijv	graslandBlijv	graslandBlijv	graslandBlijv	UN	BG	BG	BG	BG	BG	BG	BG	BG	0	0	0	8	0	8	0	1	5000	0.00345957246	0.177
Veen	265	265	265	265	265	265	265	265	265	graslandBlijv	graslandBlijv	graslandBlijv	graslandBlijv	graslandBlijv	graslandBlijv	graslandBlijv	graslandBlijv	graslandBlijv	BG	BG	BG	BG	BG	BG	BG	BG	BG	0	0	0	9	0	9	0	0	20000	0.00060180889	-9999.000
Lichte klei	265	265	265	265	265	265	265	265	265	graslandBlijv	graslandBlijv	graslandBlijv	graslandBlijv	graslandBlijv	graslandBlijv	graslandBlijv	graslandBlijv	graslandBlijv	BG	BG	BG	BG	BG	BG	BG	BG	BG	0	0	0	9	0	9	0	0	20000	0.01119021307	0.133
Lichte klei	336	336	331	265	265	265	0	0	265	graslandBlijv	unk	unk	graslandBlijv	graslandBlijv	graslandBlijv	graslandNatuur	graslandNatuur	graslandNatuur	BG	UN	UN	BG	BG	BG	NG	NG	NG	0	0	0	4	3	7	0	2	20000	0.01589740255	-9999.000
Lichte klei	265	265	265	265	265	265	265	265	265	graslandBlijv	graslandBlijv	graslandBlijv	graslandBlijv	graslandBlijv	graslandBlijv	graslandBlijv	graslandBlijv	graslandBlijv	BG	BG	BG	BG	BG	BG	BG	BG	BG	0	0	0	9	0	9	0	0	10000	0.00129120845	-9999.000
Zware klei	265	265	265	265	265	265	265	265	265	graslandBlijv	graslandBlijv	graslandBlijv	graslandBlijv	graslandBlijv	graslandBlijv	graslandBlijv	graslandBlijv	graslandBlijv	BG	BG	BG	BG	BG	BG	BG	BG	BG	0	0	0	9	0	9	0	0	10000	0.01890663211	0.151
Zware klei	265	265	265	265	265	265	265	265	265	graslandBlijv	graslandBlijv	graslandBlijv	graslandBlijv	graslandBlijv	graslandBlijv	graslandBlijv	graslandBlijv	graslandBlijv	BG	BG	BG	BG	BG	BG	BG	BG	BG	0	0	0	9	0	9	0	0	10000	0.00000036557	0.113
Lichte zavel	265	265	265	265	265	266	266	266	266	graslandTijd	graslandTijd	graslandTijd	graslandTijd	graslandBlijv	graslandBlijv	graslandBlijv	graslandBlijv	graslandBlijv	TG	TG	TG	TG	BG	BG	BG	BG	BG	0	4	4	5	0	5	0	0	20000	0.00276606343	0.117
Zware klei	265	265	265	265	265	265	265	266	265	graslandBlijv	graslandTijd	graslandBlijv	graslandBlijv	graslandBlijv	graslandBlijv	graslandBlijv	graslandBlijv	graslandBlijv	BG	TG	BG	BG	BG	BG	BG	BG	BG	0	1	1	8	0	8	0	0	10000	0.00758080959	-9999.000
Zware klei	265	265	265	265	265	265	265	0	265	graslandBlijv	unk	graslandBlijv	graslandBlijv	graslandBlijv	graslandBlijv	graslandBlijv	graslandBlijv	graslandBlijv	BG	UN	BG	BG	BG	BG	BG	BG	BG	0	0	0	8	0	8	0	1	10000	0.00361154576	-9999.000
Zware klei	265	265	265	265	265	265	265	0	265	graslandBlijv	unk	graslandBlijv	graslandBlijv	graslandBlijv	graslandBlijv	graslandBlijv	graslandBlijv	graslandBlijv	BG	UN	BG	BG	BG	BG	BG	BG	BG	0	0	0	8	0	8	0	1	10000	0.01039387498	-9999.000
Zware klei	265	265	265	265	0	265	265	265	265	graslandBlijv	graslandBlijv	graslandBlijv	graslandBlijv	unk	graslandBlijv	graslandBlijv	graslandBlijv	graslandBlijv	BG	BG	BG	BG	UN	BG	BG	BG	BG	0	0	0	8	0	8	0	1	20000	0.00172174433	0.191
Zware klei	265	265	265	265	265	265	265	265	265	graslandBlijv	graslandBlijv	graslandBlijv	graslandBlijv	graslandBlijv	graslandBlijv	graslandBlijv	graslandBlijv	graslandBlijv	BG	BG	BG	BG	BG	BG	BG	BG	BG	0	0	0	9	0	9	0	0	20000	0.08141596770	0.112
Zware klei	265	265	265	265	265	265	265	265	265	graslandBlijv	graslandBlijv	graslandBlijv	graslandBlijv	graslandBlijv	graslandBlijv	graslandBlijv	graslandBlijv	graslandBlijv	BG	BG	BG	BG	BG	BG	BG	BG	BG	0	0	0	9	0	9	0	0	20000	0.00020928071	-9999.000
Zware klei	259	259	259	259	259	259	265	265	259	mais	graslandBlijv	graslandBlijv	mais	mais	mais	mais	mais	mais	BO	BG	BG	BO	BO	BO	BO	BO	BO	7	0	7	2	0	2	0	0	20000	0.00157270801	-9999.000
Lichte zavel	266	2014	257	265	265	265	0	0	0	unk	unk	unk	graslandBlijv	graslandBlijv	graslandBlijv	bieten	aardappel	graslandTijd	UN	UN	UN	BG	BG	BG	BO	BO	TG	2	1	3	3	0	3	0	3	20000	0.00001329596	-9999.000
Lichte zavel	2014	2777	259	233	2951	233	233	1909	256	bieten		tarwe	tarwe		tarwe	mais	kool	aardappel	BO	UN	BO	BO	UN	BO	BO	BO	BO	7	0	7	0	0	0	0	2	10000	0.03776340298	0.239
Zware klei	265	265	265	265	265	265	265	265	265	graslandBlijv	graslandBlijv	graslandBlijv	graslandBlijv	graslandBlijv	graslandBlijv	graslandBlijv	graslandBlijv	graslandBlijv	BG	BG	BG	BG	BG	BG	BG	BG	BG	0	0	0	9	0	9	0	0	10000	0.00067614830	0.099
Zware klei	265	265	265	265	265	265	265	265	265	graslandBlijv	graslandBlijv	graslandBlijv	graslandBlijv	graslandBlijv	graslandBlijv	graslandBlijv	graslandBlijv	graslandBlijv	BG	BG	BG	BG	BG	BG	BG	BG	BG	0	0	0	9	0	9	0	0	10000	0.06593072955	-9999.000
Lichte zavel	2015	233	2785	233	3730	234	233	1928	262	uien		tarwe	tarwe		tarwe	waspeen	tarwe	aardappel	BO	UN	BO	BO	UN	BO	BO	BO	BO	7	0	7	0	0	0	0	2	20000	0.11523018000	-9999.000
Lichte klei	265	265	265	265	265	265	265	265	265	graslandBlijv	graslandBlijv	graslandBlijv	graslandBlijv	graslandBlijv	graslandBlijv	graslandBlijv	graslandBlijv	graslandBlijv	BG	BG	BG	BG	BG	BG	BG	BG	BG	0	0	0	9	0	9	0	0	10000	0.00201367336	0.111
Lichte klei	265	265	265	265	265	265	265	265	265	graslandBlijv	graslandBlijv	graslandBlijv	graslandBlijv	graslandBlijv	graslandBlijv	graslandBlijv	graslandBlijv	graslandBlijv	BG	BG	BG	BG	BG	BG	BG	BG	BG	0	0	0	9	0	9	0	0	10000	0.00317643150	0.081
Zware zavel	259	259	259	259	259	259	259	259	259	mais	mais	mais	mais	mais	mais	mais	mais	mais	BO	BO	BO	BO	BO	BO	BO	BO	BO	9	0	9	0	0	0	0	0	20000	0.04586555239	0.289
Zware klei	265	265	265	265	265	265	265	265	265	graslandBlijv	graslandBlijv	graslandBlijv	graslandBlijv	graslandBlijv	graslandBlijv	graslandBlijv	graslandBlijv	graslandBlijv	BG	BG	BG	BG	BG	BG	BG	BG	BG	0	0	0	9	0	9	0	0	20000	0.00599534124	0.112
Veen	265	265	265	265	265	265	265	265	265	graslandBlijv	graslandBlijv	graslandBlijv	graslandBlijv	graslandBlijv	graslandBlijv	graslandBlijv	graslandBlijv	graslandBlijv	BG	BG	BG	BG	BG	BG	BG	BG	BG	0	0	0	9	0	9	0	0	20000	0.00008192855	-9999.000
Veen	265	265	265	265	265	265	265	265	265	graslandBlijv	graslandBlijv	graslandBlijv	graslandBlijv	graslandBlijv	graslandBlijv	graslandBlijv	graslandBlijv	graslandBlijv	BG	BG	BG	BG	BG	BG	BG	BG	BG	0	0	0	9	0	9	0	0	20000	0.00000833601	0.093
Lichte klei	265	265	265	265	265	265	265	265	265	graslandBlijv	graslandBlijv	graslandBlijv	graslandBlijv	graslandBlijv	graslandBlijv	graslandBlijv	graslandBlijv	graslandBlijv	BG	BG	BG	BG	BG	BG	BG	BG	BG	0	0	0	9	0	9	0	0	20000	0.00002326654	0.078
Lichte klei	265	265	265	265	265	265	265	265	265	graslandBlijv	graslandBlijv	graslandBlijv	graslandBlijv	graslandBlijv	graslandBlijv	graslandBlijv	graslandBlijv	graslandBlijv	BG	BG	BG	BG	BG	BG	BG	BG	BG	0	0	0	9	0	9	0	0	20000	0.05113315472	0.097
Lichte klei	265	265	265	265	265	265	265	265	265	graslandBlijv	graslandBlijv	graslandBlijv	graslandBlijv	graslandBlijv	graslandBlijv	graslandBlijv	graslandBlijv	graslandBlijv	BG	BG	BG	BG	BG	BG	BG	BG	BG	0	0	0	9	0	9	0	0	5000	0.00092145984	-9999.000
Veen	265	265	265	265	265	265	265	265	265	graslandBlijv	graslandBlijv	graslandBlijv	graslandBlijv	graslandBlijv	graslandBlijv	graslandBlijv	graslandBlijv	graslandBlijv	BG	BG	BG	BG	BG	BG	BG	BG	BG	0	0	0	9	0	9	0	0	20000	0.00086231767	0.118
Zware klei	336	336	331	3718	3718	3718	2302	2302	2302	unk		unk				graslandNatuur	graslandNatuur	graslandNatuur	UN	UN	UN	UN	UN	UN	NG	NG	NG	0	0	0	0	3	3	0	6	20000	0.01641577256	0.046
Zware klei	265	265	265	265	265	265	265	265	265	graslandBlijv	graslandBlijv	graslandBlijv	graslandBlijv	graslandBlijv	graslandBlijv	graslandBlijv	graslandBlijv	graslandBlijv	BG	BG	BG	BG	BG	BG	BG	BG	BG	0	0	0	9	0	9	0	0	20000	0.00189120174	0.143
Veen	265	265	265	265	265	265	265	265	265	graslandBlijv	graslandBlijv	graslandBlijv	graslandBlijv	graslandBlijv	graslandBlijv	graslandBlijv	graslandBlijv	graslandBlijv	BG	BG	BG	BG	BG	BG	BG	BG	BG	0	0	0	9	0	9	0	0	20000	0.06612630502	-9999.000
Veen	265	265	265	265	265	265	265	265	265	graslandBlijv	graslandBlijv	graslandBlijv	graslandBlijv	graslandBlijv	graslandBlijv	graslandBlijv	graslandBlijv	graslandBlijv	BG	BG	BG	BG	BG	BG	BG	BG	BG	0	0	0	9	0	9	0	0	20000	0.00389133960	0.124
Lichte klei	265	265	265	265	265	265	0	0	265	graslandBlijv	unk	unk	graslandBlijv	graslandBlijv	graslandBlijv	graslandBlijv	graslandBlijv	graslandBlijv	BG	UN	UN	BG	BG	BG	BG	BG	BG	0	0	0	7	0	7	0	2	10000	0.00124219161	0.159
Zware klei	265	265	265	265	265	265	265	265	265	graslandBlijv	graslandBlijv	graslandBlijv	graslandBlijv	graslandBlijv	graslandBlijv	graslandBlijv	graslandBlijv	graslandBlijv	BG	BG	BG	BG	BG	BG	BG	BG	BG	0	0	0	9	0	9	0	0	20000	0.02250092514	0.151
	265	265	265	265	265	265	265	265	265	graslandBlijv	graslandBlijv	graslandBlijv	graslandBlijv	graslandBlijv	graslandBlijv	graslandBlijv	graslandBlijv	graslandBlijv	BG	BG	BG	BG	BG	BG	BG	BG	BG	0	0	0	9	0	9	0	0	10000	0.03822552972	-9999.000
Lichte zavel	265	265	265	265	265	265	265	265	265	graslandBlijv	graslandBlijv	graslandBlijv	graslandBlijv	graslandBlijv	graslandBlijv	graslandBlijv	graslandBlijv	graslandBlijv	BG	BG	BG	BG	BG	BG	BG	BG	BG	0	0	0	9	0	9	0	0	20000	0.00083843628	0.184
Lichte zavel	265	265	265	265	265	265	265	265	265	graslandBlijv	graslandBlijv	graslandBlijv	graslandBlijv	graslandBlijv	graslandBlijv	graslandBlijv	graslandBlijv	graslandBlijv	BG	BG	BG	BG	BG	BG	BG	BG	BG	0	0	0	9	0	9	0	0	20000	0.00596418226	0.061
Lichte klei	265	265	265	265	265	265	265	265	265	graslandBlijv	graslandBlijv	graslandBlijv	graslandBlijv	graslandBlijv	graslandBlijv	graslandBlijv	graslandBlijv	graslandBlijv	BG	BG	BG	BG	BG	BG	BG	BG	BG	0	0	0	9	0	9	0	0	20000	0.00178903376	-9999.000
Lichte klei	265	265	265	265	265	265	265	265	265	graslandBlijv	graslandBlijv	graslandBlijv	graslandBlijv	graslandBlijv	graslandBlijv	graslandBlijv	graslandBlijv	graslandBlijv	BG	BG	BG	BG	BG	BG	BG	BG	BG	0	0	0	9	0	9	0	0	10000	0.00271519307	-9999.000
Veen	265	265	265	265	265	265	265	265	265	graslandBlijv	graslandBlijv	graslandBlijv	graslandBlijv	graslandBlijv	graslandBlijv	graslandBlijv	graslandBlijv	graslandBlijv	BG	BG	BG	BG	BG	BG	BG	BG	BG	0	0	0	9	0	9	0	0	20000	0.00988793030	0.163
Veen	265	265	265	265	265	265	265	0	265	graslandBlijv	unk	graslandBlijv	graslandBlijv	graslandBlijv	graslandBlijv	graslandBlijv	graslandBlijv	graslandBlijv	BG	UN	BG	BG	BG	BG	BG	BG	BG	0	0	0	8	0	8	0	1	20000	0.00160505488	0.140
Zware klei	265	265	265	265	265	265	265	265	265	graslandBlijv	graslandBlijv	graslandBlijv	graslandBlijv	graslandBlijv	graslandBlijv	graslandBlijv	graslandBlijv	graslandBlijv	BG	BG	BG	BG	BG	BG	BG	BG	BG	0	0	0	9	0	9	0	0	20000	0.18166424897	0.091
Lichte klei	259	259	259	259	259	259	259	316	259	mais	mais	mais	mais	mais	mais	mais	mais	mais	BO	BO	BO	BO	BO	BO	BO	BO	BO	9	0	9	0	0	0	0	0	20000	0.00130087051	0.321
Lichte klei	336	336	331	3718	3718	3718	2302	2301	2302	unk		unk				graslandNatuur	graslandNatuur	graslandNatuur	UN	UN	UN	UN	UN	UN	NG	NG	NG	0	0	0	0	3	3	0	6	10000	0.00031897914	-9999.000
Veen	265	265	265	265	265	265	265	265	265	graslandBlijv	graslandBlijv	graslandBlijv	graslandBlijv	graslandBlijv	graslandBlijv	graslandBlijv	graslandBlijv	graslandBlijv	BG	BG	BG	BG	BG	BG	BG	BG	BG	0	0	0	9	0	9	0	0	20000	0.00020457502	0.098
Lichte zavel	265	265	265	265	265	265	265	265	265	graslandBlijv	graslandBlijv	graslandBlijv	graslandBlijv	graslandBlijv	graslandBlijv	graslandBlijv	graslandBlijv	graslandBlijv	BG	BG	BG	BG	BG	BG	BG	BG	BG	0	0	0	9	0	9	0	0	20000	0.01905824124	-9999.000
Zware zavel	266	266	266	265	265	0	0	265	0	unk	graslandBlijv	unk	unk	graslandBlijv	graslandBlijv	graslandTijd	graslandTijd	graslandTijd	UN	BG	UN	UN	BG	BG	GT	TG	TG	0	2	2	3	0	3	0	3	20000	0.00561900473	-9999.000
Veen	259	259	259	265	265	265	265	265	265	graslandBlijv	graslandBlijv	graslandBlijv	graslandBlijv	graslandBlijv	graslandBlijv	mais	mais	mais	BG	BG	BG	BG	BG	BG	BO	BO	BO	3	0	3	6	0	6	0	0	20000	0.08386020548	0.189
Zware zavel	265	265	265	265	265	265	265	265	265	graslandBlijv	graslandBlijv	graslandBlijv	graslandBlijv	graslandBlijv	graslandBlijv	graslandBlijv	graslandBlijv	graslandBlijv	BG	BG	BG	BG	BG	BG	BG	BG	BG	0	0	0	9	0	9	0	0	20000	0.00016282538	0.152
Zware klei	265	265	265	265	265	265	265	265	265	graslandBlijv	graslandBlijv	graslandBlijv	graslandBlijv	graslandBlijv	graslandBlijv	graslandBlijv	graslandBlijv	graslandBlijv	BG	BG	BG	BG	BG	BG	BG	BG	BG	0	0	0	9	0	9	0	0	20000	0.00070375526	-9999.000
Zware klei	265	265	265	265	265	265	265	265	265	graslandBlijv	graslandBlijv	graslandBlijv	graslandBlijv	graslandBlijv	graslandBlijv	graslandBlijv	graslandBlijv	graslandBlijv	BG	BG	BG	BG	BG	BG	BG	BG	BG	0	0	0	9	0	9	0	0	10000	0.00006577562	-9999.000
Zware klei	265	265	265	265	265	265	265	265	265	graslandBlijv	graslandBlijv	graslandBlijv	graslandBlijv	graslandBlijv	graslandBlijv	graslandBlijv	graslandBlijv	graslandBlijv	BG	BG	BG	BG	BG	BG	BG	BG	BG	0	0	0	9	0	9	0	0	5000	0.00770483164	0.073
Zware klei	265	265	265	265	265	265	265	265	265	graslandBlijv	graslandBlijv	graslandBlijv	graslandBlijv	graslandBlijv	graslandBlijv	graslandBlijv	graslandBlijv	graslandBlijv	BG	BG	BG	BG	BG	BG	BG	BG	BG	0	0	0	9	0	9	0	0	5000	0.04968719592	0.073
Zware zavel	256	233	2015	238	233	3730	233	1928	256	bieten		tarwe		tarwe	haver	aardappel	tarwe	bieten	BO	UN	BO	UN	BO	BO	BO	BO	BO	7	0	7	0	0	0	0	2	10000	0.00051407053	-9999.000
Lichte klei	265	265	265	265	265	265	265	265	265	graslandBlijv	graslandBlijv	graslandBlijv	graslandBlijv	graslandBlijv	graslandBlijv	graslandBlijv	graslandBlijv	graslandBlijv	BG	BG	BG	BG	BG	BG	BG	BG	BG	0	0	0	9	0	9	0	0	10000	0.00557558263	0.152
Lichte klei	265	265	265	265	265	265	265	265	265	graslandBlijv	graslandBlijv	graslandBlijv	graslandBlijv	graslandBlijv	graslandBlijv	graslandBlijv	graslandBlijv	graslandBlijv	BG	BG	BG	BG	BG	BG	BG	BG	BG	0	0	0	9	0	9	0	0	20000	0.02220796251	0.104
Lichte klei	265	265	266	265	265	265	234	259	234	tarwe	mais	tarwe	graslandBlijv	graslandBlijv	graslandBlijv	graslandTijd	graslandBlijv	graslandBlijv	BO	BO	BO	BG	BG	BG	GT	BG	BG	3	0	3	5	0	5	0	0	20000	0.05405014297	0.117
Lichte klei	265	265	265	265	265	265	265	265	265	graslandBlijv	graslandBlijv	graslandBlijv	graslandBlijv	graslandBlijv	graslandBlijv	graslandBlijv	graslandBlijv	graslandBlijv	BG	BG	BG	BG	BG	BG	BG	BG	BG	0	0	0	9	0	9	0	0	20000	0.05168864348	0.152
Zware klei	265	265	265	265	265	265	265	265	265	graslandBlijv	graslandBlijv	graslandBlijv	graslandBlijv	graslandBlijv	graslandBlijv	graslandBlijv	graslandBlijv	graslandBlijv	BG	BG	BG	BG	BG	BG	BG	BG	BG	0	0	0	9	0	9	0	0	5000	0.00131585049	-9999.000
Zware klei	265	265	265	265	265	265	265	259	265	graslandBlijv	mais	graslandBlijv	graslandBlijv	graslandBlijv	graslandBlijv	graslandBlijv	graslandBlijv	graslandBlijv	BG	BO	BG	BG	BG	BG	BG	BG	BG	1	0	1	8	0	8	0	0	5000	0.00274495728	0.054
Lichte zavel	265	265	265	265	265	265	265	265	265	graslandBlijv	graslandBlijv	graslandBlijv	graslandBlijv	graslandBlijv	graslandBlijv	graslandBlijv	graslandBlijv	graslandBlijv	BG	BG	BG	BG	BG	BG	BG	BG	BG	0	0	0	9	0	9	0	0	20000	0.00059934508	0.068
Lichte zavel	266	2797	2015	234	672	2951	672	672	266	graslandTijd		unk			tarwe	aardappel	bloemkool	graslandTijd	TG	UN	UN	UN	UN	BO	BO	BO	TG	3	2	5	0	0	0	0	4	20000	0.01063808467	0.149
Lichte zavel	2797	1931	2713	672	2951	234	672	672	672	unk		unk	tarwe				bos	bloemkool	UN	UN	UN	BO	UN	UN	UN	BS	BO	2	0	2	0	0	0	1	6	20000	0.01548414401	0.119
Zware klei	265	265	265	265	265	265	265	265	265	graslandBlijv	graslandBlijv	graslandBlijv	graslandBlijv	graslandBlijv	graslandBlijv	graslandBlijv	graslandBlijv	graslandBlijv	BG	BG	BG	BG	BG	BG	BG	BG	BG	0	0	0	9	0	9	0	0	5000	0.00346702986	-9999.000
Lichte klei	265	265	265	265	265	265	265	265	265	graslandBlijv	graslandBlijv	graslandBlijv	graslandBlijv	graslandBlijv	graslandBlijv	graslandBlijv	graslandBlijv	graslandBlijv	BG	BG	BG	BG	BG	BG	BG	BG	BG	0	0	0	9	0	9	0	0	10000	0.01230844643	0.078
Lichte zavel	256	3506	2015	176	2653	3730	256	176	262	uien		bieten				aardappel	mosterd	bieten	BO	UN	BO	UN	UN	UN	BO	BO	BO	5	0	5	0	0	0	0	4	20000	0.00459388372	0.136
Lichte zavel	3801	2015	256	233	262	176	266	1928	2653	unk		graslandTijd		uien	tarwe	bieten	aardappel	onbeteelde	UN	UN	TG	UN	BO	BO	BO	BO	BO	5	1	6	0	0	0	0	3	20000	0.01167489826	-9999.000
Veen	265	265	265	265	265	265	265	265	265	graslandBlijv	graslandBlijv	graslandBlijv	graslandBlijv	graslandBlijv	graslandBlijv	graslandBlijv	graslandBlijv	graslandBlijv	BG	BG	BG	BG	BG	BG	BG	BG	BG	0	0	0	9	0	9	0	0	20000	0.08370976971	-9999.000
Veen	265	265	265	265	265	265	265	265	265	graslandBlijv	graslandBlijv	graslandBlijv	graslandBlijv	graslandBlijv	graslandBlijv	graslandBlijv	graslandBlijv	graslandBlijv	BG	BG	BG	BG	BG	BG	BG	BG	BG	0	0	0	9	0	9	0	0	20000	0.00647820855	0.125
Zware zavel	265	265	265	265	265	265	265	265	265	graslandBlijv	graslandBlijv	graslandBlijv	graslandBlijv	graslandBlijv	graslandBlijv	graslandBlijv	graslandBlijv	graslandBlijv	BG	BG	BG	BG	BG	BG	BG	BG	BG	0	0	0	9	0	9	0	0	20000	0.01967896359	0.134
Veen	336	0	0	0	0	0	2302	2302	2302	unk		unk	unk	unk	unk	unk	unk	graslandNatuur	UN	UN	UN	UN	UN	UN	UN	UN	NG	0	0	0	0	1	1	0	8	20000	0.07533138543	0.083
Lichte klei	265	265	265	265	265	265	265	265	265	graslandBlijv	graslandBlijv	graslandBlijv	graslandBlijv	graslandBlijv	graslandBlijv	graslandBlijv	graslandBlijv	graslandBlijv	BG	BG	BG	BG	BG	BG	BG	BG	BG	0	0	0	9	0	9	0	0	10000	0.02014091150	0.102
Zware klei	265	265	265	265	265	265	265	265	265	graslandBlijv	graslandBlijv	graslandBlijv	graslandBlijv	graslandBlijv	graslandBlijv	graslandBlijv	graslandBlijv	graslandBlijv	BG	BG	BG	BG	BG	BG	BG	BG	BG	0	0	0	9	0	9	0	0	20000	0.01739283648	0.143
Zware klei	265	265	265	265	265	265	265	0	265	graslandBlijv	unk	graslandBlijv	graslandBlijv	graslandBlijv	graslandBlijv	graslandBlijv	graslandBlijv	graslandBlijv	BG	UN	BG	BG	BG	BG	BG	BG	BG	0	0	0	8	0	8	0	1	10000	0.00091439798	-9999.000
Lichte klei	265	265	265	265	265	265	265	265	265	graslandBlijv	graslandBlijv	graslandBlijv	graslandBlijv	graslandBlijv	graslandBlijv	graslandBlijv	graslandBlijv	graslandBlijv	BG	BG	BG	BG	BG	BG	BG	BG	BG	0	0	0	9	0	9	0	0	10000	0.05327157231	0.135
Zware klei	265	265	265	265	265	265	265	265	265	graslandBlijv	graslandBlijv	graslandBlijv	graslandBlijv	graslandBlijv	graslandBlijv	graslandBlijv	graslandBlijv	graslandBlijv	BG	BG	BG	BG	BG	BG	BG	BG	BG	0	0	0	9	0	9	0	0	10000	0.11312217819	0.167
Zware zavel	265	265	265	265	265	265	265	265	265	graslandBlijv	graslandBlijv	graslandBlijv	graslandBlijv	graslandBlijv	graslandBlijv	graslandBlijv	graslandBlijv	graslandBlijv	BG	BG	BG	BG	BG	BG	BG	BG	BG	0	0	0	9	0	9	0	0	20000	0.10098659243	0.070
Lichte zavel	2015	256	262	3730	266	266	259	256	1926	uien	bieten	mais	graslandTijd	graslandTijd		uien	bieten	aardappel	BO	BO	BO	TG	TG	UN	BO	BO	BO	6	2	8	0	0	0	0	1	20000	0.03793582638	0.239
Zware klei	265	265	265	265	265	265	265	265	265	graslandBlijv	graslandBlijv	graslandBlijv	graslandBlijv	graslandBlijv	graslandBlijv	graslandBlijv	graslandBlijv	graslandBlijv	BG	BG	BG	BG	BG	BG	BG	BG	BG	0	0	0	9	0	9	0	0	5000	0.00162282858	0.119
Zware klei	265	265	265	265	265	265	265	265	265	graslandBlijv	graslandBlijv	graslandBlijv	graslandBlijv	graslandBlijv	graslandBlijv	graslandBlijv	graslandBlijv	graslandBlijv	BG	BG	BG	BG	BG	BG	BG	BG	BG	0	0	0	9	0	9	0	0	10000	0.16665388190	0.105
Zware klei	266	266	259	265	265	265	265	265	265	graslandBlijv	graslandBlijv	graslandBlijv	graslandBlijv	graslandBlijv	graslandBlijv	mais	graslandTijd	graslandTijd	BG	BG	BG	BG	BG	BG	BO	TG	TG	1	2	3	6	0	6	0	0	5000	0.03161564166	-9999.000
Zware klei	265	265	265	265	265	265	265	265	265	graslandBlijv	graslandBlijv	graslandBlijv	graslandBlijv	graslandBlijv	graslandBlijv	graslandBlijv	graslandBlijv	graslandBlijv	BG	BG	BG	BG	BG	BG	BG	BG	BG	0	0	0	9	0	9	0	0	10000	0.03312751686	0.130
Veen	265	0	0	0	0	0	0	0	0	unk	unk	unk	unk	unk	unk	unk	unk	graslandBlijv	UN	UN	UN	UN	UN	UN	UN	UN	BG	0	0	0	1	0	1	0	8	20000	0.04957375083	-9999.000
Veen	265	0	0	0	0	0	0	0	0	unk	unk	unk	unk	unk	unk	unk	unk	graslandBlijv	UN	UN	UN	UN	UN	UN	UN	UN	BG	0	0	0	1	0	1	0	8	20000	0.09369602499	-9999.000
Lichte klei	265	265	265	265	265	265	265	265	265	graslandBlijv	graslandBlijv	graslandBlijv	graslandBlijv	graslandBlijv	graslandBlijv	graslandBlijv	graslandBlijv	graslandBlijv	BG	BG	BG	BG	BG	BG	BG	BG	BG	0	0	0	9	0	9	0	0	20000	0.00106892845	0.066
Zware klei	265	265	265	265	265	265	265	265	265	graslandBlijv	graslandBlijv	graslandBlijv	graslandBlijv	graslandBlijv	graslandBlijv	graslandBlijv	graslandBlijv	graslandBlijv	BG	BG	BG	BG	BG	BG	BG	BG	BG	0	0	0	9	0	9	0	0	20000	0.00094156199	0.069
Zware klei	265	265	265	265	265	265	265	265	265	graslandBlijv	graslandBlijv	graslandBlijv	graslandBlijv	graslandBlijv	graslandBlijv	graslandBlijv	graslandBlijv	graslandBlijv	BG	BG	BG	BG	BG	BG	BG	BG	BG	0	0	0	9	0	9	0	0	20000	0.19407615568	0.135
Zware zavel	265	265	265	265	265	265	265	265	265	graslandBlijv	graslandBlijv	graslandBlijv	graslandBlijv	graslandBlijv	graslandBlijv	graslandBlijv	graslandBlijv	graslandBlijv	BG	BG	BG	BG	BG	BG	BG	BG	BG	0	0	0	9	0	9	0	0	10000	0.00245331459	0.079
Veen	265	265	265	265	265	265	265	265	265	graslandBlijv	graslandBlijv	graslandBlijv	graslandBlijv	graslandBlijv	graslandBlijv	graslandBlijv	graslandBlijv	graslandBlijv	BG	BG	BG	BG	BG	BG	BG	BG	BG	0	0	0	9	0	9	0	0	20000	0.00144311532	0.128
Veen	265	265	265	265	265	265	265	265	265	graslandBlijv	graslandBlijv	graslandBlijv	graslandBlijv	graslandBlijv	graslandBlijv	graslandBlijv	graslandBlijv	graslandBlijv	BG	BG	BG	BG	BG	BG	BG	BG	BG	0	0	0	9	0	9	0	0	20000	0.00141901843	0.126
Lichte zavel	265	265	265	265	265	265	0	265	265	graslandBlijv	graslandBlijv	unk	graslandBlijv	graslandBlijv	graslandBlijv	graslandBlijv	graslandBlijv	graslandBlijv	BG	BG	UN	BG	BG	BG	BG	BG	BG	0	0	0	8	0	8	0	1	20000	0.02143445510	0.132
Lichte klei	265	265	265	265	265	265	265	265	265	graslandBlijv	graslandBlijv	graslandBlijv	graslandBlijv	graslandBlijv	graslandBlijv	graslandBlijv	graslandBlijv	graslandBlijv	BG	BG	BG	BG	BG	BG	BG	BG	BG	0	0	0	9	0	9	0	0	20000	0.02583981883	0.095
Zware klei	331	331	331	3718	3718	3718	2302	2302	2302	unk		unk				graslandNatuur	graslandNatuur	graslandNatuur	UN	UN	UN	UN	UN	UN	NG	NG	NG	0	0	0	0	3	3	0	6	20000	0.01250807593	0.067
Lichte klei	265	265	0	0	0	265	265	265	265	graslandBlijv	graslandBlijv	graslandBlijv	graslandBlijv	unk	unk	unk	graslandBlijv	graslandBlijv	BG	BG	BG	BG	UN	UN	UN	BG	BG	0	0	0	6	0	6	0	3	10000	0.00747541990	0.078
Zware klei	265	0	0	0	0	0	0	0	0	unk	unk	unk	unk	unk	unk	unk	unk	graslandBlijv	UN	UN	UN	UN	UN	UN	UN	UN	BG	0	0	0	1	0	1	0	8	20000	0.08689564526	-9999.000
Veen	265	265	0	0	0	0	0	0	0	unk	unk	unk	unk	unk	unk	unk	graslandBlijv	graslandBlijv	UN	UN	UN	UN	UN	UN	UN	BG	BG	0	0	0	2	0	2	0	7	20000	0.00003427548	-9999.000
Zware klei	265	0	265	0	0	0	0	265	0	unk	graslandBlijv	unk	unk	unk	unk	graslandBlijv	unk	graslandBlijv	UN	BG	UN	UN	UN	UN	BG	UN	BG	0	0	0	3	0	3	0	6	20000	16.95447664150	-9999.000
Zware klei	265	265	265	265	265	265	265	265	265	graslandBlijv	graslandBlijv	graslandBlijv	graslandBlijv	graslandBlijv	graslandBlijv	graslandBlijv	graslandBlijv	graslandBlijv	BG	BG	BG	BG	BG	BG	BG	BG	BG	0	0	0	9	0	9	0	0	20000	0.00067760640	-9999.000
Zware klei	265	265	265	265	265	265	265	265	265	graslandBlijv	graslandBlijv	graslandBlijv	graslandBlijv	graslandBlijv	graslandBlijv	graslandBlijv	graslandBlijv	graslandBlijv	BG	BG	BG	BG	BG	BG	BG	BG	BG	0	0	0	9	0	9	0	0	20000	0.04867131824	0.150
Veen	265	0	0	0	0	0	0	0	0	unk	unk	unk	unk	unk	unk	unk	unk	graslandBlijv	UN	UN	UN	UN	UN	UN	UN	UN	BG	0	0	0	1	0	1	0	8	20000	0.08806325583	-9999.000
Veen	265	0	0	0	0	0	0	0	0	unk	unk	unk	unk	unk	unk	unk	unk	graslandBlijv	UN	UN	UN	UN	UN	UN	UN	UN	BG	0	0	0	1	0	1	0	8	20000	0.27033971699	-9999.000
	334	334	334	266	266	266	266	266	0	unk	graslandTijd	graslandTijd	graslandTijd	graslandTijd	graslandTijd	graslandBlijv	graslandBlijv	graslandBlijv	UN	TG	TG	TG	TG	TG	BG	BG	BG	0	5	5	3	0	3	0	1	20000	0.00370364687	-9999.000
Veen	265	265	265	265	265	265	265	265	265	graslandBlijv	graslandBlijv	graslandBlijv	graslandBlijv	graslandBlijv	graslandBlijv	graslandBlijv	graslandBlijv	graslandBlijv	BG	BG	BG	BG	BG	BG	BG	BG	BG	0	0	0	9	0	9	0	0	20000	0.00046702675	0.096
Zand	265	265	265	265	265	265	265	265	265	graslandBlijv	graslandBlijv	graslandBlijv	graslandBlijv	graslandBlijv	graslandBlijv	graslandBlijv	graslandBlijv	graslandBlijv	BG	BG	BG	BG	BG	BG	BG	BG	BG	0	0	0	9	0	9	0	0	20000	0.00391632612	0.080
Lichte zavel	265	265	265	265	265	265	265	265	265	graslandBlijv	graslandBlijv	graslandBlijv	graslandBlijv	graslandBlijv	graslandBlijv	graslandBlijv	graslandBlijv	graslandBlijv	BG	BG	BG	BG	BG	BG	BG	BG	BG	0	0	0	9	0	9	0	0	20000	0.00005075142	0.109
Zware klei	265	265	265	265	265	265	265	265	265	graslandBlijv	graslandBlijv	graslandBlijv	graslandBlijv	graslandBlijv	graslandBlijv	graslandBlijv	graslandBlijv	graslandBlijv	BG	BG	BG	BG	BG	BG	BG	BG	BG	0	0	0	9	0	9	0	0	20000	0.00341565143	0.130
Lichte zavel	265	265	265	265	265	265	265	265	265	graslandBlijv	graslandBlijv	graslandBlijv	graslandBlijv	graslandBlijv	graslandBlijv	graslandBlijv	graslandBlijv	graslandBlijv	BG	BG	BG	BG	BG	BG	BG	BG	BG	0	0	0	9	0	9	0	0	20000	0.00505626128	0.158
Lichte klei	265	265	265	265	265	265	265	265	265	graslandBlijv	graslandBlijv	graslandBlijv	graslandBlijv	graslandBlijv	graslandBlijv	graslandBlijv	graslandBlijv	graslandBlijv	BG	BG	BG	BG	BG	BG	BG	BG	BG	0	0	0	9	0	9	0	0	5000	0.00023551325	0.234
Lichte klei	257	265	265	265	0	265	265	265	265	graslandBlijv	graslandBlijv	graslandBlijv	graslandBlijv	unk	graslandBlijv	graslandBlijv	graslandBlijv	bieten	BG	BG	BG	BG	UN	BG	BG	BG	BO	1	0	1	7	0	7	0	1	5000	0.00314072124	-9999.000
Zware klei	265	265	265	265	265	265	265	265	265	graslandBlijv	graslandBlijv	graslandBlijv	graslandBlijv	graslandBlijv	graslandBlijv	graslandBlijv	graslandBlijv	graslandBlijv	BG	BG	BG	BG	BG	BG	BG	BG	BG	0	0	0	9	0	9	0	0	20000	0.01629683937	0.188
Zware klei	265	265	265	265	265	265	265	265	265	graslandBlijv	graslandBlijv	graslandBlijv	graslandBlijv	graslandBlijv	graslandBlijv	graslandBlijv	graslandBlijv	graslandBlijv	BG	BG	BG	BG	BG	BG	BG	BG	BG	0	0	0	9	0	9	0	0	10000	0.00814755934	0.130
Lichte klei	265	265	265	265	265	265	259	0	265	graslandBlijv	unk	mais	graslandBlijv	graslandBlijv	graslandBlijv	graslandBlijv	graslandBlijv	graslandBlijv	BG	UN	BO	BG	BG	BG	BG	BG	BG	1	0	1	7	0	7	0	1	20000	0.01010313154	0.178
Zware klei	265	265	265	265	265	265	265	265	265	graslandBlijv	graslandBlijv	graslandBlijv	graslandBlijv	graslandBlijv	graslandBlijv	graslandBlijv	graslandBlijv	graslandBlijv	BG	BG	BG	BG	BG	BG	BG	BG	BG	0	0	0	9	0	9	0	0	10000	0.00285054457	0.130
Zware klei	265	265	265	265	265	265	265	265	265	graslandBlijv	graslandBlijv	graslandBlijv	graslandBlijv	graslandBlijv	graslandBlijv	graslandBlijv	graslandBlijv	graslandBlijv	BG	BG	BG	BG	BG	BG	BG	BG	BG	0	0	0	9	0	9	0	0	20000	0.00651267972	0.067
Lichte klei	265	265	265	265	265	265	265	265	265	graslandBlijv	graslandBlijv	graslandBlijv	graslandBlijv	graslandBlijv	graslandBlijv	graslandBlijv	graslandBlijv	graslandBlijv	BG	BG	BG	BG	BG	BG	BG	BG	BG	0	0	0	9	0	9	0	0	10000	0.00021266398	0.168
Zware zavel	266	266	266	266	266	266	266	266	1926	uien	graslandTijd	graslandTijd	graslandTijd	graslandTijd	graslandTijd	graslandTijd	graslandTijd	graslandTijd	BO	TG	TG	TG	TG	TG	GT	TG	TG	1	7	8	0	0	0	0	0	10000	0.00076150917	0.121
Zware klei	265	265	265	265	265	265	265	265	265	graslandBlijv	graslandBlijv	graslandBlijv	graslandBlijv	graslandBlijv	graslandBlijv	graslandBlijv	graslandBlijv	graslandBlijv	BG	BG	BG	BG	BG	BG	BG	BG	BG	0	0	0	9	0	9	0	0	10000	0.00311244572	-9999.000
Veen	265	265	265	265	265	265	265	265	265	graslandBlijv	graslandBlijv	graslandBlijv	graslandBlijv	graslandBlijv	graslandBlijv	graslandBlijv	graslandBlijv	graslandBlijv	BG	BG	BG	BG	BG	BG	BG	BG	BG	0	0	0	9	0	9	0	0	20000	0.00932315610	0.097
Lichte klei	266	266	266	2653	2653	236	259	259	259	mais	mais	mais	gerst			graslandTijd	graslandTijd	graslandTijd	BO	BO	BO	BO	UN	UN	GT	TG	TG	4	2	6	0	0	0	0	2	20000	0.02384125307	-9999.000
Zware klei	265	265	265	265	265	265	265	265	265	graslandBlijv	graslandBlijv	graslandBlijv	graslandBlijv	graslandBlijv	graslandBlijv	graslandBlijv	graslandBlijv	graslandBlijv	BG	BG	BG	BG	BG	BG	BG	BG	BG	0	0	0	9	0	9	0	0	20000	0.00206204458	0.117
Lichte zavel	265	265	265	265	265	265	265	265	265	graslandBlijv	graslandBlijv	graslandBlijv	graslandBlijv	graslandBlijv	graslandBlijv	graslandBlijv	graslandBlijv	graslandBlijv	BG	BG	BG	BG	BG	BG	BG	BG	BG	0	0	0	9	0	9	0	0	20000	0.00007235690	-9999.000
Zware zavel	266	2015	266	266	3730	259	259	259	234	tarwe	mais	mais	mais		graslandTijd	graslandTijd	aardappel	graslandTijd	BO	BO	BO	BO	UN	TG	GT	BO	TG	5	2	7	0	0	0	0	1	10000	0.00590213308	0.263
Zware zavel	265	265	265	265	265	265	265	265	265	graslandBlijv	graslandBlijv	graslandBlijv	graslandBlijv	graslandBlijv	graslandBlijv	graslandBlijv	graslandBlijv	graslandBlijv	BG	BG	BG	BG	BG	BG	BG	BG	BG	0	0	0	9	0	9	0	0	10000	0.00074428422	-9999.000
Zware klei	265	265	265	265	265	265	265	265	265	graslandBlijv	graslandBlijv	graslandBlijv	graslandBlijv	graslandBlijv	graslandBlijv	graslandBlijv	graslandBlijv	graslandBlijv	BG	BG	BG	BG	BG	BG	BG	BG	BG	0	0	0	9	0	9	0	0	20000	0.00674958956	0.178
Veen	265	265	265	265	265	265	265	265	265	graslandBlijv	graslandBlijv	graslandBlijv	graslandBlijv	graslandBlijv	graslandBlijv	graslandBlijv	graslandBlijv	graslandBlijv	BG	BG	BG	BG	BG	BG	BG	BG	BG	0	0	0	9	0	9	0	0	20000	0.00082459767	0.222
Zware klei	265	265	265	265	265	265	265	265	259	mais	graslandBlijv	graslandBlijv	graslandBlijv	graslandBlijv	graslandBlijv	graslandBlijv	graslandBlijv	graslandBlijv	BO	BG	BG	BG	BG	BG	BG	BG	BG	1	0	1	8	0	8	0	0	20000	0.00278439744	0.124
Veen	265	265	265	265	265	265	265	265	265	graslandBlijv	graslandBlijv	graslandBlijv	graslandBlijv	graslandBlijv	graslandBlijv	graslandBlijv	graslandBlijv	graslandBlijv	BG	BG	BG	BG	BG	BG	BG	BG	BG	0	0	0	9	0	9	0	0	20000	0.05206514027	0.124
Veen	265	265	266	266	266	266	259	265	265	graslandBlijv	graslandBlijv	mais	graslandTijd	graslandTijd	graslandTijd	graslandTijd	graslandBlijv	graslandBlijv	BG	BG	BO	TG	TG	TG	GT	BG	BG	1	3	4	4	0	4	0	0	20000	0.03642991814	0.172
Zware klei	265	0	0	0	0	0	0	0	0	unk	unk	unk	unk	unk	unk	unk	unk	graslandBlijv	UN	UN	UN	UN	UN	UN	UN	UN	BG	0	0	0	1	0	1	0	8	10000	0.02040263644	-9999.000
Zware klei	265	265	265	265	265	265	265	265	265	graslandBlijv	graslandBlijv	graslandBlijv	graslandBlijv	graslandBlijv	graslandBlijv	graslandBlijv	graslandBlijv	graslandBlijv	BG	BG	BG	BG	BG	BG	BG	BG	BG	0	0	0	9	0	9	0	0	10000	0.00199178766	-9999.000
Lichte zavel	266	266	2777	3730	1931	234	236	1926	234	tarwe	uien	gerst	tarwe	bos		kool	graslandTijd	graslandTijd	BO	BO	BO	BO	BS	UN	BO	TG	TG	5	2	7	0	0	0	1	1	20000	0.08893509231	0.163
Zware klei	265	265	265	265	265	265	265	265	265	graslandBlijv	graslandBlijv	graslandBlijv	graslandBlijv	graslandBlijv	graslandBlijv	graslandBlijv	graslandBlijv	graslandBlijv	BG	BG	BG	BG	BG	BG	BG	BG	BG	0	0	0	9	0	9	0	0	20000	0.00113804319	0.110
Lichte zavel	233	233	2015	233	234	3730	233	1928	262	uien		tarwe		tarwe	tarwe	aardappel	tarwe	tarwe	BO	UN	BO	UN	BO	BO	BO	BO	BO	7	0	7	0	0	0	0	2	20000	0.10809749139	0.173
Lichte zavel	233	2015	233	233	3730	233	1928	236	233	tarwe	gerst	unk	tarwe		tarwe	tarwe	aardappel	tarwe	BO	BO	UN	BO	UN	BO	BO	BO	BO	7	0	7	0	0	0	0	2	20000	0.10319978447	0.189
Lichte klei	265	265	265	265	265	265	265	265	265	graslandBlijv	graslandBlijv	graslandBlijv	graslandBlijv	graslandBlijv	graslandBlijv	graslandBlijv	graslandBlijv	graslandBlijv	BG	BG	BG	BG	BG	BG	BG	BG	BG	0	0	0	9	0	9	0	0	5000	0.00702304628	0.179
Lichte klei	265	265	265	265	265	265	265	265	265	graslandBlijv	graslandBlijv	graslandBlijv	graslandBlijv	graslandBlijv	graslandBlijv	graslandBlijv	graslandBlijv	graslandBlijv	BG	BG	BG	BG	BG	BG	BG	BG	BG	0	0	0	9	0	9	0	0	5000	0.00037834488	0.152
Zware klei	265	265	265	265	265	265	265	265	265	graslandBlijv	graslandBlijv	graslandBlijv	graslandBlijv	graslandBlijv	graslandBlijv	graslandBlijv	graslandBlijv	graslandBlijv	BG	BG	BG	BG	BG	BG	BG	BG	BG	0	0	0	9	0	9	0	0	20000	0.05979103316	0.170
Lichte zavel	2015	266	266	3730	259	262	266	266	1926	uien	graslandTijd	graslandTijd	uien	mais		graslandTijd	graslandTijd	aardappel	BO	TG	TG	BO	BO	UN	GT	TG	BO	4	3	7	0	0	0	0	1	20000	0.00515424044	0.101
Lichte klei	265	265	265	265	265	265	265	265	265	graslandBlijv	graslandBlijv	graslandBlijv	graslandBlijv	graslandBlijv	graslandBlijv	graslandBlijv	graslandBlijv	graslandBlijv	BG	BG	BG	BG	BG	BG	BG	BG	BG	0	0	0	9	0	9	0	0	20000	0.01428083178	0.193
Veen	265	265	265	265	0	0	0	0	0	unk	unk	unk	unk	unk	graslandBlijv	graslandBlijv	graslandBlijv	graslandBlijv	UN	UN	UN	UN	UN	BG	BG	BG	BG	0	0	0	4	0	4	0	5	20000	0.00045062316	-9999.000
Lichte klei	265	265	265	265	265	265	265	265	265	graslandBlijv	graslandBlijv	graslandBlijv	graslandBlijv	graslandBlijv	graslandBlijv	graslandBlijv	graslandBlijv	graslandBlijv	BG	BG	BG	BG	BG	BG	BG	BG	BG	0	0	0	9	0	9	0	0	20000	0.03380548626	0.109
Zware zavel	266	266	266	2951	265	265	265	1909	265	graslandBlijv		graslandBlijv	graslandBlijv	graslandBlijv		graslandTijd	graslandTijd	graslandTijd	BG	UN	BG	BG	BG	UN	GT	TG	TG	0	2	2	4	0	4	0	2	10000	0.04789268687	0.205
Zware klei	265	265	265	265	265	265	265	265	265	graslandBlijv	graslandBlijv	graslandBlijv	graslandBlijv	graslandBlijv	graslandBlijv	graslandBlijv	graslandBlijv	graslandBlijv	BG	BG	BG	BG	BG	BG	BG	BG	BG	0	0	0	9	0	9	0	0	20000	0.01363517124	0.132
Zware klei	265	265	265	265	265	265	265	265	265	graslandBlijv	graslandBlijv	graslandBlijv	graslandBlijv	graslandBlijv	graslandBlijv	graslandBlijv	graslandBlijv	graslandBlijv	BG	BG	BG	BG	BG	BG	BG	BG	BG	0	0	0	9	0	9	0	0	20000	0.03113976746	0.133
Zware zavel	266	266	2015	266	266	266	259	259	259	mais	mais	mais	graslandTijd	graslandTijd	graslandTijd	aardappel	graslandTijd	graslandTijd	BO	BO	BO	TG	TG	TG	BO	TG	TG	4	5	9	0	0	0	0	0	20000	0.08446593133	0.061
Zware zavel	265	265	265	0	0	0	0	0	0	unk	unk	unk	unk	unk	unk	graslandBlijv	graslandBlijv	graslandBlijv	UN	UN	UN	UN	UN	UN	BG	BG	BG	0	0	0	3	0	3	0	6	10000	0.00575791692	-9999.000
Zware klei	265	265	265	265	265	265	265	265	265	graslandBlijv	graslandBlijv	graslandBlijv	graslandBlijv	graslandBlijv	graslandBlijv	graslandBlijv	graslandBlijv	graslandBlijv	BG	BG	BG	BG	BG	BG	BG	BG	BG	0	0	0	9	0	9	0	0	10000	0.00214901976	-9999.000
Lichte klei	265	265	265	265	265	265	265	265	265	graslandBlijv	graslandBlijv	graslandBlijv	graslandBlijv	graslandBlijv	graslandBlijv	graslandBlijv	graslandBlijv	graslandBlijv	BG	BG	BG	BG	BG	BG	BG	BG	BG	0	0	0	9	0	9	0	0	10000	0.02608381068	0.160
Lichte zavel	265	265	265	265	265	265	265	265	265	graslandBlijv	graslandBlijv	graslandBlijv	graslandBlijv	graslandBlijv	graslandBlijv	graslandBlijv	graslandBlijv	graslandBlijv	BG	BG	BG	BG	BG	BG	BG	BG	BG	0	0	0	9	0	9	0	0	20000	0.00426848736	-9999.000
Zware klei	265	265	265	265	265	265	265	265	265	graslandBlijv	graslandBlijv	graslandBlijv	graslandBlijv	graslandBlijv	graslandBlijv	graslandBlijv	graslandBlijv	graslandBlijv	BG	BG	BG	BG	BG	BG	BG	BG	BG	0	0	0	9	0	9	0	0	5000	0.01866951263	0.083
Zware klei	265	265	265	265	265	265	265	265	265	graslandBlijv	graslandBlijv	graslandBlijv	graslandBlijv	graslandBlijv	graslandBlijv	graslandBlijv	graslandBlijv	graslandBlijv	BG	BG	BG	BG	BG	BG	BG	BG	BG	0	0	0	9	0	9	0	0	5000	0.12372637975	0.100
Veen	265	265	265	265	265	265	265	265	265	graslandBlijv	graslandBlijv	graslandBlijv	graslandBlijv	graslandBlijv	graslandBlijv	graslandBlijv	graslandBlijv	graslandBlijv	BG	BG	BG	BG	BG	BG	BG	BG	BG	0	0	0	9	0	9	0	0	20000	0.00132600199	0.167
Lichte klei	265	265	265	265	265	265	265	265	265	graslandBlijv	graslandBlijv	graslandBlijv	graslandBlijv	graslandBlijv	graslandBlijv	graslandBlijv	graslandBlijv	graslandBlijv	BG	BG	BG	BG	BG	BG	BG	BG	BG	0	0	0	9	0	9	0	0	10000	0.00210051823	0.143
Zware klei	265	265	265	265	265	265	265	265	265	graslandBlijv	graslandBlijv	graslandBlijv	graslandBlijv	graslandBlijv	graslandBlijv	graslandBlijv	graslandBlijv	graslandBlijv	BG	BG	BG	BG	BG	BG	BG	BG	BG	0	0	0	9	0	9	0	0	10000	0.00136821447	-9999.000
Lichte klei	266	266	266	266	259	259	259	259	259	mais	mais	mais	mais	mais	graslandTijd	graslandTijd	graslandTijd	graslandTijd	BO	BO	BO	BO	BO	TG	GT	TG	TG	5	3	8	0	0	0	0	0	5000	0.01482688224	0.101
Lichte klei	266	266	266	259	259	259	259	259	259	mais	mais	mais	mais	mais	mais	graslandTijd	graslandTijd	graslandTijd	BO	BO	BO	BO	BO	BO	GT	TG	TG	6	2	8	0	0	0	0	0	5000	0.00991020123	0.116
Bebouwing, enz	265	265	265	265	265	265	265	265	265	graslandBlijv	graslandBlijv	graslandBlijv	graslandBlijv	graslandBlijv	graslandBlijv	graslandBlijv	graslandBlijv	graslandBlijv	BG	BG	BG	BG	BG	BG	BG	BG	BG	0	0	0	9	0	9	0	0	20000	0.00066298876	0.102
Zware klei	265	265	265	265	265	265	265	265	265	graslandBlijv	graslandBlijv	graslandBlijv	graslandBlijv	graslandBlijv	graslandBlijv	graslandBlijv	graslandBlijv	graslandBlijv	BG	BG	BG	BG	BG	BG	BG	BG	BG	0	0	0	9	0	9	0	0	20000	0.00371709455	0.082
Zware klei	266	266	266	259	0	265	265	266	265	graslandBlijv	graslandTijd	graslandBlijv	graslandBlijv	unk	mais	graslandTijd	graslandTijd	graslandTijd	BG	TG	BG	BG	UN	BO	GT	TG	TG	1	3	4	3	0	3	0	1	20000	0.00948178411	-9999.000
Veen	265	265	265	0	265	265	265	265	265	graslandBlijv	graslandBlijv	graslandBlijv	graslandBlijv	graslandBlijv	unk	graslandBlijv	graslandBlijv	graslandBlijv	BG	BG	BG	BG	BG	UN	BG	BG	BG	0	0	0	8	0	8	0	1	20000	0.10996216163	-9999.000
Veen	265	265	265	265	265	265	265	265	265	graslandBlijv	graslandBlijv	graslandBlijv	graslandBlijv	graslandBlijv	graslandBlijv	graslandBlijv	graslandBlijv	graslandBlijv	BG	BG	BG	BG	BG	BG	BG	BG	BG	0	0	0	9	0	9	0	0	20000	0.01697495170	0.122
Zware klei	265	265	265	265	265	265	265	265	265	graslandBlijv	graslandBlijv	graslandBlijv	graslandBlijv	graslandBlijv	graslandBlijv	graslandBlijv	graslandBlijv	graslandBlijv	BG	BG	BG	BG	BG	BG	BG	BG	BG	0	0	0	9	0	9	0	0	10000	0.00464200017	0.141
Zware klei	265	265	265	265	265	265	265	265	265	graslandBlijv	graslandBlijv	graslandBlijv	graslandBlijv	graslandBlijv	graslandBlijv	graslandBlijv	graslandBlijv	graslandBlijv	BG	BG	BG	BG	BG	BG	BG	BG	BG	0	0	0	9	0	9	0	0	10000	0.00243110865	0.142
Lichte klei	266	266	266	266	266	259	259	259	259	mais	mais	mais	mais	graslandTijd	graslandTijd	graslandTijd	graslandTijd	graslandTijd	BO	BO	BO	BO	TG	TG	GT	TG	TG	4	4	8	0	0	0	0	0	10000	0.00145483821	-9999.000
Lichte klei	265	265	265	265	265	265	265	0	0	unk	unk	graslandBlijv	graslandBlijv	graslandBlijv	graslandBlijv	graslandBlijv	graslandBlijv	graslandBlijv	UN	UN	BG	BG	BG	BG	BG	BG	BG	0	0	0	7	0	7	0	2	10000	0.00463533340	-9999.000
	265	265	265	265	265	265	265	265	265	graslandBlijv	graslandBlijv	graslandBlijv	graslandBlijv	graslandBlijv	graslandBlijv	graslandBlijv	graslandBlijv	graslandBlijv	BG	BG	BG	BG	BG	BG	BG	BG	BG	0	0	0	9	0	9	0	0	20000	0.04112516307	0.086
	265	265	265	265	265	265	265	265	265	graslandBlijv	graslandBlijv	graslandBlijv	graslandBlijv	graslandBlijv	graslandBlijv	graslandBlijv	graslandBlijv	graslandBlijv	BG	BG	BG	BG	BG	BG	BG	BG	BG	0	0	0	9	0	9	0	0	5000	0.00162855783	-9999.000
	265	265	265	265	265	265	265	265	265	graslandBlijv	graslandBlijv	graslandBlijv	graslandBlijv	graslandBlijv	graslandBlijv	graslandBlijv	graslandBlijv	graslandBlijv	BG	BG	BG	BG	BG	BG	BG	BG	BG	0	0	0	9	0	9	0	0	10000	0.01724962820	-9999.000
Veen	265	265	265	265	265	265	265	265	265	graslandBlijv	graslandBlijv	graslandBlijv	graslandBlijv	graslandBlijv	graslandBlijv	graslandBlijv	graslandBlijv	graslandBlijv	BG	BG	BG	BG	BG	BG	BG	BG	BG	0	0	0	9	0	9	0	0	20000	0.00024213048	-9999.000
Zware klei	265	265	265	265	265	265	265	265	265	graslandBlijv	graslandBlijv	graslandBlijv	graslandBlijv	graslandBlijv	graslandBlijv	graslandBlijv	graslandBlijv	graslandBlijv	BG	BG	BG	BG	BG	BG	BG	BG	BG	0	0	0	9	0	9	0	0	10000	0.00269074240	0.146
Zware klei	265	265	265	265	265	265	265	0	265	graslandBlijv	unk	graslandBlijv	graslandBlijv	graslandBlijv	graslandBlijv	graslandBlijv	graslandBlijv	graslandBlijv	BG	UN	BG	BG	BG	BG	BG	BG	BG	0	0	0	8	0	8	0	1	10000	0.00811838275	-9999.000
Lichte klei	265	265	265	265	265	265	265	265	265	graslandBlijv	graslandBlijv	graslandBlijv	graslandBlijv	graslandBlijv	graslandBlijv	graslandBlijv	graslandBlijv	graslandBlijv	BG	BG	BG	BG	BG	BG	BG	BG	BG	0	0	0	9	0	9	0	0	10000	0.00399896021	0.130
Zware klei	265	265	265	265	265	0	265	265	0	unk	graslandBlijv	graslandBlijv	unk	graslandBlijv	graslandBlijv	graslandBlijv	graslandBlijv	graslandBlijv	UN	BG	BG	UN	BG	BG	BG	BG	BG	0	0	0	7	0	7	0	2	10000	0.01464726982	0.143
Zware klei	266	266	259	265	265	265	265	265	265	graslandBlijv	graslandBlijv	graslandBlijv	graslandBlijv	graslandBlijv	graslandBlijv	mais	graslandTijd	graslandTijd	BG	BG	BG	BG	BG	BG	BO	TG	TG	1	2	3	6	0	6	0	0	10000	0.01034359361	0.247
Lichte klei	265	265	265	265	265	265	265	265	265	graslandBlijv	graslandBlijv	graslandBlijv	graslandBlijv	graslandBlijv	graslandBlijv	graslandBlijv	graslandBlijv	graslandBlijv	BG	BG	BG	BG	BG	BG	BG	BG	BG	0	0	0	9	0	9	0	0	20000	0.00161519106	0.049
Lichte klei	265	265	265	265	265	265	265	265	265	graslandBlijv	graslandBlijv	graslandBlijv	graslandBlijv	graslandBlijv	graslandBlijv	graslandBlijv	graslandBlijv	graslandBlijv	BG	BG	BG	BG	BG	BG	BG	BG	BG	0	0	0	9	0	9	0	0	20000	0.00217655236	0.133
Zware klei	266	259	259	259	259	259	265	265	265	graslandBlijv	graslandBlijv	graslandBlijv	mais	mais	mais	mais	mais	graslandTijd	BG	BG	BG	BO	BO	BO	BO	BO	TG	5	1	6	3	0	3	0	0	20000	0.01496953951	0.209
Zware zavel	259	265	265	265	265	265	265	265	265	graslandBlijv	graslandBlijv	graslandBlijv	graslandBlijv	graslandBlijv	graslandBlijv	graslandBlijv	graslandBlijv	mais	BG	BG	BG	BG	BG	BG	BG	BG	BO	1	0	1	8	0	8	0	0	20000	0.05752856225	0.205
Zware zavel	265	265	265	265	265	265	265	259	265	graslandBlijv	mais	graslandBlijv	graslandBlijv	graslandBlijv	graslandBlijv	graslandBlijv	graslandBlijv	graslandBlijv	BG	BO	BG	BG	BG	BG	BG	BG	BG	1	0	1	8	0	8	0	0	20000	0.03074663330	0.189
Lichte zavel	2015	234	256	259	2951	672	0	265	672	unk	graslandBlijv	unk			mais	bieten	tarwe	aardappel	UN	BG	UN	UN	UN	BO	BO	BO	BO	4	0	4	1	0	1	0	4	20000	0.03432015560	0.138
Lichte zavel	2015	256	383	3730	176	258	258	236	258	luzerne	gerst	luzerne	luzerne			graslandTijd	bieten	aardappel	BO	BO	BO	BO	UN	UN	GT	BO	BO	6	0	6	0	0	0	0	2	20000	0.01208388287	0.379
Lichte klei	265	265	265	265	265	265	265	265	265	graslandBlijv	graslandBlijv	graslandBlijv	graslandBlijv	graslandBlijv	graslandBlijv	graslandBlijv	graslandBlijv	graslandBlijv	BG	BG	BG	BG	BG	BG	BG	BG	BG	0	0	0	9	0	9	0	0	10000	0.05229961882	0.163
Zware klei	265	265	265	265	265	265	265	265	265	graslandBlijv	graslandBlijv	graslandBlijv	graslandBlijv	graslandBlijv	graslandBlijv	graslandBlijv	graslandBlijv	graslandBlijv	BG	BG	BG	BG	BG	BG	BG	BG	BG	0	0	0	9	0	9	0	0	10000	0.05872867686	0.151
Lichte zavel	233	256	2015	233	259	3730	265	265	262	uien	graslandBlijv	graslandBlijv	unk	mais	tarwe	aardappel	bieten	tarwe	BO	BG	BG	UN	BO	BO	BO	BO	BO	6	0	6	2	0	2	0	1	20000	0.00693926398	0.045
Zware klei	265	265	265	265	265	265	265	265	265	graslandBlijv	graslandBlijv	graslandBlijv	graslandBlijv	graslandBlijv	graslandBlijv	graslandBlijv	graslandBlijv	graslandBlijv	BG	BG	BG	BG	BG	BG	BG	BG	BG	0	0	0	9	0	9	0	0	5000	0.00619888750	-9999.000
Veen	265	265	265	265	265	265	265	265	265	graslandBlijv	graslandBlijv	graslandBlijv	graslandBlijv	graslandBlijv	graslandBlijv	graslandBlijv	graslandBlijv	graslandBlijv	BG	BG	BG	BG	BG	BG	BG	BG	BG	0	0	0	9	0	9	0	0	20000	0.33743599300	-9999.000
Zware klei	265	266	266	265	265	265	259	259	259	mais	mais	mais	graslandBlijv	graslandBlijv	graslandBlijv	graslandTijd	graslandTijd	graslandBlijv	BO	BO	BO	BG	BG	BG	GT	TG	BG	3	1	4	4	0	4	0	0	20000	0.00716942600	-9999.000
Zware klei	265	265	265	265	0	0	0	0	0	unk	unk	unk	unk	unk	graslandBlijv	graslandBlijv	graslandBlijv	graslandBlijv	UN	UN	UN	UN	UN	BG	BG	BG	BG	0	0	0	4	0	4	0	5	20000	0.02246364424	-9999.000
Lichte zavel	233	2015	262	2653	3730	256	1928	256	233	tarwe	bieten	unk	bieten			uien	aardappel	tarwe	BO	BO	UN	BO	UN	UN	BO	BO	BO	6	0	6	0	0	0	0	3	20000	0.00939600156	0.290
Zware zavel	262	236	234	233	3730	258	1928	262	234	tarwe	uien	unk	luzerne		tarwe	tarwe	gerst	uien	BO	BO	UN	BO	UN	BO	BO	BO	BO	7	0	7	0	0	0	0	2	20000	0.00125719682	0.381
Veen	265	265	265	265	265	265	265	265	265	graslandBlijv	graslandBlijv	graslandBlijv	graslandBlijv	graslandBlijv	graslandBlijv	graslandBlijv	graslandBlijv	graslandBlijv	BG	BG	BG	BG	BG	BG	BG	BG	BG	0	0	0	9	0	9	0	0	20000	0.00898729889	0.151
Veen	265	265	265	265	265	265	265	265	265	graslandBlijv	graslandBlijv	graslandBlijv	graslandBlijv	graslandBlijv	graslandBlijv	graslandBlijv	graslandBlijv	graslandBlijv	BG	BG	BG	BG	BG	BG	BG	BG	BG	0	0	0	9	0	9	0	0	20000	0.01243853016	0.139
Lichte klei	265	265	265	265	265	265	265	265	265	graslandBlijv	graslandBlijv	graslandBlijv	graslandBlijv	graslandBlijv	graslandBlijv	graslandBlijv	graslandBlijv	graslandBlijv	BG	BG	BG	BG	BG	BG	BG	BG	BG	0	0	0	9	0	9	0	0	10000	0.00869592932	0.135
Lichte klei	265	265	265	265	265	265	265	265	265	graslandBlijv	graslandBlijv	graslandBlijv	graslandBlijv	graslandBlijv	graslandBlijv	graslandBlijv	graslandBlijv	graslandBlijv	BG	BG	BG	BG	BG	BG	BG	BG	BG	0	0	0	9	0	9	0	0	10000	0.00767881084	0.143
Zware klei	265	265	265	265	265	265	265	265	265	graslandBlijv	graslandBlijv	graslandBlijv	graslandBlijv	graslandBlijv	graslandBlijv	graslandBlijv	graslandBlijv	graslandBlijv	BG	BG	BG	BG	BG	BG	BG	BG	BG	0	0	0	9	0	9	0	0	10000	0.01738368250	0.083
Zware klei	265	265	265	265	265	265	265	265	265	graslandBlijv	graslandBlijv	graslandBlijv	graslandBlijv	graslandBlijv	graslandBlijv	graslandBlijv	graslandBlijv	graslandBlijv	BG	BG	BG	BG	BG	BG	BG	BG	BG	0	0	0	9	0	9	0	0	20000	0.00337436932	0.103
Lichte zavel	265	265	265	265	265	265	265	265	265	graslandBlijv	graslandBlijv	graslandBlijv	graslandBlijv	graslandBlijv	graslandBlijv	graslandBlijv	graslandBlijv	graslandBlijv	BG	BG	BG	BG	BG	BG	BG	BG	BG	0	0	0	9	0	9	0	0	10000	0.03522648469	0.116
Lichte klei	265	265	265	265	265	265	265	265	265	graslandBlijv	graslandBlijv	graslandBlijv	graslandBlijv	graslandBlijv	graslandBlijv	graslandBlijv	graslandBlijv	graslandBlijv	BG	BG	BG	BG	BG	BG	BG	BG	BG	0	0	0	9	0	9	0	0	10000	0.00023167319	0.109
Lichte klei	265	265	265	265	265	265	265	265	265	graslandBlijv	graslandBlijv	graslandBlijv	graslandBlijv	graslandBlijv	graslandBlijv	graslandBlijv	graslandBlijv	graslandBlijv	BG	BG	BG	BG	BG	BG	BG	BG	BG	0	0	0	9	0	9	0	0	20000	0.00054240207	0.116
Lichte klei	265	265	265	265	265	265	265	265	265	graslandBlijv	graslandBlijv	graslandBlijv	graslandBlijv	graslandBlijv	graslandBlijv	graslandBlijv	graslandBlijv	graslandBlijv	BG	BG	BG	BG	BG	BG	BG	BG	BG	0	0	0	9	0	9	0	0	20000	0.02780589958	0.190
Veen	265	265	265	265	265	265	265	265	265	graslandBlijv	graslandBlijv	graslandBlijv	graslandBlijv	graslandBlijv	graslandBlijv	graslandBlijv	graslandBlijv	graslandBlijv	BG	BG	BG	BG	BG	BG	BG	BG	BG	0	0	0	9	0	9	0	0	20000	0.00161119647	-9999.000
Lichte klei	265	265	265	265	265	265	265	265	265	graslandBlijv	graslandBlijv	graslandBlijv	graslandBlijv	graslandBlijv	graslandBlijv	graslandBlijv	graslandBlijv	graslandBlijv	BG	BG	BG	BG	BG	BG	BG	BG	BG	0	0	0	9	0	9	0	0	20000	0.02943995218	0.082
Lichte klei	265	265	265	265	265	265	265	265	265	graslandBlijv	graslandBlijv	graslandBlijv	graslandBlijv	graslandBlijv	graslandBlijv	graslandBlijv	graslandBlijv	graslandBlijv	BG	BG	BG	BG	BG	BG	BG	BG	BG	0	0	0	9	0	9	0	0	20000	0.01696787208	-9999.000
Zware klei	265	265	265	265	265	265	265	265	265	graslandBlijv	graslandBlijv	graslandBlijv	graslandBlijv	graslandBlijv	graslandBlijv	graslandBlijv	graslandBlijv	graslandBlijv	BG	BG	BG	BG	BG	BG	BG	BG	BG	0	0	0	9	0	9	0	0	20000	0.00005982554	0.155
Lichte klei	265	265	265	265	265	265	265	265	265	graslandBlijv	graslandBlijv	graslandBlijv	graslandBlijv	graslandBlijv	graslandBlijv	graslandBlijv	graslandBlijv	graslandBlijv	BG	BG	BG	BG	BG	BG	BG	BG	BG	0	0	0	9	0	9	0	0	10000	0.00000285062	0.117
Lichte klei	265	265	265	265	265	265	265	265	265	graslandBlijv	graslandBlijv	graslandBlijv	graslandBlijv	graslandBlijv	graslandBlijv	graslandBlijv	graslandBlijv	graslandBlijv	BG	BG	BG	BG	BG	BG	BG	BG	BG	0	0	0	9	0	9	0	0	20000	0.00097289255	0.119
Zware zavel	265	265	265	265	265	265	265	265	265	graslandBlijv	graslandBlijv	graslandBlijv	graslandBlijv	graslandBlijv	graslandBlijv	graslandBlijv	graslandBlijv	graslandBlijv	BG	BG	BG	BG	BG	BG	BG	BG	BG	0	0	0	9	0	9	0	0	20000	0.01027956918	-9999.000
Zware zavel	266	266	266	266	266	259	1911	259	259	mais	mais	unk	mais	graslandTijd	graslandTijd	graslandTijd	graslandTijd	graslandTijd	BO	BO	UN	BO	TG	TG	GT	TG	TG	3	4	7	0	0	0	0	1	10000	0.00039052781	-9999.000
Zware zavel	265	265	265	265	265	265	265	265	265	graslandBlijv	graslandBlijv	graslandBlijv	graslandBlijv	graslandBlijv	graslandBlijv	graslandBlijv	graslandBlijv	graslandBlijv	BG	BG	BG	BG	BG	BG	BG	BG	BG	0	0	0	9	0	9	0	0	5000	0.00064723145	0.157
Zware zavel	265	265	265	265	265	265	265	265	265	graslandBlijv	graslandBlijv	graslandBlijv	graslandBlijv	graslandBlijv	graslandBlijv	graslandBlijv	graslandBlijv	graslandBlijv	BG	BG	BG	BG	BG	BG	BG	BG	BG	0	0	0	9	0	9	0	0	10000	0.00022551573	0.157
Zware klei	265	265	265	265	265	265	265	265	265	graslandBlijv	graslandBlijv	graslandBlijv	graslandBlijv	graslandBlijv	graslandBlijv	graslandBlijv	graslandBlijv	graslandBlijv	BG	BG	BG	BG	BG	BG	BG	BG	BG	0	0	0	9	0	9	0	0	5000	0.01006852547	0.132
Zware zavel	265	265	265	265	265	265	265	265	265	graslandBlijv	graslandBlijv	graslandBlijv	graslandBlijv	graslandBlijv	graslandBlijv	graslandBlijv	graslandBlijv	graslandBlijv	BG	BG	BG	BG	BG	BG	BG	BG	BG	0	0	0	9	0	9	0	0	20000	0.08136701356	0.078
Zware zavel	266	266	266	3730	265	265	265	265	265	graslandBlijv	graslandBlijv	graslandBlijv	graslandBlijv	graslandBlijv		graslandTijd	graslandTijd	graslandTijd	BG	BG	BG	BG	BG	UN	GT	TG	TG	0	2	2	5	0	5	0	1	20000	0.05541416960	0.144
Zware klei	265	265	265	265	265	265	265	265	265	graslandBlijv	graslandBlijv	graslandBlijv	graslandBlijv	graslandBlijv	graslandBlijv	graslandBlijv	graslandBlijv	graslandBlijv	BG	BG	BG	BG	BG	BG	BG	BG	BG	0	0	0	9	0	9	0	0	10000	0.00593866268	0.177
Lichte klei	265	265	265	265	265	265	265	265	265	graslandBlijv	graslandBlijv	graslandBlijv	graslandBlijv	graslandBlijv	graslandBlijv	graslandBlijv	graslandBlijv	graslandBlijv	BG	BG	BG	BG	BG	BG	BG	BG	BG	0	0	0	9	0	9	0	0	10000	0.00007572983	0.137
Lichte klei	266	2015	265	266	266	266	266	266	266	graslandTijd	graslandTijd	graslandTijd	graslandTijd	graslandTijd	graslandTijd	graslandBlijv	aardappel	graslandTijd	TG	TG	TG	TG	TG	TG	BG	BO	TG	1	7	8	1	0	1	0	0	20000	0.00000640629	-9999.000
Zware klei	265	265	265	265	265	265	265	265	265	graslandBlijv	graslandBlijv	graslandBlijv	graslandBlijv	graslandBlijv	graslandBlijv	graslandBlijv	graslandBlijv	graslandBlijv	BG	BG	BG	BG	BG	BG	BG	BG	BG	0	0	0	9	0	9	0	0	5000	0.00550567102	0.134
Lichte klei	265	265	265	265	265	265	265	265	265	graslandBlijv	graslandBlijv	graslandBlijv	graslandBlijv	graslandBlijv	graslandBlijv	graslandBlijv	graslandBlijv	graslandBlijv	BG	BG	BG	BG	BG	BG	BG	BG	BG	0	0	0	9	0	9	0	0	10000	0.02170686769	-9999.000
Veen	265	265	265	265	265	265	265	265	265	graslandBlijv	graslandBlijv	graslandBlijv	graslandBlijv	graslandBlijv	graslandBlijv	graslandBlijv	graslandBlijv	graslandBlijv	BG	BG	BG	BG	BG	BG	BG	BG	BG	0	0	0	9	0	9	0	0	20000	0.00458062275	0.129
Lichte klei	266	266	266	259	259	259	265	265	265	graslandBlijv	graslandBlijv	graslandBlijv	mais	mais	mais	graslandTijd	graslandTijd	graslandTijd	BG	BG	BG	BO	BO	BO	GT	TG	TG	3	2	5	3	0	3	0	0	5000	0.00332661480	0.093
Lichte klei	265	265	265	265	265	265	265	265	265	graslandBlijv	graslandBlijv	graslandBlijv	graslandBlijv	graslandBlijv	graslandBlijv	graslandBlijv	graslandBlijv	graslandBlijv	BG	BG	BG	BG	BG	BG	BG	BG	BG	0	0	0	9	0	9	0	0	5000	0.02026296833	0.210
Lichte klei	265	265	265	265	265	265	265	259	265	graslandBlijv	mais	graslandBlijv	graslandBlijv	graslandBlijv	graslandBlijv	graslandBlijv	graslandBlijv	graslandBlijv	BG	BO	BG	BG	BG	BG	BG	BG	BG	1	0	1	8	0	8	0	0	20000	0.01035271060	0.179
Zware klei	265	265	265	265	265	265	1575	265	1575	unk	graslandBlijv	unk	graslandBlijv	graslandBlijv	graslandBlijv	graslandBlijv	graslandBlijv	graslandBlijv	UN	BG	UN	BG	BG	BG	BG	BG	BG	0	0	0	7	0	7	0	2	5000	0.00002605139	0.134
	265	265	0	0	0	0	0	0	0	unk	unk	unk	unk	unk	unk	unk	graslandBlijv	graslandBlijv	UN	UN	UN	UN	UN	UN	UN	BG	BG	0	0	0	2	0	2	0	7	20000	0.03110345324	-9999.000
Lichte klei	265	265	265	265	265	265	265	265	265	graslandBlijv	graslandBlijv	graslandBlijv	graslandBlijv	graslandBlijv	graslandBlijv	graslandBlijv	graslandBlijv	graslandBlijv	BG	BG	BG	BG	BG	BG	BG	BG	BG	0	0	0	9	0	9	0	0	10000	0.00060227080	0.124
Lichte klei	265	265	265	265	265	265	265	265	265	graslandBlijv	graslandBlijv	graslandBlijv	graslandBlijv	graslandBlijv	graslandBlijv	graslandBlijv	graslandBlijv	graslandBlijv	BG	BG	BG	BG	BG	BG	BG	BG	BG	0	0	0	9	0	9	0	0	10000	0.00261516652	0.194
Zware klei	265	265	265	265	265	265	265	265	265	graslandBlijv	graslandBlijv	graslandBlijv	graslandBlijv	graslandBlijv	graslandBlijv	graslandBlijv	graslandBlijv	graslandBlijv	BG	BG	BG	BG	BG	BG	BG	BG	BG	0	0	0	9	0	9	0	0	10000	0.01403041720	0.108
Veen	265	265	265	265	265	265	265	265	265	graslandBlijv	graslandBlijv	graslandBlijv	graslandBlijv	graslandBlijv	graslandBlijv	graslandBlijv	graslandBlijv	graslandBlijv	BG	BG	BG	BG	BG	BG	BG	BG	BG	0	0	0	9	0	9	0	0	20000	0.03049928122	0.159
Zware klei	265	0	0	0	0	0	265	265	265	graslandBlijv	graslandBlijv	graslandBlijv	unk	unk	unk	unk	unk	graslandBlijv	BG	BG	BG	UN	UN	UN	UN	UN	BG	0	0	0	4	0	4	0	5	20000	0.04720206554	0.109
Zware klei	265	265	265	265	265	265	265	259	265	graslandBlijv	mais	graslandBlijv	graslandBlijv	graslandBlijv	graslandBlijv	graslandBlijv	graslandBlijv	graslandBlijv	BG	BO	BG	BG	BG	BG	BG	BG	BG	1	0	1	8	0	8	0	0	20000	0.00195216484	0.072
Zware klei	265	265	265	265	265	265	265	265	265	graslandBlijv	graslandBlijv	graslandBlijv	graslandBlijv	graslandBlijv	graslandBlijv	graslandBlijv	graslandBlijv	graslandBlijv	BG	BG	BG	BG	BG	BG	BG	BG	BG	0	0	0	9	0	9	0	0	20000	0.00483795890	0.089
Lichte klei	265	265	265	265	265	265	265	265	265	graslandBlijv	graslandBlijv	graslandBlijv	graslandBlijv	graslandBlijv	graslandBlijv	graslandBlijv	graslandBlijv	graslandBlijv	BG	BG	BG	BG	BG	BG	BG	BG	BG	0	0	0	9	0	9	0	0	20000	0.03333373245	0.076
Lichte klei	265	265	265	265	265	266	0	0	0	unk	unk	unk	graslandTijd	graslandBlijv	graslandBlijv	graslandBlijv	graslandBlijv	graslandBlijv	UN	UN	UN	TG	BG	BG	BG	BG	BG	0	1	1	5	0	5	0	3	20000	0.02089697441	0.080
Veen	265	266	266	265	259	259	259	259	259	mais	mais	mais	mais	mais	graslandBlijv	graslandTijd	graslandTijd	graslandBlijv	BO	BO	BO	BO	BO	BG	GT	TG	BG	5	1	6	2	0	2	0	0	20000	0.00588027834	-9999.000
Veen	265	265	265	265	265	265	259	259	265	graslandBlijv	mais	mais	graslandBlijv	graslandBlijv	graslandBlijv	graslandBlijv	graslandBlijv	graslandBlijv	BG	BO	BO	BG	BG	BG	BG	BG	BG	2	0	2	7	0	7	0	0	20000	0.00031807082	0.136
Veen	259	259	265	265	265	265	265	265	265	graslandBlijv	graslandBlijv	graslandBlijv	graslandBlijv	graslandBlijv	graslandBlijv	graslandBlijv	mais	mais	BG	BG	BG	BG	BG	BG	BG	BO	BO	2	0	2	7	0	7	0	0	20000	0.06006597463	0.233
Lichte klei	265	265	0	0	0	0	265	265	265	graslandBlijv	graslandBlijv	graslandBlijv	unk	unk	unk	unk	graslandBlijv	graslandBlijv	BG	BG	BG	UN	UN	UN	UN	BG	BG	0	0	0	5	0	5	0	4	20000	0.00657250423	0.111
Lichte klei	265	265	265	265	265	265	265	265	265	graslandBlijv	graslandBlijv	graslandBlijv	graslandBlijv	graslandBlijv	graslandBlijv	graslandBlijv	graslandBlijv	graslandBlijv	BG	BG	BG	BG	BG	BG	BG	BG	BG	0	0	0	9	0	9	0	0	5000	0.02324937093	0.176
Lichte klei	265	265	265	265	265	265	265	265	265	graslandBlijv	graslandBlijv	graslandBlijv	graslandBlijv	graslandBlijv	graslandBlijv	graslandBlijv	graslandBlijv	graslandBlijv	BG	BG	BG	BG	BG	BG	BG	BG	BG	0	0	0	9	0	9	0	0	10000	0.00081044987	0.111
Lichte klei	265	265	265	265	265	265	0	0	0	unk	unk	unk	graslandBlijv	graslandBlijv	graslandBlijv	graslandBlijv	graslandBlijv	graslandBlijv	UN	UN	UN	BG	BG	BG	BG	BG	BG	0	0	0	6	0	6	0	3	20000	0.00082027594	-9999.000
Lichte klei	265	265	265	265	265	265	265	265	265	graslandBlijv	graslandBlijv	graslandBlijv	graslandBlijv	graslandBlijv	graslandBlijv	graslandBlijv	graslandBlijv	graslandBlijv	BG	BG	BG	BG	BG	BG	BG	BG	BG	0	0	0	9	0	9	0	0	10000	0.00033858799	-9999.000
Lichte zavel	233	2014	233	233	2951	236	233	1909	256	bieten		tarwe	gerst		tarwe	tarwe	aardappel	tarwe	BO	UN	BO	BO	UN	BO	BO	BO	BO	7	0	7	0	0	0	0	2	20000	0.01189487665	0.213
Lichte zavel	265	0	265	265	265	265	265	265	265	graslandBlijv	graslandBlijv	graslandBlijv	graslandBlijv	graslandBlijv	graslandBlijv	graslandBlijv	unk	graslandBlijv	BG	BG	BG	BG	BG	BG	BG	UN	BG	0	0	0	8	0	8	0	1	20000	0.11908677083	-9999.000
Veen	265	265	265	265	265	265	265	265	265	graslandBlijv	graslandBlijv	graslandBlijv	graslandBlijv	graslandBlijv	graslandBlijv	graslandBlijv	graslandBlijv	graslandBlijv	BG	BG	BG	BG	BG	BG	BG	BG	BG	0	0	0	9	0	9	0	0	20000	0.00178343484	0.096
Zware klei	265	265	265	265	265	265	265	259	265	graslandBlijv	mais	graslandBlijv	graslandBlijv	graslandBlijv	graslandBlijv	graslandBlijv	graslandBlijv	graslandBlijv	BG	BO	BG	BG	BG	BG	BG	BG	BG	1	0	1	8	0	8	0	0	20000	0.02350458738	0.070
Lichte klei	265	265	265	265	265	265	265	265	265	graslandBlijv	graslandBlijv	graslandBlijv	graslandBlijv	graslandBlijv	graslandBlijv	graslandBlijv	graslandBlijv	graslandBlijv	BG	BG	BG	BG	BG	BG	BG	BG	BG	0	0	0	9	0	9	0	0	20000	0.00900543434	0.155
Zware klei	265	265	265	265	265	265	265	265	265	graslandBlijv	graslandBlijv	graslandBlijv	graslandBlijv	graslandBlijv	graslandBlijv	graslandBlijv	graslandBlijv	graslandBlijv	BG	BG	BG	BG	BG	BG	BG	BG	BG	0	0	0	9	0	9	0	0	20000	0.00324442872	0.090
Lichte zavel	265	265	265	265	265	265	265	265	265	graslandBlijv	graslandBlijv	graslandBlijv	graslandBlijv	graslandBlijv	graslandBlijv	graslandBlijv	graslandBlijv	graslandBlijv	BG	BG	BG	BG	BG	BG	BG	BG	BG	0	0	0	9	0	9	0	0	20000	0.00071290506	-9999.000
Zware klei	265	265	265	265	265	265	265	265	265	graslandBlijv	graslandBlijv	graslandBlijv	graslandBlijv	graslandBlijv	graslandBlijv	graslandBlijv	graslandBlijv	graslandBlijv	BG	BG	BG	BG	BG	BG	BG	BG	BG	0	0	0	9	0	9	0	0	5000	0.00974775480	0.095
Zware klei	265	265	265	265	265	265	265	265	265	graslandBlijv	graslandBlijv	graslandBlijv	graslandBlijv	graslandBlijv	graslandBlijv	graslandBlijv	graslandBlijv	graslandBlijv	BG	BG	BG	BG	BG	BG	BG	BG	BG	0	0	0	9	0	9	0	0	10000	0.00202098253	0.095
Zware klei	265	265	265	265	265	265	265	265	265	graslandBlijv	graslandBlijv	graslandBlijv	graslandBlijv	graslandBlijv	graslandBlijv	graslandBlijv	graslandBlijv	graslandBlijv	BG	BG	BG	BG	BG	BG	BG	BG	BG	0	0	0	9	0	9	0	0	10000	0.03310493132	0.122
Lichte klei	265	265	265	265	265	265	265	265	265	graslandBlijv	graslandBlijv	graslandBlijv	graslandBlijv	graslandBlijv	graslandBlijv	graslandBlijv	graslandBlijv	graslandBlijv	BG	BG	BG	BG	BG	BG	BG	BG	BG	0	0	0	9	0	9	0	0	5000	0.00000262664	0.079
Zware klei	266	266	259	259	259	259	265	265	259	mais	graslandBlijv	graslandBlijv	mais	mais	mais	mais	graslandTijd	graslandTijd	BO	BG	BG	BO	BO	BO	BO	TG	TG	5	2	7	2	0	2	0	0	20000	0.18656137539	-9999.000
Lichte klei	257	259	259	259	259	259	259	265	259	mais	graslandBlijv	mais	mais	mais	mais	mais	mais	bieten	BO	BG	BO	BO	BO	BO	BO	BO	BO	8	0	8	1	0	1	0	0	10000	0.11378832847	0.152
Zware klei	265	265	265	265	265	265	266	266	266	graslandTijd	graslandTijd	graslandTijd	graslandBlijv	graslandBlijv	graslandBlijv	graslandBlijv	graslandBlijv	graslandBlijv	TG	TG	TG	BG	BG	BG	BG	BG	BG	0	3	3	6	0	6	0	0	20000	0.01274748136	0.127
Zware klei	265	0	0	0	0	0	0	0	0	unk	unk	unk	unk	unk	unk	unk	unk	graslandBlijv	UN	UN	UN	UN	UN	UN	UN	UN	BG	0	0	0	1	0	1	0	8	5000	0.13700972881	-9999.000
Lichte klei	265	265	265	265	265	265	265	265	265	graslandBlijv	graslandBlijv	graslandBlijv	graslandBlijv	graslandBlijv	graslandBlijv	graslandBlijv	graslandBlijv	graslandBlijv	BG	BG	BG	BG	BG	BG	BG	BG	BG	0	0	0	9	0	9	0	0	20000	0.00169237019	0.113
Zware zavel	2015	266	266	3730	256	256	265	265	1928	unk	graslandBlijv	graslandBlijv	bieten	bieten		graslandTijd	graslandTijd	aardappel	UN	BG	BG	BO	BO	UN	GT	TG	BO	3	1	4	2	0	2	0	2	20000	0.14390857590	0.150
Veen	265	265	265	265	265	265	265	265	265	graslandBlijv	graslandBlijv	graslandBlijv	graslandBlijv	graslandBlijv	graslandBlijv	graslandBlijv	graslandBlijv	graslandBlijv	BG	BG	BG	BG	BG	BG	BG	BG	BG	0	0	0	9	0	9	0	0	20000	0.00138282401	0.085
Zware klei	265	265	265	265	265	265	265	265	265	graslandBlijv	graslandBlijv	graslandBlijv	graslandBlijv	graslandBlijv	graslandBlijv	graslandBlijv	graslandBlijv	graslandBlijv	BG	BG	BG	BG	BG	BG	BG	BG	BG	0	0	0	9	0	9	0	0	10000	0.00308143275	0.082
Lichte klei	266	266	266	259	265	265	265	265	265	graslandBlijv	graslandBlijv	graslandBlijv	graslandBlijv	graslandBlijv	mais	graslandTijd	graslandTijd	graslandTijd	BG	BG	BG	BG	BG	BO	GT	TG	TG	1	2	3	5	0	5	0	0	10000	0.03186662768	0.137
Zware klei	265	265	265	265	265	265	265	265	265	graslandBlijv	graslandBlijv	graslandBlijv	graslandBlijv	graslandBlijv	graslandBlijv	graslandBlijv	graslandBlijv	graslandBlijv	BG	BG	BG	BG	BG	BG	BG	BG	BG	0	0	0	9	0	9	0	0	10000	0.00985036570	0.108
Zware klei	265	265	265	265	265	265	265	265	265	graslandBlijv	graslandBlijv	graslandBlijv	graslandBlijv	graslandBlijv	graslandBlijv	graslandBlijv	graslandBlijv	graslandBlijv	BG	BG	BG	BG	BG	BG	BG	BG	BG	0	0	0	9	0	9	0	0	10000	0.00815240157	0.182
Lichte zavel	265	0	265	265	265	265	265	265	265	graslandBlijv	graslandBlijv	graslandBlijv	graslandBlijv	graslandBlijv	graslandBlijv	graslandBlijv	unk	graslandBlijv	BG	BG	BG	BG	BG	BG	BG	UN	BG	0	0	0	8	0	8	0	1	20000	1.04807865653	-9999.000
Lichte zavel	2015	266	266	3730	259	256	233	262	1926	uien	uien	tarwe	bieten	mais		graslandTijd	graslandTijd	aardappel	BO	BO	BO	BO	BO	UN	GT	TG	BO	6	1	7	0	0	0	0	1	20000	0.01821154450	0.268
Lichte zavel	266	2015	2719	672	234	672	1928	672	672	unk		unk		tarwe		broccoli	aardappel	graslandTijd	UN	UN	UN	UN	BO	UN	BO	BO	TG	3	1	4	0	0	0	0	5	20000	0.00887785806	-9999.000
Lichte klei	265	265	265	265	265	265	265	259	265	graslandBlijv	mais	graslandBlijv	graslandBlijv	graslandBlijv	graslandBlijv	graslandBlijv	graslandBlijv	graslandBlijv	BG	BO	BG	BG	BG	BG	BG	BG	BG	1	0	1	8	0	8	0	0	10000	0.00191885664	-9999.000
Lichte klei	265	265	265	265	265	265	265	265	265	graslandBlijv	graslandBlijv	graslandBlijv	graslandBlijv	graslandBlijv	graslandBlijv	graslandBlijv	graslandBlijv	graslandBlijv	BG	BG	BG	BG	BG	BG	BG	BG	BG	0	0	0	9	0	9	0	0	10000	0.00000816279	-9999.000
Zware klei	265	265	265	265	265	265	265	265	265	graslandBlijv	graslandBlijv	graslandBlijv	graslandBlijv	graslandBlijv	graslandBlijv	graslandBlijv	graslandBlijv	graslandBlijv	BG	BG	BG	BG	BG	BG	BG	BG	BG	0	0	0	9	0	9	0	0	10000	0.00059083308	0.087
Lichte zavel	2014	266	233	262	3730	233	1928	266	234	tarwe	graslandTijd	unk	tarwe		uien	tarwe	graslandTijd	aardappel	BO	TG	UN	BO	UN	BO	BO	TG	BO	5	2	7	0	0	0	0	2	20000	0.00184072841	-9999.000
Zware zavel	265	265	265	265	265	265	265	265	265	graslandBlijv	graslandBlijv	graslandBlijv	graslandBlijv	graslandBlijv	graslandBlijv	graslandBlijv	graslandBlijv	graslandBlijv	BG	BG	BG	BG	BG	BG	BG	BG	BG	0	0	0	9	0	9	0	0	20000	0.01208863709	0.152
Lichte klei	265	265	265	265	265	265	265	265	265	graslandBlijv	graslandBlijv	graslandBlijv	graslandBlijv	graslandBlijv	graslandBlijv	graslandBlijv	graslandBlijv	graslandBlijv	BG	BG	BG	BG	BG	BG	BG	BG	BG	0	0	0	9	0	9	0	0	10000	0.01040963752	-9999.000
Zware klei	265	265	265	265	265	265	265	265	265	graslandBlijv	graslandBlijv	graslandBlijv	graslandBlijv	graslandBlijv	graslandBlijv	graslandBlijv	graslandBlijv	graslandBlijv	BG	BG	BG	BG	BG	BG	BG	BG	BG	0	0	0	9	0	9	0	0	20000	0.02843151012	0.112
Veen	265	265	265	265	265	265	265	265	265	graslandBlijv	graslandBlijv	graslandBlijv	graslandBlijv	graslandBlijv	graslandBlijv	graslandBlijv	graslandBlijv	graslandBlijv	BG	BG	BG	BG	BG	BG	BG	BG	BG	0	0	0	9	0	9	0	0	20000	0.00158271088	0.073
Zware zavel	265	265	265	265	265	265	265	265	265	graslandBlijv	graslandBlijv	graslandBlijv	graslandBlijv	graslandBlijv	graslandBlijv	graslandBlijv	graslandBlijv	graslandBlijv	BG	BG	BG	BG	BG	BG	BG	BG	BG	0	0	0	9	0	9	0	0	20000	0.00176905487	0.153
Veen	265	265	265	265	265	265	265	265	265	graslandBlijv	graslandBlijv	graslandBlijv	graslandBlijv	graslandBlijv	graslandBlijv	graslandBlijv	graslandBlijv	graslandBlijv	BG	BG	BG	BG	BG	BG	BG	BG	BG	0	0	0	9	0	9	0	0	20000	0.00138387445	0.056
Veen	265	265	265	265	265	265	265	265	265	graslandBlijv	graslandBlijv	graslandBlijv	graslandBlijv	graslandBlijv	graslandBlijv	graslandBlijv	graslandBlijv	graslandBlijv	BG	BG	BG	BG	BG	BG	BG	BG	BG	0	0	0	9	0	9	0	0	20000	0.02693659803	0.096
Lichte klei	265	265	265	265	265	265	265	265	265	graslandBlijv	graslandBlijv	graslandBlijv	graslandBlijv	graslandBlijv	graslandBlijv	graslandBlijv	graslandBlijv	graslandBlijv	BG	BG	BG	BG	BG	BG	BG	BG	BG	0	0	0	9	0	9	0	0	10000	0.00502596827	0.166
Zware klei	265	265	265	265	265	265	265	265	265	graslandBlijv	graslandBlijv	graslandBlijv	graslandBlijv	graslandBlijv	graslandBlijv	graslandBlijv	graslandBlijv	graslandBlijv	BG	BG	BG	BG	BG	BG	BG	BG	BG	0	0	0	9	0	9	0	0	20000	0.00071880495	-9999.000
	265	265	0	265	0	0	265	265	265	graslandBlijv	graslandBlijv	graslandBlijv	unk	unk	graslandBlijv	unk	graslandBlijv	graslandBlijv	BG	BG	BG	UN	UN	BG	UN	BG	BG	0	0	0	6	0	6	0	3	5000	0.01430532601	-9999.000
	336	331	331	3718	3718	3718	2302	2302	2302	unk		unk				graslandNatuur	graslandNatuur	graslandNatuur	UN	UN	UN	UN	UN	UN	NG	NG	NG	0	0	0	0	3	3	0	6	20000	0.00577096625	0.057
Lichte klei	265	265	265	265	265	265	265	265	265	graslandBlijv	graslandBlijv	graslandBlijv	graslandBlijv	graslandBlijv	graslandBlijv	graslandBlijv	graslandBlijv	graslandBlijv	BG	BG	BG	BG	BG	BG	BG	BG	BG	0	0	0	9	0	9	0	0	10000	0.01338437813	0.214
Lichte zavel	265	265	265	265	265	265	265	265	265	graslandBlijv	graslandBlijv	graslandBlijv	graslandBlijv	graslandBlijv	graslandBlijv	graslandBlijv	graslandBlijv	graslandBlijv	BG	BG	BG	BG	BG	BG	BG	BG	BG	0	0	0	9	0	9	0	0	20000	0.00004204039	-9999.000
Zware klei	265	265	265	265	265	265	265	265	265	graslandBlijv	graslandBlijv	graslandBlijv	graslandBlijv	graslandBlijv	graslandBlijv	graslandBlijv	graslandBlijv	graslandBlijv	BG	BG	BG	BG	BG	BG	BG	BG	BG	0	0	0	9	0	9	0	0	20000	0.01223914814	0.156
Veen	265	265	265	265	265	265	265	265	265	graslandBlijv	graslandBlijv	graslandBlijv	graslandBlijv	graslandBlijv	graslandBlijv	graslandBlijv	graslandBlijv	graslandBlijv	BG	BG	BG	BG	BG	BG	BG	BG	BG	0	0	0	9	0	9	0	0	20000	0.00430802258	0.189
Lichte klei	265	265	265	265	265	265	265	265	265	graslandBlijv	graslandBlijv	graslandBlijv	graslandBlijv	graslandBlijv	graslandBlijv	graslandBlijv	graslandBlijv	graslandBlijv	BG	BG	BG	BG	BG	BG	BG	BG	BG	0	0	0	9	0	9	0	0	10000	0.00032294809	-9999.000
Lichte klei	265	265	265	265	265	265	265	265	265	graslandBlijv	graslandBlijv	graslandBlijv	graslandBlijv	graslandBlijv	graslandBlijv	graslandBlijv	graslandBlijv	graslandBlijv	BG	BG	BG	BG	BG	BG	BG	BG	BG	0	0	0	9	0	9	0	0	10000	0.00953807049	0.120
Zware klei	265	265	265	265	265	265	265	265	265	graslandBlijv	graslandBlijv	graslandBlijv	graslandBlijv	graslandBlijv	graslandBlijv	graslandBlijv	graslandBlijv	graslandBlijv	BG	BG	BG	BG	BG	BG	BG	BG	BG	0	0	0	9	0	9	0	0	10000	0.01978037012	0.126
Lichte klei	265	265	265	265	265	265	265	265	265	graslandBlijv	graslandBlijv	graslandBlijv	graslandBlijv	graslandBlijv	graslandBlijv	graslandBlijv	graslandBlijv	graslandBlijv	BG	BG	BG	BG	BG	BG	BG	BG	BG	0	0	0	9	0	9	0	0	10000	0.00001001023	-9999.000
Zware klei	265	265	265	265	265	265	265	265	265	graslandBlijv	graslandBlijv	graslandBlijv	graslandBlijv	graslandBlijv	graslandBlijv	graslandBlijv	graslandBlijv	graslandBlijv	BG	BG	BG	BG	BG	BG	BG	BG	BG	0	0	0	9	0	9	0	0	5000	0.00088220960	0.120
Lichte klei	265	265	265	265	265	265	265	265	265	graslandBlijv	graslandBlijv	graslandBlijv	graslandBlijv	graslandBlijv	graslandBlijv	graslandBlijv	graslandBlijv	graslandBlijv	BG	BG	BG	BG	BG	BG	BG	BG	BG	0	0	0	9	0	9	0	0	10000	0.02548348899	-9999.000
Zware klei	265	265	265	265	265	265	265	265	265	graslandBlijv	graslandBlijv	graslandBlijv	graslandBlijv	graslandBlijv	graslandBlijv	graslandBlijv	graslandBlijv	graslandBlijv	BG	BG	BG	BG	BG	BG	BG	BG	BG	0	0	0	9	0	9	0	0	20000	0.00028704330	-9999.000
Lichte klei	265	0	0	0	0	0	265	265	265	graslandBlijv	graslandBlijv	graslandBlijv	unk	unk	unk	unk	unk	graslandBlijv	BG	BG	BG	UN	UN	UN	UN	UN	BG	0	0	0	4	0	4	0	5	20000	0.33044330145	-9999.000
Zware zavel	265	265	265	265	265	265	265	265	265	graslandBlijv	graslandBlijv	graslandBlijv	graslandBlijv	graslandBlijv	graslandBlijv	graslandBlijv	graslandBlijv	graslandBlijv	BG	BG	BG	BG	BG	BG	BG	BG	BG	0	0	0	9	0	9	0	0	10000	0.09464404104	-9999.000
Zware klei	265	265	265	265	265	265	265	265	265	graslandBlijv	graslandBlijv	graslandBlijv	graslandBlijv	graslandBlijv	graslandBlijv	graslandBlijv	graslandBlijv	graslandBlijv	BG	BG	BG	BG	BG	BG	BG	BG	BG	0	0	0	9	0	9	0	0	20000	0.01841457394	0.147
Lichte klei	265	265	265	265	265	265	265	265	265	graslandBlijv	graslandBlijv	graslandBlijv	graslandBlijv	graslandBlijv	graslandBlijv	graslandBlijv	graslandBlijv	graslandBlijv	BG	BG	BG	BG	BG	BG	BG	BG	BG	0	0	0	9	0	9	0	0	10000	0.00226033824	-9999.000
Zware klei	265	265	265	265	265	265	265	265	265	graslandBlijv	graslandBlijv	graslandBlijv	graslandBlijv	graslandBlijv	graslandBlijv	graslandBlijv	graslandBlijv	graslandBlijv	BG	BG	BG	BG	BG	BG	BG	BG	BG	0	0	0	9	0	9	0	0	20000	0.01131210236	0.210
Zware klei	265	265	265	265	265	265	265	265	265	graslandBlijv	graslandBlijv	graslandBlijv	graslandBlijv	graslandBlijv	graslandBlijv	graslandBlijv	graslandBlijv	graslandBlijv	BG	BG	BG	BG	BG	BG	BG	BG	BG	0	0	0	9	0	9	0	0	20000	0.00043535225	0.164
Zware zavel	266	1004	265	265	265	265	1911	265	265	graslandBlijv	graslandBlijv	unk	graslandBlijv	graslandBlijv	graslandBlijv	graslandBlijv	bloembol	graslandTijd	BG	BG	UN	BG	BG	BG	BG	BO	TG	1	1	2	6	0	6	0	1	10000	0.00202861508	0.079
Lichte klei	265	0	265	0	0	0	0	0	0	unk	unk	unk	unk	unk	unk	graslandBlijv	unk	graslandBlijv	UN	UN	UN	UN	UN	UN	BG	UN	BG	0	0	0	2	0	2	0	7	10000	0.35582694037	-9999.000
Veen	265	265	265	265	265	265	265	265	265	graslandBlijv	graslandBlijv	graslandBlijv	graslandBlijv	graslandBlijv	graslandBlijv	graslandBlijv	graslandBlijv	graslandBlijv	BG	BG	BG	BG	BG	BG	BG	BG	BG	0	0	0	9	0	9	0	0	20000	0.04832523938	-9999.000
Veen	265	265	265	265	265	265	259	265	259	mais	graslandBlijv	mais	graslandBlijv	graslandBlijv	graslandBlijv	graslandBlijv	graslandBlijv	graslandBlijv	BO	BG	BO	BG	BG	BG	BG	BG	BG	2	0	2	7	0	7	0	0	20000	0.00416987251	0.106
Veen	259	265	265	265	265	265	265	259	265	graslandBlijv	mais	graslandBlijv	graslandBlijv	graslandBlijv	graslandBlijv	graslandBlijv	graslandBlijv	mais	BG	BO	BG	BG	BG	BG	BG	BG	BO	2	0	2	7	0	7	0	0	20000	0.00000824551	0.168
Lichte klei	265	265	265	265	265	265	265	265	265	graslandBlijv	graslandBlijv	graslandBlijv	graslandBlijv	graslandBlijv	graslandBlijv	graslandBlijv	graslandBlijv	graslandBlijv	BG	BG	BG	BG	BG	BG	BG	BG	BG	0	0	0	9	0	9	0	0	20000	0.01655274248	0.128
Lichte klei	265	265	265	265	265	266	0	265	0	unk	graslandBlijv	unk	graslandTijd	graslandBlijv	graslandBlijv	graslandBlijv	graslandBlijv	graslandBlijv	UN	BG	UN	TG	BG	BG	BG	BG	BG	0	1	1	6	0	6	0	2	20000	0.02010798260	0.389
Zware klei	265	265	265	265	265	265	265	265	265	graslandBlijv	graslandBlijv	graslandBlijv	graslandBlijv	graslandBlijv	graslandBlijv	graslandBlijv	graslandBlijv	graslandBlijv	BG	BG	BG	BG	BG	BG	BG	BG	BG	0	0	0	9	0	9	0	0	10000	0.00547911534	0.166
Lichte klei	265	265	265	265	265	265	265	265	265	graslandBlijv	graslandBlijv	graslandBlijv	graslandBlijv	graslandBlijv	graslandBlijv	graslandBlijv	graslandBlijv	graslandBlijv	BG	BG	BG	BG	BG	BG	BG	BG	BG	0	0	0	9	0	9	0	0	20000	0.00858761042	0.149
Zware klei	336	336	331	3718	3718	3718	2303	2303	2303	unk		unk				graslandNatuur	graslandNatuur	graslandNatuur	UN	UN	UN	UN	UN	UN	NG	NG	NG	0	0	0	0	3	3	0	6	20000	0.04163143842	0.136
Lichte klei	265	265	265	265	265	265	265	265	265	graslandBlijv	graslandBlijv	graslandBlijv	graslandBlijv	graslandBlijv	graslandBlijv	graslandBlijv	graslandBlijv	graslandBlijv	BG	BG	BG	BG	BG	BG	BG	BG	BG	0	0	0	9	0	9	0	0	10000	0.00034006963	0.118
Lichte zavel	265	265	265	265	265	265	265	265	265	graslandBlijv	graslandBlijv	graslandBlijv	graslandBlijv	graslandBlijv	graslandBlijv	graslandBlijv	graslandBlijv	graslandBlijv	BG	BG	BG	BG	BG	BG	BG	BG	BG	0	0	0	9	0	9	0	0	5000	0.00198260330	0.132
Zware klei	265	265	265	265	265	265	265	265	265	graslandBlijv	graslandBlijv	graslandBlijv	graslandBlijv	graslandBlijv	graslandBlijv	graslandBlijv	graslandBlijv	graslandBlijv	BG	BG	BG	BG	BG	BG	BG	BG	BG	0	0	0	9	0	9	0	0	10000	0.00058156087	-9999.000
Veen	265	265	265	265	265	265	265	265	265	graslandBlijv	graslandBlijv	graslandBlijv	graslandBlijv	graslandBlijv	graslandBlijv	graslandBlijv	graslandBlijv	graslandBlijv	BG	BG	BG	BG	BG	BG	BG	BG	BG	0	0	0	9	0	9	0	0	20000	0.10992491659	-9999.000
Lichte klei	265	265	265	265	265	265	265	265	265	graslandBlijv	graslandBlijv	graslandBlijv	graslandBlijv	graslandBlijv	graslandBlijv	graslandBlijv	graslandBlijv	graslandBlijv	BG	BG	BG	BG	BG	BG	BG	BG	BG	0	0	0	9	0	9	0	0	10000	0.01594168339	0.176
Zware klei	265	265	265	265	265	265	265	265	265	graslandBlijv	graslandBlijv	graslandBlijv	graslandBlijv	graslandBlijv	graslandBlijv	graslandBlijv	graslandBlijv	graslandBlijv	BG	BG	BG	BG	BG	BG	BG	BG	BG	0	0	0	9	0	9	0	0	20000	0.00264133995	0.131
Lichte klei	265	265	265	265	265	265	265	265	265	graslandBlijv	graslandBlijv	graslandBlijv	graslandBlijv	graslandBlijv	graslandBlijv	graslandBlijv	graslandBlijv	graslandBlijv	BG	BG	BG	BG	BG	BG	BG	BG	BG	0	0	0	9	0	9	0	0	20000	0.01371914168	0.076
Zware klei	265	265	265	265	265	265	265	265	265	graslandBlijv	graslandBlijv	graslandBlijv	graslandBlijv	graslandBlijv	graslandBlijv	graslandBlijv	graslandBlijv	graslandBlijv	BG	BG	BG	BG	BG	BG	BG	BG	BG	0	0	0	9	0	9	0	0	5000	0.01955200764	0.103
Zware klei	265	265	265	265	265	265	265	265	265	graslandBlijv	graslandBlijv	graslandBlijv	graslandBlijv	graslandBlijv	graslandBlijv	graslandBlijv	graslandBlijv	graslandBlijv	BG	BG	BG	BG	BG	BG	BG	BG	BG	0	0	0	9	0	9	0	0	10000	0.14591952229	0.103
Lichte klei	266	266	233	259	259	259	259	233	259	mais	tarwe	mais	mais	mais	mais	tarwe	graslandTijd	graslandTijd	BO	BO	BO	BO	BO	BO	BO	TG	TG	7	2	9	0	0	0	0	0	5000	0.00804610503	0.039
Lichte zavel	265	265	265	265	265	265	265	265	265	graslandBlijv	graslandBlijv	graslandBlijv	graslandBlijv	graslandBlijv	graslandBlijv	graslandBlijv	graslandBlijv	graslandBlijv	BG	BG	BG	BG	BG	BG	BG	BG	BG	0	0	0	9	0	9	0	0	20000	0.04735052974	0.135
Zware klei	265	265	265	265	265	265	265	265	265	graslandBlijv	graslandBlijv	graslandBlijv	graslandBlijv	graslandBlijv	graslandBlijv	graslandBlijv	graslandBlijv	graslandBlijv	BG	BG	BG	BG	BG	BG	BG	BG	BG	0	0	0	9	0	9	0	0	20000	0.00002243706	0.117
Zware zavel	266	2015	265	265	265	265	266	266	266	graslandTijd	graslandTijd	graslandTijd	graslandBlijv	graslandBlijv	graslandBlijv	graslandBlijv	aardappel	graslandTijd	TG	TG	TG	BG	BG	BG	BG	BO	TG	1	4	5	4	0	4	0	0	10000	0.01262132354	0.309
Veen	265	265	265	265	265	265	265	265	265	graslandBlijv	graslandBlijv	graslandBlijv	graslandBlijv	graslandBlijv	graslandBlijv	graslandBlijv	graslandBlijv	graslandBlijv	BG	BG	BG	BG	BG	BG	BG	BG	BG	0	0	0	9	0	9	0	0	20000	0.02014955967	-9999.000
Zware zavel	265	265	265	265	265	265	265	265	265	graslandBlijv	graslandBlijv	graslandBlijv	graslandBlijv	graslandBlijv	graslandBlijv	graslandBlijv	graslandBlijv	graslandBlijv	BG	BG	BG	BG	BG	BG	BG	BG	BG	0	0	0	9	0	9	0	0	10000	0.07141705937	0.209
Lichte zavel	265	265	265	265	265	265	265	265	265	graslandBlijv	graslandBlijv	graslandBlijv	graslandBlijv	graslandBlijv	graslandBlijv	graslandBlijv	graslandBlijv	graslandBlijv	BG	BG	BG	BG	BG	BG	BG	BG	BG	0	0	0	9	0	9	0	0	20000	0.00103230105	0.150
Lichte klei	265	265	265	265	265	265	265	265	265	graslandBlijv	graslandBlijv	graslandBlijv	graslandBlijv	graslandBlijv	graslandBlijv	graslandBlijv	graslandBlijv	graslandBlijv	BG	BG	BG	BG	BG	BG	BG	BG	BG	0	0	0	9	0	9	0	0	5000	0.00001080535	0.092
Lichte klei	265	265	265	265	265	265	265	265	265	graslandBlijv	graslandBlijv	graslandBlijv	graslandBlijv	graslandBlijv	graslandBlijv	graslandBlijv	graslandBlijv	graslandBlijv	BG	BG	BG	BG	BG	BG	BG	BG	BG	0	0	0	9	0	9	0	0	10000	0.01419626756	0.247
Lichte zavel	265	265	265	265	265	265	265	265	265	graslandBlijv	graslandBlijv	graslandBlijv	graslandBlijv	graslandBlijv	graslandBlijv	graslandBlijv	graslandBlijv	graslandBlijv	BG	BG	BG	BG	BG	BG	BG	BG	BG	0	0	0	9	0	9	0	0	20000	0.00151554880	0.105
Lichte klei	265	265	265	265	265	265	266	266	266	graslandTijd	graslandTijd	graslandTijd	graslandBlijv	graslandBlijv	graslandBlijv	graslandBlijv	graslandBlijv	graslandBlijv	TG	TG	TG	BG	BG	BG	BG	BG	BG	0	3	3	6	0	6	0	0	10000	0.01122789159	-9999.000
Zware klei	265	265	0	0	0	0	0	0	0	unk	unk	unk	unk	unk	unk	unk	graslandBlijv	graslandBlijv	UN	UN	UN	UN	UN	UN	UN	BG	BG	0	0	0	2	0	2	0	7	20000	0.00039938603	-9999.000
Lichte zavel	265	265	265	265	265	265	0	0	0	unk	unk	unk	graslandBlijv	graslandBlijv	graslandBlijv	graslandBlijv	graslandBlijv	graslandBlijv	UN	UN	UN	BG	BG	BG	BG	BG	BG	0	0	0	6	0	6	0	3	20000	0.00136953982	0.127
Zware klei	265	265	265	265	265	265	265	265	265	graslandBlijv	graslandBlijv	graslandBlijv	graslandBlijv	graslandBlijv	graslandBlijv	graslandBlijv	graslandBlijv	graslandBlijv	BG	BG	BG	BG	BG	BG	BG	BG	BG	0	0	0	9	0	9	0	0	5000	0.00000056360	0.109
Zware klei	265	265	265	265	265	265	265	265	265	graslandBlijv	graslandBlijv	graslandBlijv	graslandBlijv	graslandBlijv	graslandBlijv	graslandBlijv	graslandBlijv	graslandBlijv	BG	BG	BG	BG	BG	BG	BG	BG	BG	0	0	0	9	0	9	0	0	10000	0.06990039022	0.164
Zware klei	265	265	265	265	265	265	265	265	265	graslandBlijv	graslandBlijv	graslandBlijv	graslandBlijv	graslandBlijv	graslandBlijv	graslandBlijv	graslandBlijv	graslandBlijv	BG	BG	BG	BG	BG	BG	BG	BG	BG	0	0	0	9	0	9	0	0	20000	0.00073384437	0.198
Zware zavel	265	265	265	265	265	265	265	265	265	graslandBlijv	graslandBlijv	graslandBlijv	graslandBlijv	graslandBlijv	graslandBlijv	graslandBlijv	graslandBlijv	graslandBlijv	BG	BG	BG	BG	BG	BG	BG	BG	BG	0	0	0	9	0	9	0	0	10000	0.00970923833	0.118
Zware zavel	266	265	266	265	265	265	1926	265	265	graslandBlijv	graslandBlijv	uien	graslandBlijv	graslandBlijv	graslandBlijv	graslandTijd	graslandBlijv	graslandTijd	BG	BG	BO	BG	BG	BG	GT	BG	TG	1	1	2	6	0	6	0	0	20000	0.00089791500	0.170
Zware zavel	265	265	265	265	265	265	265	265	265	graslandBlijv	graslandBlijv	graslandBlijv	graslandBlijv	graslandBlijv	graslandBlijv	graslandBlijv	graslandBlijv	graslandBlijv	BG	BG	BG	BG	BG	BG	BG	BG	BG	0	0	0	9	0	9	0	0	20000	0.00316067311	0.106
Lichte klei	265	0	0	0	0	265	265	265	265	graslandBlijv	graslandBlijv	graslandBlijv	graslandBlijv	unk	unk	unk	unk	graslandBlijv	BG	BG	BG	BG	UN	UN	UN	UN	BG	0	0	0	5	0	5	0	4	10000	0.37939561813	-9999.000
Lichte klei	265	265	265	265	265	265	265	265	265	graslandBlijv	graslandBlijv	graslandBlijv	graslandBlijv	graslandBlijv	graslandBlijv	graslandBlijv	graslandBlijv	graslandBlijv	BG	BG	BG	BG	BG	BG	BG	BG	BG	0	0	0	9	0	9	0	0	10000	0.01327092001	-9999.000
Zware klei	265	265	0	0	0	0	0	0	0	unk	unk	unk	unk	unk	unk	unk	graslandBlijv	graslandBlijv	UN	UN	UN	UN	UN	UN	UN	BG	BG	0	0	0	2	0	2	0	7	10000	0.00011871797	0.149
Lichte klei	265	265	265	265	265	265	265	265	265	graslandBlijv	graslandBlijv	graslandBlijv	graslandBlijv	graslandBlijv	graslandBlijv	graslandBlijv	graslandBlijv	graslandBlijv	BG	BG	BG	BG	BG	BG	BG	BG	BG	0	0	0	9	0	9	0	0	10000	0.00382402431	0.086
Lichte klei	265	265	265	265	265	265	265	265	265	graslandBlijv	graslandBlijv	graslandBlijv	graslandBlijv	graslandBlijv	graslandBlijv	graslandBlijv	graslandBlijv	graslandBlijv	BG	BG	BG	BG	BG	BG	BG	BG	BG	0	0	0	9	0	9	0	0	20000	0.00418155833	0.068
Zware klei	265	265	265	265	265	265	265	265	265	graslandBlijv	graslandBlijv	graslandBlijv	graslandBlijv	graslandBlijv	graslandBlijv	graslandBlijv	graslandBlijv	graslandBlijv	BG	BG	BG	BG	BG	BG	BG	BG	BG	0	0	0	9	0	9	0	0	10000	0.03363937043	0.209
Lichte zavel	265	259	0	0	0	0	0	0	0	unk	unk	unk	unk	unk	unk	unk	mais	graslandBlijv	UN	UN	UN	UN	UN	UN	UN	BO	BG	1	0	1	1	0	1	0	7	20000	0.00000062107	-9999.000
Veen	265	265	265	265	265	265	265	265	265	graslandBlijv	graslandBlijv	graslandBlijv	graslandBlijv	graslandBlijv	graslandBlijv	graslandBlijv	graslandBlijv	graslandBlijv	BG	BG	BG	BG	BG	BG	BG	BG	BG	0	0	0	9	0	9	0	0	20000	0.00275887964	0.099
Lichte zavel	1925	967	266	0	2951	234	234	234	234	tarwe	tarwe	tarwe	tarwe		unk	graslandTijd	bloembol	graslandTijd	BO	BO	BO	BO	UN	UN	GT	BO	TG	5	1	6	0	0	0	0	2	20000	0.00016274251	-9999.000
Lichte zavel	265	265	265	265	265	265	265	265	265	graslandBlijv	graslandBlijv	graslandBlijv	graslandBlijv	graslandBlijv	graslandBlijv	graslandBlijv	graslandBlijv	graslandBlijv	BG	BG	BG	BG	BG	BG	BG	BG	BG	0	0	0	9	0	9	0	0	20000	0.11796974631	0.129
Veen	265	265	265	265	265	265	265	265	265	graslandBlijv	graslandBlijv	graslandBlijv	graslandBlijv	graslandBlijv	graslandBlijv	graslandBlijv	graslandBlijv	graslandBlijv	BG	BG	BG	BG	BG	BG	BG	BG	BG	0	0	0	9	0	9	0	0	20000	0.00623081481	0.112
Veen	265	265	265	265	265	265	265	265	265	graslandBlijv	graslandBlijv	graslandBlijv	graslandBlijv	graslandBlijv	graslandBlijv	graslandBlijv	graslandBlijv	graslandBlijv	BG	BG	BG	BG	BG	BG	BG	BG	BG	0	0	0	9	0	9	0	0	20000	0.03315616173	-9999.000
Lichte zavel	266	266	259	259	259	259	259	259	259	mais	mais	mais	mais	mais	mais	mais	graslandTijd	graslandTijd	BO	BO	BO	BO	BO	BO	BO	TG	TG	7	2	9	0	0	0	0	0	20000	0.00110282089	0.210
Veen	265	265	265	265	265	265	265	265	265	graslandBlijv	graslandBlijv	graslandBlijv	graslandBlijv	graslandBlijv	graslandBlijv	graslandBlijv	graslandBlijv	graslandBlijv	BG	BG	BG	BG	BG	BG	BG	BG	BG	0	0	0	9	0	9	0	0	20000	0.00057533889	0.194
Lichte zavel	265	265	265	265	265	265	265	265	265	graslandBlijv	graslandBlijv	graslandBlijv	graslandBlijv	graslandBlijv	graslandBlijv	graslandBlijv	graslandBlijv	graslandBlijv	BG	BG	BG	BG	BG	BG	BG	BG	BG	0	0	0	9	0	9	0	0	20000	0.00561190365	0.107
Veen	331	331	331	3718	3718	3718	2302	265	2302	unk	graslandBlijv	unk				graslandNatuur	graslandNatuur	graslandNatuur	UN	BG	UN	UN	UN	UN	NG	NG	NG	0	0	0	1	3	4	0	5	20000	0.01348563725	0.109
Veen	266	265	265	266	265	265	265	265	265	graslandBlijv	graslandBlijv	graslandBlijv	graslandBlijv	graslandBlijv	graslandTijd	graslandBlijv	graslandBlijv	graslandTijd	BG	BG	BG	BG	BG	TG	BG	BG	TG	0	2	2	7	0	7	0	0	20000	0.00698300138	-9999.000
Veen	265	265	265	265	265	265	265	265	265	graslandBlijv	graslandBlijv	graslandBlijv	graslandBlijv	graslandBlijv	graslandBlijv	graslandBlijv	graslandBlijv	graslandBlijv	BG	BG	BG	BG	BG	BG	BG	BG	BG	0	0	0	9	0	9	0	0	20000	0.00120341105	0.146
Lichte zavel	233	2015	233	256	3730	234	1926	259	234	tarwe	mais	uien	tarwe		bieten	tarwe	aardappel	tarwe	BO	BO	BO	BO	UN	BO	BO	BO	BO	8	0	8	0	0	0	0	1	20000	0.00356310497	0.269
Veen	266	266	266	266	266	259	265	265	265	graslandBlijv	graslandBlijv	graslandBlijv	mais	graslandTijd	graslandTijd	graslandTijd	graslandTijd	graslandTijd	BG	BG	BG	BO	TG	TG	GT	TG	TG	1	4	5	3	0	3	0	0	20000	0.00017348090	0.152
Lichte zavel	259	256	259	2951	256	259	1928	233	233	tarwe	tarwe	unk	mais	bieten		mais	bieten	mais	BO	BO	UN	BO	BO	UN	BO	BO	BO	7	0	7	0	0	0	0	2	20000	0.00135218421	0.197
Lichte klei	265	265	265	265	0	0	0	0	0	unk	unk	unk	unk	unk	graslandBlijv	graslandBlijv	graslandBlijv	graslandBlijv	UN	UN	UN	UN	UN	BG	BG	BG	BG	0	0	0	4	0	4	0	5	20000	0.00031659995	-9999.000
Veen	265	265	265	265	265	265	265	265	265	graslandBlijv	graslandBlijv	graslandBlijv	graslandBlijv	graslandBlijv	graslandBlijv	graslandBlijv	graslandBlijv	graslandBlijv	BG	BG	BG	BG	BG	BG	BG	BG	BG	0	0	0	9	0	9	0	0	20000	0.01036756695	0.101
Zware klei	265	265	265	265	265	265	265	265	265	graslandBlijv	graslandBlijv	graslandBlijv	graslandBlijv	graslandBlijv	graslandBlijv	graslandBlijv	graslandBlijv	graslandBlijv	BG	BG	BG	BG	BG	BG	BG	BG	BG	0	0	0	9	0	9	0	0	10000	0.00188306534	-9999.000
Lichte klei	265	265	265	265	265	265	265	265	265	graslandBlijv	graslandBlijv	graslandBlijv	graslandBlijv	graslandBlijv	graslandBlijv	graslandBlijv	graslandBlijv	graslandBlijv	BG	BG	BG	BG	BG	BG	BG	BG	BG	0	0	0	9	0	9	0	0	10000	0.00000033763	0.169
Zware klei	266	259	259	265	265	265	265	265	265	graslandBlijv	graslandBlijv	graslandBlijv	graslandBlijv	graslandBlijv	graslandBlijv	mais	mais	graslandTijd	BG	BG	BG	BG	BG	BG	BO	BO	TG	2	1	3	6	0	6	0	0	5000	0.00034986643	0.149
Zware klei	266	265	265	265	265	265	265	259	265	graslandBlijv	mais	graslandBlijv	graslandBlijv	graslandBlijv	graslandBlijv	graslandBlijv	graslandBlijv	graslandTijd	BG	BO	BG	BG	BG	BG	BG	BG	TG	1	1	2	7	0	7	0	0	5000	0.00000227571	0.083
Lichte zavel	256	2025	259	233	3730	233	1926	234	233	tarwe	tarwe	uien	tarwe		tarwe	mais	aardappel	bieten	BO	BO	BO	BO	UN	BO	BO	BO	BO	8	0	8	0	0	0	0	1	20000	0.00480306669	0.241
Lichte zavel	2015	259	0	0	0	0	0	0	0	unk	unk	unk	unk	unk	unk	unk	mais	aardappel	UN	UN	UN	UN	UN	UN	UN	BO	BO	2	0	2	0	0	0	0	7	20000	0.00521635769	0.160
Lichte klei	265	265	265	265	265	265	265	265	265	graslandBlijv	graslandBlijv	graslandBlijv	graslandBlijv	graslandBlijv	graslandBlijv	graslandBlijv	graslandBlijv	graslandBlijv	BG	BG	BG	BG	BG	BG	BG	BG	BG	0	0	0	9	0	9	0	0	20000	0.00170265175	-9999.000
Veen	265	265	265	265	265	265	265	265	265	graslandBlijv	graslandBlijv	graslandBlijv	graslandBlijv	graslandBlijv	graslandBlijv	graslandBlijv	graslandBlijv	graslandBlijv	BG	BG	BG	BG	BG	BG	BG	BG	BG	0	0	0	9	0	9	0	0	20000	0.00767075443	0.162
Veen	265	265	266	265	265	265	259	259	259	mais	mais	mais	graslandBlijv	graslandBlijv	graslandBlijv	graslandTijd	graslandBlijv	graslandBlijv	BO	BO	BO	BG	BG	BG	GT	BG	BG	3	0	3	5	0	5	0	0	20000	0.04682164101	-9999.000
Zware zavel	265	265	265	0	0	0	0	0	0	unk	unk	unk	unk	unk	unk	graslandBlijv	graslandBlijv	graslandBlijv	UN	UN	UN	UN	UN	UN	BG	BG	BG	0	0	0	3	0	3	0	6	20000	0.02306979232	-9999.000
Lichte zavel	265	265	265	265	265	265	265	265	265	graslandBlijv	graslandBlijv	graslandBlijv	graslandBlijv	graslandBlijv	graslandBlijv	graslandBlijv	graslandBlijv	graslandBlijv	BG	BG	BG	BG	BG	BG	BG	BG	BG	0	0	0	9	0	9	0	0	20000	0.01214897795	0.283
Zware klei	265	265	265	265	265	265	265	265	265	graslandBlijv	graslandBlijv	graslandBlijv	graslandBlijv	graslandBlijv	graslandBlijv	graslandBlijv	graslandBlijv	graslandBlijv	BG	BG	BG	BG	BG	BG	BG	BG	BG	0	0	0	9	0	9	0	0	10000	0.01403524150	-9999.000
Zware klei	265	265	265	265	265	265	265	259	265	graslandBlijv	mais	graslandBlijv	graslandBlijv	graslandBlijv	graslandBlijv	graslandBlijv	graslandBlijv	graslandBlijv	BG	BO	BG	BG	BG	BG	BG	BG	BG	1	0	1	8	0	8	0	0	20000	0.01653344551	0.045
Zware klei	265	265	265	265	265	265	265	265	265	graslandBlijv	graslandBlijv	graslandBlijv	graslandBlijv	graslandBlijv	graslandBlijv	graslandBlijv	graslandBlijv	graslandBlijv	BG	BG	BG	BG	BG	BG	BG	BG	BG	0	0	0	9	0	9	0	0	5000	0.00000011000	-9999.000
Zware zavel	258	266	266	266	266	266	259	259	233	tarwe	mais	mais	graslandTijd	graslandTijd	graslandTijd	graslandTijd	graslandTijd	luzerne	BO	BO	BO	TG	TG	TG	GT	TG	BO	4	4	8	0	0	0	0	0	20000	0.07765722114	0.268
Lichte klei	265	265	265	265	265	265	265	265	265	graslandBlijv	graslandBlijv	graslandBlijv	graslandBlijv	graslandBlijv	graslandBlijv	graslandBlijv	graslandBlijv	graslandBlijv	BG	BG	BG	BG	BG	BG	BG	BG	BG	0	0	0	9	0	9	0	0	20000	0.01711254415	0.141
Lichte klei	266	266	266	266	259	259	265	259	259	mais	mais	graslandBlijv	mais	mais	graslandTijd	graslandTijd	graslandTijd	graslandTijd	BO	BO	BG	BO	BO	TG	GT	TG	TG	4	3	7	1	0	1	0	0	20000	0.01656356471	0.169
Zware zavel	233	2014	262	233	3730	256	1928	262	233	tarwe	uien	unk	bieten		tarwe	uien	aardappel	tarwe	BO	BO	UN	BO	UN	BO	BO	BO	BO	7	0	7	0	0	0	0	2	20000	0.00147733124	0.095
Lichte klei	265	265	265	265	265	265	265	265	265	graslandBlijv	graslandBlijv	graslandBlijv	graslandBlijv	graslandBlijv	graslandBlijv	graslandBlijv	graslandBlijv	graslandBlijv	BG	BG	BG	BG	BG	BG	BG	BG	BG	0	0	0	9	0	9	0	0	20000	0.02253394198	0.071
Zware klei	265	265	265	265	265	265	265	265	265	graslandBlijv	graslandBlijv	graslandBlijv	graslandBlijv	graslandBlijv	graslandBlijv	graslandBlijv	graslandBlijv	graslandBlijv	BG	BG	BG	BG	BG	BG	BG	BG	BG	0	0	0	9	0	9	0	0	20000	0.00000182743	0.064
Lichte zavel	266	266	2015	265	265	265	265	265	265	graslandBlijv	graslandBlijv	graslandBlijv	graslandBlijv	graslandBlijv	graslandBlijv	aardappel	graslandTijd	graslandTijd	BG	BG	BG	BG	BG	BG	BO	TG	TG	1	2	3	6	0	6	0	0	20000	0.00015006314	0.098
Zware klei	265	265	265	265	265	265	265	265	265	graslandBlijv	graslandBlijv	graslandBlijv	graslandBlijv	graslandBlijv	graslandBlijv	graslandBlijv	graslandBlijv	graslandBlijv	BG	BG	BG	BG	BG	BG	BG	BG	BG	0	0	0	9	0	9	0	0	20000	0.00293705041	0.074
Lichte klei	265	265	265	265	265	265	265	265	265	graslandBlijv	graslandBlijv	graslandBlijv	graslandBlijv	graslandBlijv	graslandBlijv	graslandBlijv	graslandBlijv	graslandBlijv	BG	BG	BG	BG	BG	BG	BG	BG	BG	0	0	0	9	0	9	0	0	20000	0.00183518319	0.171
	265	265	265	265	265	265	265	265	265	graslandBlijv	graslandBlijv	graslandBlijv	graslandBlijv	graslandBlijv	graslandBlijv	graslandBlijv	graslandBlijv	graslandBlijv	BG	BG	BG	BG	BG	BG	BG	BG	BG	0	0	0	9	0	9	0	0	20000	0.00021581335	-9999.000
	331	331	331	3718	3718	3718	2302	2302	2302	unk		unk				graslandNatuur	graslandNatuur	graslandNatuur	UN	UN	UN	UN	UN	UN	NG	NG	NG	0	0	0	0	3	3	0	6	20000	0.00425342134	0.131
	265	265	0	0	0	0	0	0	0	unk	unk	unk	unk	unk	unk	unk	graslandBlijv	graslandBlijv	UN	UN	UN	UN	UN	UN	UN	BG	BG	0	0	0	2	0	2	0	7	20000	0.01347753266	0.130
Zware klei	265	265	265	265	265	265	265	0	265	graslandBlijv	unk	graslandBlijv	graslandBlijv	graslandBlijv	graslandBlijv	graslandBlijv	graslandBlijv	graslandBlijv	BG	UN	BG	BG	BG	BG	BG	BG	BG	0	0	0	8	0	8	0	1	20000	0.00499886308	-9999.000
Lichte zavel	265	265	265	265	265	265	265	265	265	graslandBlijv	graslandBlijv	graslandBlijv	graslandBlijv	graslandBlijv	graslandBlijv	graslandBlijv	graslandBlijv	graslandBlijv	BG	BG	BG	BG	BG	BG	BG	BG	BG	0	0	0	9	0	9	0	0	10000	0.00497271311	0.130
Lichte klei	265	0	0	0	0	0	0	0	0	unk	unk	unk	unk	unk	unk	unk	unk	graslandBlijv	UN	UN	UN	UN	UN	UN	UN	UN	BG	0	0	0	1	0	1	0	8	2000	0.10651133965	0.137
Zware klei	266	266	259	265	265	265	265	265	265	graslandBlijv	graslandBlijv	graslandBlijv	graslandBlijv	graslandBlijv	graslandBlijv	mais	graslandTijd	graslandTijd	BG	BG	BG	BG	BG	BG	BO	TG	TG	1	2	3	6	0	6	0	0	20000	0.00230438295	0.116
Zware klei	265	265	265	265	265	265	265	265	265	graslandBlijv	graslandBlijv	graslandBlijv	graslandBlijv	graslandBlijv	graslandBlijv	graslandBlijv	graslandBlijv	graslandBlijv	BG	BG	BG	BG	BG	BG	BG	BG	BG	0	0	0	9	0	9	0	0	20000	0.00019997141	0.142
Zware klei	265	265	265	265	265	265	265	265	265	graslandBlijv	graslandBlijv	graslandBlijv	graslandBlijv	graslandBlijv	graslandBlijv	graslandBlijv	graslandBlijv	graslandBlijv	BG	BG	BG	BG	BG	BG	BG	BG	BG	0	0	0	9	0	9	0	0	10000	0.00060939885	-9999.000
Zware klei	265	265	265	265	265	265	265	265	265	graslandBlijv	graslandBlijv	graslandBlijv	graslandBlijv	graslandBlijv	graslandBlijv	graslandBlijv	graslandBlijv	graslandBlijv	BG	BG	BG	BG	BG	BG	BG	BG	BG	0	0	0	9	0	9	0	0	10000	0.02747248666	0.067
Zware zavel	265	265	0	0	0	0	0	0	0	unk	unk	unk	unk	unk	unk	unk	graslandBlijv	graslandBlijv	UN	UN	UN	UN	UN	UN	UN	BG	BG	0	0	0	2	0	2	0	7	20000	0.03138887291	-9999.000
Veen	265	265	265	265	265	265	265	265	265	graslandBlijv	graslandBlijv	graslandBlijv	graslandBlijv	graslandBlijv	graslandBlijv	graslandBlijv	graslandBlijv	graslandBlijv	BG	BG	BG	BG	BG	BG	BG	BG	BG	0	0	0	9	0	9	0	0	20000	0.00064895775	-9999.000
Veen	331	331	331	3718	265	265	265	265	2302	unk	graslandBlijv	graslandBlijv	graslandBlijv	graslandBlijv		graslandNatuur	graslandNatuur	graslandNatuur	UN	BG	BG	BG	BG	UN	NG	NG	NG	0	0	0	4	3	7	0	2	20000	0.15889792797	0.096
Lichte zavel	265	265	265	266	265	265	265	265	265	graslandBlijv	graslandBlijv	graslandBlijv	graslandBlijv	graslandBlijv	graslandTijd	graslandBlijv	graslandBlijv	graslandBlijv	BG	BG	BG	BG	BG	TG	BG	BG	BG	0	1	1	8	0	8	0	0	10000	0.00199708110	-9999.000
Lichte klei	265	265	265	265	0	265	265	265	265	graslandBlijv	graslandBlijv	graslandBlijv	graslandBlijv	unk	graslandBlijv	graslandBlijv	graslandBlijv	graslandBlijv	BG	BG	BG	BG	UN	BG	BG	BG	BG	0	0	0	8	0	8	0	1	10000	0.00580505507	0.136
Zware klei	265	265	265	265	265	265	265	265	265	graslandBlijv	graslandBlijv	graslandBlijv	graslandBlijv	graslandBlijv	graslandBlijv	graslandBlijv	graslandBlijv	graslandBlijv	BG	BG	BG	BG	BG	BG	BG	BG	BG	0	0	0	9	0	9	0	0	5000	0.01839903588	0.166
Lichte klei	265	265	265	265	265	265	265	265	265	graslandBlijv	graslandBlijv	graslandBlijv	graslandBlijv	graslandBlijv	graslandBlijv	graslandBlijv	graslandBlijv	graslandBlijv	BG	BG	BG	BG	BG	BG	BG	BG	BG	0	0	0	9	0	9	0	0	5000	0.00578826478	-9999.000
Zand	265	265	265	265	265	265	265	265	265	graslandBlijv	graslandBlijv	graslandBlijv	graslandBlijv	graslandBlijv	graslandBlijv	graslandBlijv	graslandBlijv	graslandBlijv	BG	BG	BG	BG	BG	BG	BG	BG	BG	0	0	0	9	0	9	0	0	20000	0.01147585262	0.156
Lichte klei	265	265	265	265	265	265	265	265	265	graslandBlijv	graslandBlijv	graslandBlijv	graslandBlijv	graslandBlijv	graslandBlijv	graslandBlijv	graslandBlijv	graslandBlijv	BG	BG	BG	BG	BG	BG	BG	BG	BG	0	0	0	9	0	9	0	0	20000	0.00086068144	-9999.000
Zware klei	265	0	0	0	0	0	0	0	0	unk	unk	unk	unk	unk	unk	unk	unk	graslandBlijv	UN	UN	UN	UN	UN	UN	UN	UN	BG	0	0	0	1	0	1	0	8	10000	0.25214614640	-9999.000
Zware klei	265	265	265	265	265	265	265	265	265	graslandBlijv	graslandBlijv	graslandBlijv	graslandBlijv	graslandBlijv	graslandBlijv	graslandBlijv	graslandBlijv	graslandBlijv	BG	BG	BG	BG	BG	BG	BG	BG	BG	0	0	0	9	0	9	0	0	10000	0.00440955181	0.116
Lichte klei	266	265	265	265	265	265	265	265	265	graslandBlijv	graslandBlijv	graslandBlijv	graslandBlijv	graslandBlijv	graslandBlijv	graslandBlijv	graslandBlijv	graslandTijd	BG	BG	BG	BG	BG	BG	BG	BG	TG	0	1	1	8	0	8	0	0	10000	0.00262613729	0.108
Lichte zavel	265	266	266	265	265	265	1928	265	233	tarwe	graslandBlijv	unk	graslandBlijv	graslandBlijv	graslandBlijv	graslandTijd	graslandTijd	graslandBlijv	BO	BG	UN	BG	BG	BG	GT	TG	BG	1	1	2	5	0	5	0	1	20000	0.00036907635	0.166
Zware klei	265	331	265	265	265	265	265	259	265	graslandBlijv	mais	graslandBlijv	graslandBlijv	graslandBlijv	graslandBlijv	graslandBlijv	graslandNatuur	graslandBlijv	BG	BO	BG	BG	BG	BG	BG	NG	BG	1	0	1	7	1	8	0	0	5000	0.01798226590	0.123
Zware klei	265	265	265	265	265	265	265	265	265	graslandBlijv	graslandBlijv	graslandBlijv	graslandBlijv	graslandBlijv	graslandBlijv	graslandBlijv	graslandBlijv	graslandBlijv	BG	BG	BG	BG	BG	BG	BG	BG	BG	0	0	0	9	0	9	0	0	5000	0.00019018040	-9999.000
Lichte klei	265	265	265	265	265	265	265	265	265	graslandBlijv	graslandBlijv	graslandBlijv	graslandBlijv	graslandBlijv	graslandBlijv	graslandBlijv	graslandBlijv	graslandBlijv	BG	BG	BG	BG	BG	BG	BG	BG	BG	0	0	0	9	0	9	0	0	20000	0.00522745810	0.079
Lichte klei	265	265	265	265	265	265	265	265	265	graslandBlijv	graslandBlijv	graslandBlijv	graslandBlijv	graslandBlijv	graslandBlijv	graslandBlijv	graslandBlijv	graslandBlijv	BG	BG	BG	BG	BG	BG	BG	BG	BG	0	0	0	9	0	9	0	0	20000	0.03453192890	0.119
Zware klei	265	265	265	265	265	265	265	265	265	graslandBlijv	graslandBlijv	graslandBlijv	graslandBlijv	graslandBlijv	graslandBlijv	graslandBlijv	graslandBlijv	graslandBlijv	BG	BG	BG	BG	BG	BG	BG	BG	BG	0	0	0	9	0	9	0	0	20000	0.00023300524	0.184
Lichte klei	336	336	331	3718	3718	3718	265	265	265	graslandBlijv	graslandBlijv	graslandBlijv				graslandNatuur	graslandNatuur	graslandNatuur	BG	BG	BG	UN	UN	UN	NG	NG	NG	0	0	0	3	3	6	0	3	20000	0.00233235863	0.124
Lichte zavel	265	265	265	265	265	265	265	265	265	graslandBlijv	graslandBlijv	graslandBlijv	graslandBlijv	graslandBlijv	graslandBlijv	graslandBlijv	graslandBlijv	graslandBlijv	BG	BG	BG	BG	BG	BG	BG	BG	BG	0	0	0	9	0	9	0	0	20000	0.11884318682	0.116
Lichte zavel	265	265	265	265	265	265	265	265	265	graslandBlijv	graslandBlijv	graslandBlijv	graslandBlijv	graslandBlijv	graslandBlijv	graslandBlijv	graslandBlijv	graslandBlijv	BG	BG	BG	BG	BG	BG	BG	BG	BG	0	0	0	9	0	9	0	0	20000	0.01042007390	0.108
Lichte klei	265	265	265	265	265	265	265	265	265	graslandBlijv	graslandBlijv	graslandBlijv	graslandBlijv	graslandBlijv	graslandBlijv	graslandBlijv	graslandBlijv	graslandBlijv	BG	BG	BG	BG	BG	BG	BG	BG	BG	0	0	0	9	0	9	0	0	10000	0.08736952266	0.108
Zware klei	265	265	265	265	265	265	265	265	265	graslandBlijv	graslandBlijv	graslandBlijv	graslandBlijv	graslandBlijv	graslandBlijv	graslandBlijv	graslandBlijv	graslandBlijv	BG	BG	BG	BG	BG	BG	BG	BG	BG	0	0	0	9	0	9	0	0	2000	0.02247143161	0.108
Zware zavel	265	265	265	265	265	265	265	265	265	graslandBlijv	graslandBlijv	graslandBlijv	graslandBlijv	graslandBlijv	graslandBlijv	graslandBlijv	graslandBlijv	graslandBlijv	BG	BG	BG	BG	BG	BG	BG	BG	BG	0	0	0	9	0	9	0	0	20000	0.09769958923	0.159
Zware zavel	265	265	265	265	265	265	265	265	265	graslandBlijv	graslandBlijv	graslandBlijv	graslandBlijv	graslandBlijv	graslandBlijv	graslandBlijv	graslandBlijv	graslandBlijv	BG	BG	BG	BG	BG	BG	BG	BG	BG	0	0	0	9	0	9	0	0	20000	0.09362871670	0.128
Veen	265	265	265	265	265	265	265	265	265	graslandBlijv	graslandBlijv	graslandBlijv	graslandBlijv	graslandBlijv	graslandBlijv	graslandBlijv	graslandBlijv	graslandBlijv	BG	BG	BG	BG	BG	BG	BG	BG	BG	0	0	0	9	0	9	0	0	20000	0.08119960453	-9999.000
Zware zavel	265	265	265	265	0	265	265	265	265	graslandBlijv	graslandBlijv	graslandBlijv	graslandBlijv	unk	graslandBlijv	graslandBlijv	graslandBlijv	graslandBlijv	BG	BG	BG	BG	UN	BG	BG	BG	BG	0	0	0	8	0	8	0	1	10000	0.00000050919	-9999.000
Lichte klei	266	265	265	265	265	265	265	265	265	graslandBlijv	graslandBlijv	graslandBlijv	graslandBlijv	graslandBlijv	graslandBlijv	graslandBlijv	graslandBlijv	graslandTijd	BG	BG	BG	BG	BG	BG	BG	BG	TG	0	1	1	8	0	8	0	0	20000	0.00307779997	-9999.000
Zware klei	265	265	265	265	265	265	265	265	265	graslandBlijv	graslandBlijv	graslandBlijv	graslandBlijv	graslandBlijv	graslandBlijv	graslandBlijv	graslandBlijv	graslandBlijv	BG	BG	BG	BG	BG	BG	BG	BG	BG	0	0	0	9	0	9	0	0	20000	0.05728130198	0.115
Zware klei	336	336	0	0	0	0	0	0	0	unk	unk	unk	unk	unk	unk	unk	graslandNatuur	graslandNatuur	UN	UN	UN	UN	UN	UN	UN	NG	NG	0	0	0	0	2	2	0	7	10000	0.00633573883	-9999.000
Lichte zavel	2015	233	256	3730	233	262	233	233	1928	unk	tarwe	tarwe	uien	tarwe		bieten	tarwe	aardappel	UN	BO	BO	BO	BO	UN	BO	BO	BO	7	0	7	0	0	0	0	2	20000	0.06672647273	0.304
Lichte klei	265	265	265	265	265	0	265	265	265	graslandBlijv	graslandBlijv	graslandBlijv	unk	graslandBlijv	graslandBlijv	graslandBlijv	graslandBlijv	graslandBlijv	BG	BG	BG	UN	BG	BG	BG	BG	BG	0	0	0	8	0	8	0	1	10000	0.00814748040	0.184
Zware zavel	265	0	0	0	0	0	0	0	0	unk	unk	unk	unk	unk	unk	unk	unk	graslandBlijv	UN	UN	UN	UN	UN	UN	UN	UN	BG	0	0	0	1	0	1	0	8	10000	0.64400797131	-9999.000
Lichte zavel	262	2015	259	256	256	3730	265	265	265	graslandBlijv	graslandBlijv	graslandBlijv		bieten	bieten	mais	aardappel	uien	BG	BG	BG	UN	BO	BO	BO	BO	BO	5	0	5	3	0	3	0	1	20000	0.08666402976	0.220
Lichte klei	265	265	265	265	265	265	265	265	265	graslandBlijv	graslandBlijv	graslandBlijv	graslandBlijv	graslandBlijv	graslandBlijv	graslandBlijv	graslandBlijv	graslandBlijv	BG	BG	BG	BG	BG	BG	BG	BG	BG	0	0	0	9	0	9	0	0	20000	0.02633496559	0.128
Zware klei	265	265	265	265	265	265	265	265	265	graslandBlijv	graslandBlijv	graslandBlijv	graslandBlijv	graslandBlijv	graslandBlijv	graslandBlijv	graslandBlijv	graslandBlijv	BG	BG	BG	BG	BG	BG	BG	BG	BG	0	0	0	9	0	9	0	0	10000	0.00050422057	0.112
Zware klei	265	265	265	265	265	265	265	265	265	graslandBlijv	graslandBlijv	graslandBlijv	graslandBlijv	graslandBlijv	graslandBlijv	graslandBlijv	graslandBlijv	graslandBlijv	BG	BG	BG	BG	BG	BG	BG	BG	BG	0	0	0	9	0	9	0	0	20000	0.00162861680	0.112
Zware klei	265	265	265	265	265	265	265	265	265	graslandBlijv	graslandBlijv	graslandBlijv	graslandBlijv	graslandBlijv	graslandBlijv	graslandBlijv	graslandBlijv	graslandBlijv	BG	BG	BG	BG	BG	BG	BG	BG	BG	0	0	0	9	0	9	0	0	10000	0.00538101697	0.102
Zware klei	265	265	265	265	265	265	265	265	265	graslandBlijv	graslandBlijv	graslandBlijv	graslandBlijv	graslandBlijv	graslandBlijv	graslandBlijv	graslandBlijv	graslandBlijv	BG	BG	BG	BG	BG	BG	BG	BG	BG	0	0	0	9	0	9	0	0	20000	0.00253933943	0.102
Lichte klei	265	265	265	266	266	266	266	259	266	graslandTijd	mais	graslandTijd	graslandTijd	graslandTijd	graslandTijd	graslandBlijv	graslandBlijv	graslandBlijv	TG	BO	TG	TG	TG	TG	BG	BG	BG	1	5	6	3	0	3	0	0	20000	0.00070087095	0.117
Lichte klei	265	265	265	265	265	265	266	266	266	graslandTijd	graslandTijd	graslandTijd	graslandBlijv	graslandBlijv	graslandBlijv	graslandBlijv	graslandBlijv	graslandBlijv	TG	TG	TG	BG	BG	BG	BG	BG	BG	0	3	3	6	0	6	0	0	20000	0.00054125396	-9999.000
Zware zavel	265	0	0	0	0	0	0	0	0	unk	unk	unk	unk	unk	unk	unk	unk	graslandBlijv	UN	UN	UN	UN	UN	UN	UN	UN	BG	0	0	0	1	0	1	0	8	10000	0.07922953162	-9999.000
Lichte klei	265	265	265	265	265	265	265	265	265	graslandBlijv	graslandBlijv	graslandBlijv	graslandBlijv	graslandBlijv	graslandBlijv	graslandBlijv	graslandBlijv	graslandBlijv	BG	BG	BG	BG	BG	BG	BG	BG	BG	0	0	0	9	0	9	0	0	10000	0.08284985568	-9999.000
Zware klei	265	265	265	265	265	265	265	265	265	graslandBlijv	graslandBlijv	graslandBlijv	graslandBlijv	graslandBlijv	graslandBlijv	graslandBlijv	graslandBlijv	graslandBlijv	BG	BG	BG	BG	BG	BG	BG	BG	BG	0	0	0	9	0	9	0	0	20000	0.00011497624	0.126
Lichte klei	265	265	265	265	265	265	265	265	265	graslandBlijv	graslandBlijv	graslandBlijv	graslandBlijv	graslandBlijv	graslandBlijv	graslandBlijv	graslandBlijv	graslandBlijv	BG	BG	BG	BG	BG	BG	BG	BG	BG	0	0	0	9	0	9	0	0	10000	0.04489564550	0.068
Lichte zavel	265	265	265	266	266	266	266	265	266	graslandTijd	graslandBlijv	graslandTijd	graslandTijd	graslandTijd	graslandTijd	graslandBlijv	graslandBlijv	graslandBlijv	TG	BG	TG	TG	TG	TG	BG	BG	BG	0	5	5	4	0	4	0	0	20000	0.00300782071	0.153
Zware klei	265	265	265	265	265	265	265	265	265	graslandBlijv	graslandBlijv	graslandBlijv	graslandBlijv	graslandBlijv	graslandBlijv	graslandBlijv	graslandBlijv	graslandBlijv	BG	BG	BG	BG	BG	BG	BG	BG	BG	0	0	0	9	0	9	0	0	20000	0.00116295237	0.151
Zware klei	336	336	0	0	0	0	0	0	0	unk	unk	unk	unk	unk	unk	unk	graslandNatuur	graslandNatuur	UN	UN	UN	UN	UN	UN	UN	NG	NG	0	0	0	0	2	2	0	7	10000	0.00416954371	0.098
Zware zavel	265	266	265	265	0	0	265	0	0	unk	unk	graslandBlijv	unk	unk	graslandBlijv	graslandBlijv	graslandTijd	graslandBlijv	UN	UN	BG	UN	UN	BG	BG	TG	BG	0	1	1	4	0	4	0	4	20000	0.10805346059	-9999.000
	265	265	265	265	265	265	265	0	265	graslandBlijv	unk	graslandBlijv	graslandBlijv	graslandBlijv	graslandBlijv	graslandBlijv	graslandBlijv	graslandBlijv	BG	UN	BG	BG	BG	BG	BG	BG	BG	0	0	0	8	0	8	0	1	20000	0.00036032623	0.086
	336	336	0	0	0	0	0	0	0	unk	unk	unk	unk	unk	unk	unk	graslandNatuur	graslandNatuur	UN	UN	UN	UN	UN	UN	UN	NG	NG	0	0	0	0	2	2	0	7	10000	0.00002593185	-9999.000
	233	256	2015	233	234	256	233	233	1928	unk	tarwe	tarwe	bieten	tarwe	tarwe	aardappel	bieten	tarwe	UN	BO	BO	BO	BO	BO	BO	BO	BO	8	0	8	0	0	0	0	1	20000	0.11451235556	0.163
Veen	265	265	265	265	265	265	265	265	265	graslandBlijv	graslandBlijv	graslandBlijv	graslandBlijv	graslandBlijv	graslandBlijv	graslandBlijv	graslandBlijv	graslandBlijv	BG	BG	BG	BG	BG	BG	BG	BG	BG	0	0	0	9	0	9	0	0	20000	0.00175417648	-9999.000
Veen	265	0	0	0	0	0	0	0	0	unk	unk	unk	unk	unk	unk	unk	unk	graslandBlijv	UN	UN	UN	UN	UN	UN	UN	UN	BG	0	0	0	1	0	1	0	8	20000	0.05668051226	-9999.000
Zware klei	265	265	265	265	265	265	265	265	265	graslandBlijv	graslandBlijv	graslandBlijv	graslandBlijv	graslandBlijv	graslandBlijv	graslandBlijv	graslandBlijv	graslandBlijv	BG	BG	BG	BG	BG	BG	BG	BG	BG	0	0	0	9	0	9	0	0	10000	0.00080072475	0.102
Zware klei	265	265	265	265	265	265	265	265	265	graslandBlijv	graslandBlijv	graslandBlijv	graslandBlijv	graslandBlijv	graslandBlijv	graslandBlijv	graslandBlijv	graslandBlijv	BG	BG	BG	BG	BG	BG	BG	BG	BG	0	0	0	9	0	9	0	0	10000	0.00270992908	-9999.000
Zware klei	265	265	0	0	0	265	265	0	265	graslandBlijv	unk	graslandBlijv	graslandBlijv	unk	unk	unk	graslandBlijv	graslandBlijv	BG	UN	BG	BG	UN	UN	UN	BG	BG	0	0	0	5	0	5	0	4	20000	0.03351359166	-9999.000
Zware klei	265	265	265	265	265	265	265	265	265	graslandBlijv	graslandBlijv	graslandBlijv	graslandBlijv	graslandBlijv	graslandBlijv	graslandBlijv	graslandBlijv	graslandBlijv	BG	BG	BG	BG	BG	BG	BG	BG	BG	0	0	0	9	0	9	0	0	20000	0.00073815598	0.181
Zware klei	265	265	265	265	265	265	265	265	265	graslandBlijv	graslandBlijv	graslandBlijv	graslandBlijv	graslandBlijv	graslandBlijv	graslandBlijv	graslandBlijv	graslandBlijv	BG	BG	BG	BG	BG	BG	BG	BG	BG	0	0	0	9	0	9	0	0	20000	0.20789863348	-9999.000
Lichte klei	331	331	331	3718	3718	3718	265	265	2302	unk	graslandBlijv	graslandBlijv				graslandNatuur	graslandNatuur	graslandNatuur	UN	BG	BG	UN	UN	UN	NG	NG	NG	0	0	0	2	3	5	0	4	20000	0.05006296186	0.087
Veen	265	265	265	265	265	265	265	265	265	graslandBlijv	graslandBlijv	graslandBlijv	graslandBlijv	graslandBlijv	graslandBlijv	graslandBlijv	graslandBlijv	graslandBlijv	BG	BG	BG	BG	BG	BG	BG	BG	BG	0	0	0	9	0	9	0	0	20000	0.00064227475	0.116
Zware klei	265	265	265	265	265	265	265	265	265	graslandBlijv	graslandBlijv	graslandBlijv	graslandBlijv	graslandBlijv	graslandBlijv	graslandBlijv	graslandBlijv	graslandBlijv	BG	BG	BG	BG	BG	BG	BG	BG	BG	0	0	0	9	0	9	0	0	20000	0.02994958967	0.177
Lichte klei	265	265	265	265	265	265	265	265	265	graslandBlijv	graslandBlijv	graslandBlijv	graslandBlijv	graslandBlijv	graslandBlijv	graslandBlijv	graslandBlijv	graslandBlijv	BG	BG	BG	BG	BG	BG	BG	BG	BG	0	0	0	9	0	9	0	0	20000	0.00003391806	0.095
Zware klei	265	265	0	0	0	0	0	0	0	unk	unk	unk	unk	unk	unk	unk	graslandBlijv	graslandBlijv	UN	UN	UN	UN	UN	UN	UN	BG	BG	0	0	0	2	0	2	0	7	20000	0.00689720273	-9999.000
Zware klei	265	265	0	0	0	0	0	0	0	unk	unk	unk	unk	unk	unk	unk	graslandBlijv	graslandBlijv	UN	UN	UN	UN	UN	UN	UN	BG	BG	0	0	0	2	0	2	0	7	20000	0.35246892126	0.063
Zware klei	265	265	265	265	265	265	265	265	265	graslandBlijv	graslandBlijv	graslandBlijv	graslandBlijv	graslandBlijv	graslandBlijv	graslandBlijv	graslandBlijv	graslandBlijv	BG	BG	BG	BG	BG	BG	BG	BG	BG	0	0	0	9	0	9	0	0	20000	0.00064871343	0.129
Zware klei	265	265	265	265	265	265	265	265	265	graslandBlijv	graslandBlijv	graslandBlijv	graslandBlijv	graslandBlijv	graslandBlijv	graslandBlijv	graslandBlijv	graslandBlijv	BG	BG	BG	BG	BG	BG	BG	BG	BG	0	0	0	9	0	9	0	0	20000	0.00428582272	0.143
Lichte zavel	265	265	265	0	0	0	0	0	0	unk	unk	unk	unk	unk	unk	graslandBlijv	graslandBlijv	graslandBlijv	UN	UN	UN	UN	UN	UN	BG	BG	BG	0	0	0	3	0	3	0	6	20000	0.00330186346	-9999.000
Zware zavel	265	265	265	265	265	265	265	265	265	graslandBlijv	graslandBlijv	graslandBlijv	graslandBlijv	graslandBlijv	graslandBlijv	graslandBlijv	graslandBlijv	graslandBlijv	BG	BG	BG	BG	BG	BG	BG	BG	BG	0	0	0	9	0	9	0	0	20000	0.01733171167	0.084
Lichte klei	265	265	265	265	265	265	265	265	265	graslandBlijv	graslandBlijv	graslandBlijv	graslandBlijv	graslandBlijv	graslandBlijv	graslandBlijv	graslandBlijv	graslandBlijv	BG	BG	BG	BG	BG	BG	BG	BG	BG	0	0	0	9	0	9	0	0	20000	0.00580861071	-9999.000
Zand	265	265	265	265	265	265	265	265	265	graslandBlijv	graslandBlijv	graslandBlijv	graslandBlijv	graslandBlijv	graslandBlijv	graslandBlijv	graslandBlijv	graslandBlijv	BG	BG	BG	BG	BG	BG	BG	BG	BG	0	0	0	9	0	9	0	0	20000	0.16234040995	0.110
Moerig op zand	265	265	265	265	265	265	265	265	265	graslandBlijv	graslandBlijv	graslandBlijv	graslandBlijv	graslandBlijv	graslandBlijv	graslandBlijv	graslandBlijv	graslandBlijv	BG	BG	BG	BG	BG	BG	BG	BG	BG	0	0	0	9	0	9	0	0	20000	0.02530118431	0.085
Zware klei	265	265	265	0	0	0	265	265	265	graslandBlijv	graslandBlijv	graslandBlijv	unk	unk	unk	graslandBlijv	graslandBlijv	graslandBlijv	BG	BG	BG	UN	UN	UN	BG	BG	BG	0	0	0	6	0	6	0	3	20000	0.01904050466	-9999.000
Lichte klei	265	265	265	265	265	265	265	265	265	graslandBlijv	graslandBlijv	graslandBlijv	graslandBlijv	graslandBlijv	graslandBlijv	graslandBlijv	graslandBlijv	graslandBlijv	BG	BG	BG	BG	BG	BG	BG	BG	BG	0	0	0	9	0	9	0	0	10000	0.00533526861	-9999.000
Lichte klei	265	265	265	265	265	265	265	265	265	graslandBlijv	graslandBlijv	graslandBlijv	graslandBlijv	graslandBlijv	graslandBlijv	graslandBlijv	graslandBlijv	graslandBlijv	BG	BG	BG	BG	BG	BG	BG	BG	BG	0	0	0	9	0	9	0	0	20000	0.01298784685	0.109
Lichte zavel	265	265	265	265	265	265	265	265	265	graslandBlijv	graslandBlijv	graslandBlijv	graslandBlijv	graslandBlijv	graslandBlijv	graslandBlijv	graslandBlijv	graslandBlijv	BG	BG	BG	BG	BG	BG	BG	BG	BG	0	0	0	9	0	9	0	0	20000	0.00630932315	0.118
Lichte klei	265	265	265	265	265	265	265	265	265	graslandBlijv	graslandBlijv	graslandBlijv	graslandBlijv	graslandBlijv	graslandBlijv	graslandBlijv	graslandBlijv	graslandBlijv	BG	BG	BG	BG	BG	BG	BG	BG	BG	0	0	0	9	0	9	0	0	20000	0.01151391158	0.099
Lichte zavel	234	2014	262	234	2951	236	1911	234	0	unk	tarwe	unk	gerst		tarwe	uien	aardappel	tarwe	UN	BO	UN	BO	UN	BO	BO	BO	BO	6	0	6	0	0	0	0	3	20000	0.01454624840	0.138
Lichte klei	266	266	266	266	266	259	259	234	1909	unk	tarwe	mais	mais	graslandTijd	graslandTijd	graslandTijd	graslandTijd	graslandTijd	UN	BO	BO	BO	TG	TG	GT	TG	TG	3	4	7	0	0	0	0	1	20000	0.00310986668	0.152
Zware klei	265	265	265	265	265	265	265	265	265	graslandBlijv	graslandBlijv	graslandBlijv	graslandBlijv	graslandBlijv	graslandBlijv	graslandBlijv	graslandBlijv	graslandBlijv	BG	BG	BG	BG	BG	BG	BG	BG	BG	0	0	0	9	0	9	0	0	2000	0.00041192250	0.087
Zware zavel	265	265	265	265	265	265	265	256	265	graslandBlijv	bieten	graslandBlijv	graslandBlijv	graslandBlijv	graslandBlijv	graslandBlijv	graslandBlijv	graslandBlijv	BG	BO	BG	BG	BG	BG	BG	BG	BG	1	0	1	8	0	8	0	0	10000	0.00352979131	0.152
Zware zavel	265	265	265	265	265	265	265	256	265	graslandBlijv	bieten	graslandBlijv	graslandBlijv	graslandBlijv	graslandBlijv	graslandBlijv	graslandBlijv	graslandBlijv	BG	BO	BG	BG	BG	BG	BG	BG	BG	1	0	1	8	0	8	0	0	20000	0.00279666460	0.152
Zware zavel	265	265	265	265	265	265	265	265	265	graslandBlijv	graslandBlijv	graslandBlijv	graslandBlijv	graslandBlijv	graslandBlijv	graslandBlijv	graslandBlijv	graslandBlijv	BG	BG	BG	BG	BG	BG	BG	BG	BG	0	0	0	9	0	9	0	0	20000	0.00760804557	-9999.000
Lichte klei	265	265	265	265	0	265	265	265	265	graslandBlijv	graslandBlijv	graslandBlijv	graslandBlijv	unk	graslandBlijv	graslandBlijv	graslandBlijv	graslandBlijv	BG	BG	BG	BG	UN	BG	BG	BG	BG	0	0	0	8	0	8	0	1	10000	0.00459574090	0.125
Lichte klei	265	265	265	265	265	265	265	265	265	graslandBlijv	graslandBlijv	graslandBlijv	graslandBlijv	graslandBlijv	graslandBlijv	graslandBlijv	graslandBlijv	graslandBlijv	BG	BG	BG	BG	BG	BG	BG	BG	BG	0	0	0	9	0	9	0	0	10000	0.00351783351	0.150
Lichte klei	266	266	266	266	266	266	259	259	259	mais	mais	mais	graslandTijd	graslandTijd	graslandTijd	graslandTijd	graslandTijd	graslandTijd	BO	BO	BO	TG	TG	TG	GT	TG	TG	3	5	8	0	0	0	0	0	5000	0.00065335105	0.154
Zware klei	265	265	265	265	265	265	265	265	265	graslandBlijv	graslandBlijv	graslandBlijv	graslandBlijv	graslandBlijv	graslandBlijv	graslandBlijv	graslandBlijv	graslandBlijv	BG	BG	BG	BG	BG	BG	BG	BG	BG	0	0	0	9	0	9	0	0	5000	0.00021116506	0.108
Zware klei	331	331	265	265	265	265	265	265	265	graslandBlijv	graslandBlijv	graslandBlijv	graslandBlijv	graslandBlijv	graslandBlijv	graslandBlijv	graslandNatuur	graslandNatuur	BG	BG	BG	BG	BG	BG	BG	NG	NG	0	0	0	7	2	9	0	0	20000	0.00023103545	0.125
Zware klei	265	265	265	265	265	265	265	265	265	graslandBlijv	graslandBlijv	graslandBlijv	graslandBlijv	graslandBlijv	graslandBlijv	graslandBlijv	graslandBlijv	graslandBlijv	BG	BG	BG	BG	BG	BG	BG	BG	BG	0	0	0	9	0	9	0	0	10000	0.02604575556	-9999.000
Lichte klei	265	265	265	265	265	265	265	265	265	graslandBlijv	graslandBlijv	graslandBlijv	graslandBlijv	graslandBlijv	graslandBlijv	graslandBlijv	graslandBlijv	graslandBlijv	BG	BG	BG	BG	BG	BG	BG	BG	BG	0	0	0	9	0	9	0	0	10000	0.00069792758	-9999.000
Lichte zavel	265	265	265	265	265	265	265	265	265	graslandBlijv	graslandBlijv	graslandBlijv	graslandBlijv	graslandBlijv	graslandBlijv	graslandBlijv	graslandBlijv	graslandBlijv	BG	BG	BG	BG	BG	BG	BG	BG	BG	0	0	0	9	0	9	0	0	10000	0.00050076798	0.102
Lichte klei	265	265	265	265	265	265	265	265	265	graslandBlijv	graslandBlijv	graslandBlijv	graslandBlijv	graslandBlijv	graslandBlijv	graslandBlijv	graslandBlijv	graslandBlijv	BG	BG	BG	BG	BG	BG	BG	BG	BG	0	0	0	9	0	9	0	0	10000	0.00295683206	0.202
Lichte klei	2015	233	233	3730	258	258	258	258	1928	unk	luzerne	luzerne	luzerne	luzerne		tarwe	tarwe	aardappel	UN	BO	BO	BO	BO	UN	BO	BO	BO	7	0	7	0	0	0	0	2	20000	0.11380478127	0.073
Zware zavel	2015	262	233	3730	266	266	258	258	1928	unk	luzerne	luzerne	graslandTijd	graslandTijd		tarwe	uien	aardappel	UN	BO	BO	TG	TG	UN	BO	BO	BO	5	2	7	0	0	0	0	2	20000	0.07168646906	0.293
Zware klei	265	265	0	0	0	265	265	265	265	graslandBlijv	graslandBlijv	graslandBlijv	graslandBlijv	unk	unk	unk	graslandBlijv	graslandBlijv	BG	BG	BG	BG	UN	UN	UN	BG	BG	0	0	0	6	0	6	0	3	20000	0.00025456557	-9999.000
Lichte zavel	265	265	265	265	265	265	265	265	265	graslandBlijv	graslandBlijv	graslandBlijv	graslandBlijv	graslandBlijv	graslandBlijv	graslandBlijv	graslandBlijv	graslandBlijv	BG	BG	BG	BG	BG	BG	BG	BG	BG	0	0	0	9	0	9	0	0	5000	0.00607266884	0.113
Zware zavel	383	2015	262	234	3730	258	1926	262	258	luzerne	uien	uien	luzerne		tarwe	uien	aardappel	graslandTijd	BO	BO	BO	BO	UN	BO	BO	BO	TG	7	1	8	0	0	0	0	1	20000	0.01859095008	0.235
Lichte zavel	233	2015	262	256	3730	233	1928	256	234	tarwe	bieten	unk	tarwe		bieten	uien	aardappel	tarwe	BO	BO	UN	BO	UN	BO	BO	BO	BO	7	0	7	0	0	0	0	2	20000	0.24583802409	0.162
Zware klei	265	265	265	265	265	265	265	265	265	graslandBlijv	graslandBlijv	graslandBlijv	graslandBlijv	graslandBlijv	graslandBlijv	graslandBlijv	graslandBlijv	graslandBlijv	BG	BG	BG	BG	BG	BG	BG	BG	BG	0	0	0	9	0	9	0	0	20000	0.00203770000	0.196
Lichte klei	265	265	265	265	265	265	265	265	265	graslandBlijv	graslandBlijv	graslandBlijv	graslandBlijv	graslandBlijv	graslandBlijv	graslandBlijv	graslandBlijv	graslandBlijv	BG	BG	BG	BG	BG	BG	BG	BG	BG	0	0	0	9	0	9	0	0	5000	0.00859440836	0.133
Veen	265	265	265	265	265	265	265	265	265	graslandBlijv	graslandBlijv	graslandBlijv	graslandBlijv	graslandBlijv	graslandBlijv	graslandBlijv	graslandBlijv	graslandBlijv	BG	BG	BG	BG	BG	BG	BG	BG	BG	0	0	0	9	0	9	0	0	20000	0.00000826793	-9999.000
Zware klei	265	265	265	265	265	265	265	265	265	graslandBlijv	graslandBlijv	graslandBlijv	graslandBlijv	graslandBlijv	graslandBlijv	graslandBlijv	graslandBlijv	graslandBlijv	BG	BG	BG	BG	BG	BG	BG	BG	BG	0	0	0	9	0	9	0	0	20000	0.00041891650	0.118
Lichte klei	336	331	331	265	265	265	2301	265	2301	unk	graslandBlijv	unk	graslandBlijv	graslandBlijv	graslandBlijv	graslandNatuur	graslandNatuur	graslandNatuur	UN	BG	UN	BG	BG	BG	NG	NG	NG	0	0	0	4	3	7	0	2	20000	0.00601296488	0.087
Zware klei	265	265	265	265	265	265	265	265	265	graslandBlijv	graslandBlijv	graslandBlijv	graslandBlijv	graslandBlijv	graslandBlijv	graslandBlijv	graslandBlijv	graslandBlijv	BG	BG	BG	BG	BG	BG	BG	BG	BG	0	0	0	9	0	9	0	0	20000	0.00056097662	0.105
Lichte zavel	256	233	2014	233	256	233	262	256	1909	unk	bieten	uien	tarwe	bieten	tarwe	aardappel	tarwe	bieten	UN	BO	BO	BO	BO	BO	BO	BO	BO	8	0	8	0	0	0	0	1	10000	0.13086967139	0.153
Lichte zavel	2014	256	233	233	2951	233	233	1926	256	bieten	uien	tarwe	tarwe		tarwe	tarwe	bieten	aardappel	BO	BO	BO	BO	UN	BO	BO	BO	BO	8	0	8	0	0	0	0	1	10000	0.00921384376	0.246
Lichte klei	259	265	265	265	265	265	265	265	265	graslandBlijv	graslandBlijv	graslandBlijv	graslandBlijv	graslandBlijv	graslandBlijv	graslandBlijv	graslandBlijv	mais	BG	BG	BG	BG	BG	BG	BG	BG	BO	1	0	1	8	0	8	0	0	5000	0.00181187609	0.103
Lichte zavel	265	265	265	265	265	265	265	265	265	graslandBlijv	graslandBlijv	graslandBlijv	graslandBlijv	graslandBlijv	graslandBlijv	graslandBlijv	graslandBlijv	graslandBlijv	BG	BG	BG	BG	BG	BG	BG	BG	BG	0	0	0	9	0	9	0	0	20000	0.00677568434	0.101
Lichte zavel	265	265	265	266	266	265	265	265	265	graslandBlijv	graslandBlijv	graslandBlijv	graslandBlijv	graslandTijd	graslandTijd	graslandBlijv	graslandBlijv	graslandBlijv	BG	BG	BG	BG	TG	TG	BG	BG	BG	0	2	2	7	0	7	0	0	20000	0.00399323694	0.166
Zware klei	265	265	265	265	266	266	259	259	259	mais	mais	mais	graslandTijd	graslandTijd	graslandBlijv	graslandBlijv	graslandBlijv	graslandBlijv	BO	BO	BO	TG	TG	BG	BG	BG	BG	3	2	5	4	0	4	0	0	10000	0.00561054422	0.116
Zware zavel	259	2014	259	259	3730	259	1928	236	2651	unk	gerst	unk	mais		mais	mais	aardappel	mais	UN	BO	UN	BO	UN	BO	BO	BO	BO	6	0	6	0	0	0	0	3	10000	0.00800517618	0.160
Zware klei	265	265	265	265	265	266	266	266	266	graslandTijd	graslandTijd	graslandTijd	graslandTijd	graslandBlijv	graslandBlijv	graslandBlijv	graslandBlijv	graslandBlijv	TG	TG	TG	TG	BG	BG	BG	BG	BG	0	4	4	5	0	5	0	0	20000	0.00780968906	0.132
Lichte klei	265	265	265	265	265	265	265	265	265	graslandBlijv	graslandBlijv	graslandBlijv	graslandBlijv	graslandBlijv	graslandBlijv	graslandBlijv	graslandBlijv	graslandBlijv	BG	BG	BG	BG	BG	BG	BG	BG	BG	0	0	0	9	0	9	0	0	10000	0.00925624482	-9999.000
Zware klei	265	265	265	265	265	265	265	265	265	graslandBlijv	graslandBlijv	graslandBlijv	graslandBlijv	graslandBlijv	graslandBlijv	graslandBlijv	graslandBlijv	graslandBlijv	BG	BG	BG	BG	BG	BG	BG	BG	BG	0	0	0	9	0	9	0	0	10000	0.00034830884	0.292
Zware klei	265	265	265	265	265	265	265	265	265	graslandBlijv	graslandBlijv	graslandBlijv	graslandBlijv	graslandBlijv	graslandBlijv	graslandBlijv	graslandBlijv	graslandBlijv	BG	BG	BG	BG	BG	BG	BG	BG	BG	0	0	0	9	0	9	0	0	20000	0.03672229519	0.164
Zware klei	265	0	0	0	0	0	0	0	0	unk	unk	unk	unk	unk	unk	unk	unk	graslandBlijv	UN	UN	UN	UN	UN	UN	UN	UN	BG	0	0	0	1	0	1	0	8	10000	0.18803049103	-9999.000
Zware zavel	265	0	0	0	0	266	2030	236	266	graslandTijd	gerst	unk	graslandTijd	unk	unk	unk	unk	graslandBlijv	TG	BO	UN	TG	UN	UN	UN	UN	BG	1	2	3	1	0	1	0	5	20000	0.55998848483	0.080
Lichte klei	265	265	265	0	0	0	0	0	0	unk	unk	unk	unk	unk	unk	graslandBlijv	graslandBlijv	graslandBlijv	UN	UN	UN	UN	UN	UN	BG	BG	BG	0	0	0	3	0	3	0	6	5000	0.05748525769	0.135
Zware klei	265	265	265	265	265	265	265	265	265	graslandBlijv	graslandBlijv	graslandBlijv	graslandBlijv	graslandBlijv	graslandBlijv	graslandBlijv	graslandBlijv	graslandBlijv	BG	BG	BG	BG	BG	BG	BG	BG	BG	0	0	0	9	0	9	0	0	20000	0.04301811602	0.273
	265	0	265	265	0	265	265	265	265	graslandBlijv	graslandBlijv	graslandBlijv	graslandBlijv	unk	graslandBlijv	graslandBlijv	unk	graslandBlijv	BG	BG	BG	BG	UN	BG	BG	UN	BG	0	0	0	7	0	7	0	2	10000	0.12792902087	-9999.000
	265	0	0	0	0	0	0	0	0	unk	unk	unk	unk	unk	unk	unk	unk	graslandBlijv	UN	UN	UN	UN	UN	UN	UN	UN	BG	0	0	0	1	0	1	0	8	10000	0.03748802189	-9999.000
	265	0	0	0	0	0	0	0	0	unk	unk	unk	unk	unk	unk	unk	unk	graslandBlijv	UN	UN	UN	UN	UN	UN	UN	UN	BG	0	0	0	1	0	1	0	8	20000	0.11765399656	-9999.000
Zware klei	265	265	265	265	265	265	265	265	265	graslandBlijv	graslandBlijv	graslandBlijv	graslandBlijv	graslandBlijv	graslandBlijv	graslandBlijv	graslandBlijv	graslandBlijv	BG	BG	BG	BG	BG	BG	BG	BG	BG	0	0	0	9	0	9	0	0	20000	0.00617663799	0.185
Lichte zavel	233	2015	259	672	256	3730	262	2030	236	gerst		uien		bieten		mais	aardappel	tarwe	BO	UN	BO	UN	BO	UN	BO	BO	BO	6	0	6	0	0	0	0	3	20000	0.00154142052	-9999.000
Lichte klei	265	265	265	265	265	265	265	265	265	graslandBlijv	graslandBlijv	graslandBlijv	graslandBlijv	graslandBlijv	graslandBlijv	graslandBlijv	graslandBlijv	graslandBlijv	BG	BG	BG	BG	BG	BG	BG	BG	BG	0	0	0	9	0	9	0	0	20000	0.00058618163	0.181
Zware klei	265	265	265	265	265	266	266	266	266	graslandTijd	graslandTijd	graslandTijd	graslandTijd	graslandBlijv	graslandBlijv	graslandBlijv	graslandBlijv	graslandBlijv	TG	TG	TG	TG	BG	BG	BG	BG	BG	0	4	4	5	0	5	0	0	20000	0.00148544078	0.104
Zware zavel	2015	233	233	3730	234	262	233	256	1928	unk	bieten	tarwe	uien	tarwe		tarwe	tarwe	aardappel	UN	BO	BO	BO	BO	UN	BO	BO	BO	7	0	7	0	0	0	0	2	20000	0.00027563404	-9999.000
Zware klei	265	265	265	265	265	265	265	265	265	graslandBlijv	graslandBlijv	graslandBlijv	graslandBlijv	graslandBlijv	graslandBlijv	graslandBlijv	graslandBlijv	graslandBlijv	BG	BG	BG	BG	BG	BG	BG	BG	BG	0	0	0	9	0	9	0	0	20000	0.02410288458	0.066
Lichte zavel	266	2015	259	265	266	266	266	259	266	graslandTijd	mais	graslandTijd	graslandTijd	graslandTijd	graslandBlijv	mais	aardappel	graslandTijd	TG	BO	TG	TG	TG	BG	BO	BO	TG	3	5	8	1	0	1	0	0	10000	0.00367972338	0.168
Lichte zavel	265	265	0	0	0	0	265	265	265	graslandBlijv	graslandBlijv	graslandBlijv	unk	unk	unk	unk	graslandBlijv	graslandBlijv	BG	BG	BG	UN	UN	UN	UN	BG	BG	0	0	0	5	0	5	0	4	20000	0.00080044454	0.192
Lichte klei	265	265	265	265	265	265	265	265	265	graslandBlijv	graslandBlijv	graslandBlijv	graslandBlijv	graslandBlijv	graslandBlijv	graslandBlijv	graslandBlijv	graslandBlijv	BG	BG	BG	BG	BG	BG	BG	BG	BG	0	0	0	9	0	9	0	0	10000	0.00557603367	0.121
Lichte zavel	234	234	2014	234	234	2951	236	1911	234	tarwe		gerst		tarwe	tarwe	aardappel	tarwe	tarwe	BO	UN	BO	UN	BO	BO	BO	BO	BO	7	0	7	0	0	0	0	2	20000	0.01201333770	0.214
Lichte klei	265	265	265	265	265	265	265	265	265	graslandBlijv	graslandBlijv	graslandBlijv	graslandBlijv	graslandBlijv	graslandBlijv	graslandBlijv	graslandBlijv	graslandBlijv	BG	BG	BG	BG	BG	BG	BG	BG	BG	0	0	0	9	0	9	0	0	20000	0.00239472701	-9999.000
Lichte klei	265	265	265	265	265	265	0	0	265	graslandBlijv	unk	unk	graslandBlijv	graslandBlijv	graslandBlijv	graslandBlijv	graslandBlijv	graslandBlijv	BG	UN	UN	BG	BG	BG	BG	BG	BG	0	0	0	7	0	7	0	2	20000	0.00040418926	-9999.000
Zware klei	265	265	265	265	265	265	0	0	265	graslandBlijv	unk	unk	graslandBlijv	graslandBlijv	graslandBlijv	graslandBlijv	graslandBlijv	graslandBlijv	BG	UN	UN	BG	BG	BG	BG	BG	BG	0	0	0	7	0	7	0	2	20000	0.00139053196	0.076
Zware klei	265	265	265	265	265	265	265	265	265	graslandBlijv	graslandBlijv	graslandBlijv	graslandBlijv	graslandBlijv	graslandBlijv	graslandBlijv	graslandBlijv	graslandBlijv	BG	BG	BG	BG	BG	BG	BG	BG	BG	0	0	0	9	0	9	0	0	10000	0.00229297037	0.069
Lichte klei	265	265	265	265	265	259	265	265	259	mais	graslandBlijv	graslandBlijv	mais	graslandBlijv	graslandBlijv	graslandBlijv	graslandBlijv	graslandBlijv	BO	BG	BG	BO	BG	BG	BG	BG	BG	2	0	2	7	0	7	0	0	10000	0.02072758220	0.103
Zware klei	265	265	265	265	265	265	265	265	265	graslandBlijv	graslandBlijv	graslandBlijv	graslandBlijv	graslandBlijv	graslandBlijv	graslandBlijv	graslandBlijv	graslandBlijv	BG	BG	BG	BG	BG	BG	BG	BG	BG	0	0	0	9	0	9	0	0	20000	0.02285364049	0.144
Zware klei	265	265	265	265	265	265	265	265	265	graslandBlijv	graslandBlijv	graslandBlijv	graslandBlijv	graslandBlijv	graslandBlijv	graslandBlijv	graslandBlijv	graslandBlijv	BG	BG	BG	BG	BG	BG	BG	BG	BG	0	0	0	9	0	9	0	0	10000	0.00669611357	0.178
Zware klei	265	265	265	265	265	265	265	265	265	graslandBlijv	graslandBlijv	graslandBlijv	graslandBlijv	graslandBlijv	graslandBlijv	graslandBlijv	graslandBlijv	graslandBlijv	BG	BG	BG	BG	BG	BG	BG	BG	BG	0	0	0	9	0	9	0	0	20000	0.00633350299	0.086
Zware klei	265	265	265	265	265	265	265	265	265	graslandBlijv	graslandBlijv	graslandBlijv	graslandBlijv	graslandBlijv	graslandBlijv	graslandBlijv	graslandBlijv	graslandBlijv	BG	BG	BG	BG	BG	BG	BG	BG	BG	0	0	0	9	0	9	0	0	20000	0.00128964379	0.079
Zware klei	265	265	265	265	265	265	265	265	265	graslandBlijv	graslandBlijv	graslandBlijv	graslandBlijv	graslandBlijv	graslandBlijv	graslandBlijv	graslandBlijv	graslandBlijv	BG	BG	BG	BG	BG	BG	BG	BG	BG	0	0	0	9	0	9	0	0	20000	0.00116342533	-9999.000
Lichte klei	265	265	265	265	265	265	265	265	265	graslandBlijv	graslandBlijv	graslandBlijv	graslandBlijv	graslandBlijv	graslandBlijv	graslandBlijv	graslandBlijv	graslandBlijv	BG	BG	BG	BG	BG	BG	BG	BG	BG	0	0	0	9	0	9	0	0	20000	0.00374915516	-9999.000
Lichte klei	265	265	265	265	265	265	265	265	265	graslandBlijv	graslandBlijv	graslandBlijv	graslandBlijv	graslandBlijv	graslandBlijv	graslandBlijv	graslandBlijv	graslandBlijv	BG	BG	BG	BG	BG	BG	BG	BG	BG	0	0	0	9	0	9	0	0	10000	0.01244504981	-9999.000
Lichte klei	265	265	266	3730	259	238	265	1928	259	mais		graslandBlijv	haver	mais		graslandTijd	graslandBlijv	graslandBlijv	BO	UN	BG	BO	BO	UN	GT	BG	BG	3	0	3	3	0	3	0	2	20000	0.34887166795	-9999.000
Lichte zavel	265	265	265	0	0	0	0	0	0	unk	unk	unk	unk	unk	unk	graslandBlijv	graslandBlijv	graslandBlijv	UN	UN	UN	UN	UN	UN	BG	BG	BG	0	0	0	3	0	3	0	6	20000	0.02602254344	0.119
Zware klei	265	265	265	265	265	265	265	265	265	graslandBlijv	graslandBlijv	graslandBlijv	graslandBlijv	graslandBlijv	graslandBlijv	graslandBlijv	graslandBlijv	graslandBlijv	BG	BG	BG	BG	BG	BG	BG	BG	BG	0	0	0	9	0	9	0	0	2000	0.00402267927	0.173
Lichte klei	265	265	265	265	265	265	265	265	265	graslandBlijv	graslandBlijv	graslandBlijv	graslandBlijv	graslandBlijv	graslandBlijv	graslandBlijv	graslandBlijv	graslandBlijv	BG	BG	BG	BG	BG	BG	BG	BG	BG	0	0	0	9	0	9	0	0	2000	0.00140279271	0.123
Lichte klei	265	265	265	265	265	265	265	265	265	graslandBlijv	graslandBlijv	graslandBlijv	graslandBlijv	graslandBlijv	graslandBlijv	graslandBlijv	graslandBlijv	graslandBlijv	BG	BG	BG	BG	BG	BG	BG	BG	BG	0	0	0	9	0	9	0	0	10000	0.00358015463	0.131
Zware klei	265	265	265	265	265	265	265	265	265	graslandBlijv	graslandBlijv	graslandBlijv	graslandBlijv	graslandBlijv	graslandBlijv	graslandBlijv	graslandBlijv	graslandBlijv	BG	BG	BG	BG	BG	BG	BG	BG	BG	0	0	0	9	0	9	0	0	20000	0.03254358998	0.132
Zware zavel	265	265	265	265	265	265	265	265	265	graslandBlijv	graslandBlijv	graslandBlijv	graslandBlijv	graslandBlijv	graslandBlijv	graslandBlijv	graslandBlijv	graslandBlijv	BG	BG	BG	BG	BG	BG	BG	BG	BG	0	0	0	9	0	9	0	0	20000	0.18022967871	-9999.000
Zware klei	265	265	265	265	265	265	265	265	265	graslandBlijv	graslandBlijv	graslandBlijv	graslandBlijv	graslandBlijv	graslandBlijv	graslandBlijv	graslandBlijv	graslandBlijv	BG	BG	BG	BG	BG	BG	BG	BG	BG	0	0	0	9	0	9	0	0	20000	0.00154638289	0.171
Zware klei	259	259	259	259	265	265	265	265	265	graslandBlijv	graslandBlijv	graslandBlijv	graslandBlijv	graslandBlijv	mais	mais	mais	mais	BG	BG	BG	BG	BG	BO	BO	BO	BO	4	0	4	5	0	5	0	0	10000	0.00052050118	0.201
Veen	265	265	265	266	265	265	265	265	265	graslandBlijv	graslandBlijv	graslandBlijv	graslandBlijv	graslandBlijv	graslandTijd	graslandBlijv	graslandBlijv	graslandBlijv	BG	BG	BG	BG	BG	TG	BG	BG	BG	0	1	1	8	0	8	0	0	20000	0.01185872399	-9999.000
Veen	265	0	0	0	0	0	0	265	265	graslandBlijv	graslandBlijv	unk	unk	unk	unk	unk	unk	graslandBlijv	BG	BG	UN	UN	UN	UN	UN	UN	BG	0	0	0	3	0	3	0	6	20000	1.68383476634	-9999.000
Veen	265	265	265	265	265	265	265	265	265	graslandBlijv	graslandBlijv	graslandBlijv	graslandBlijv	graslandBlijv	graslandBlijv	graslandBlijv	graslandBlijv	graslandBlijv	BG	BG	BG	BG	BG	BG	BG	BG	BG	0	0	0	9	0	9	0	0	20000	0.01663234338	0.163
Lichte klei	265	265	265	265	265	265	265	265	265	graslandBlijv	graslandBlijv	graslandBlijv	graslandBlijv	graslandBlijv	graslandBlijv	graslandBlijv	graslandBlijv	graslandBlijv	BG	BG	BG	BG	BG	BG	BG	BG	BG	0	0	0	9	0	9	0	0	20000	0.00627930483	0.117
Zware klei	265	265	265	265	265	265	265	265	265	graslandBlijv	graslandBlijv	graslandBlijv	graslandBlijv	graslandBlijv	graslandBlijv	graslandBlijv	graslandBlijv	graslandBlijv	BG	BG	BG	BG	BG	BG	BG	BG	BG	0	0	0	9	0	9	0	0	20000	0.03098630579	0.178
Zware klei	266	265	265	266	0	265	265	265	265	graslandBlijv	graslandBlijv	graslandBlijv	graslandBlijv	unk	graslandTijd	graslandBlijv	graslandBlijv	graslandTijd	BG	BG	BG	BG	UN	TG	BG	BG	TG	0	2	2	6	0	6	0	1	20000	0.03293332464	-9999.000
Zware klei	265	265	265	265	265	265	265	265	265	graslandBlijv	graslandBlijv	graslandBlijv	graslandBlijv	graslandBlijv	graslandBlijv	graslandBlijv	graslandBlijv	graslandBlijv	BG	BG	BG	BG	BG	BG	BG	BG	BG	0	0	0	9	0	9	0	0	20000	0.02546699734	0.211
Lichte klei	265	265	265	265	265	265	265	265	265	graslandBlijv	graslandBlijv	graslandBlijv	graslandBlijv	graslandBlijv	graslandBlijv	graslandBlijv	graslandBlijv	graslandBlijv	BG	BG	BG	BG	BG	BG	BG	BG	BG	0	0	0	9	0	9	0	0	10000	0.00049417050	-9999.000
Lichte klei	265	265	265	265	265	265	265	265	265	graslandBlijv	graslandBlijv	graslandBlijv	graslandBlijv	graslandBlijv	graslandBlijv	graslandBlijv	graslandBlijv	graslandBlijv	BG	BG	BG	BG	BG	BG	BG	BG	BG	0	0	0	9	0	9	0	0	10000	0.01096677649	0.128
Zware zavel	265	265	265	265	265	265	265	265	265	graslandBlijv	graslandBlijv	graslandBlijv	graslandBlijv	graslandBlijv	graslandBlijv	graslandBlijv	graslandBlijv	graslandBlijv	BG	BG	BG	BG	BG	BG	BG	BG	BG	0	0	0	9	0	9	0	0	20000	0.00108340288	0.130
Lichte zavel	233	2014	233	233	2651	3730	233	1926	233	tarwe	uien	tarwe			tarwe	tarwe	aardappel	tarwe	BO	BO	BO	UN	UN	BO	BO	BO	BO	7	0	7	0	0	0	0	2	20000	0.03744148147	-9999.000
Zware klei	265	265	265	265	265	265	265	265	265	graslandBlijv	graslandBlijv	graslandBlijv	graslandBlijv	graslandBlijv	graslandBlijv	graslandBlijv	graslandBlijv	graslandBlijv	BG	BG	BG	BG	BG	BG	BG	BG	BG	0	0	0	9	0	9	0	0	20000	0.00016362818	-9999.000
Lichte klei	265	265	265	265	265	265	265	265	265	graslandBlijv	graslandBlijv	graslandBlijv	graslandBlijv	graslandBlijv	graslandBlijv	graslandBlijv	graslandBlijv	graslandBlijv	BG	BG	BG	BG	BG	BG	BG	BG	BG	0	0	0	9	0	9	0	0	20000	0.05648804027	0.140
Lichte zavel	265	265	265	265	265	265	265	265	265	graslandBlijv	graslandBlijv	graslandBlijv	graslandBlijv	graslandBlijv	graslandBlijv	graslandBlijv	graslandBlijv	graslandBlijv	BG	BG	BG	BG	BG	BG	BG	BG	BG	0	0	0	9	0	9	0	0	10000	0.00108790574	-9999.000
Lichte klei	265	265	265	265	265	265	265	265	265	graslandBlijv	graslandBlijv	graslandBlijv	graslandBlijv	graslandBlijv	graslandBlijv	graslandBlijv	graslandBlijv	graslandBlijv	BG	BG	BG	BG	BG	BG	BG	BG	BG	0	0	0	9	0	9	0	0	10000	0.00095192725	0.069
Lichte klei	265	265	265	265	265	265	265	265	265	graslandBlijv	graslandBlijv	graslandBlijv	graslandBlijv	graslandBlijv	graslandBlijv	graslandBlijv	graslandBlijv	graslandBlijv	BG	BG	BG	BG	BG	BG	BG	BG	BG	0	0	0	9	0	9	0	0	10000	0.00046556007	0.150
Veen	265	265	265	265	265	265	265	265	265	graslandBlijv	graslandBlijv	graslandBlijv	graslandBlijv	graslandBlijv	graslandBlijv	graslandBlijv	graslandBlijv	graslandBlijv	BG	BG	BG	BG	BG	BG	BG	BG	BG	0	0	0	9	0	9	0	0	20000	0.02119720214	0.188
Veen	265	265	265	265	265	265	265	265	265	graslandBlijv	graslandBlijv	graslandBlijv	graslandBlijv	graslandBlijv	graslandBlijv	graslandBlijv	graslandBlijv	graslandBlijv	BG	BG	BG	BG	BG	BG	BG	BG	BG	0	0	0	9	0	9	0	0	20000	0.00661095723	0.223
Lichte klei	266	265	265	266	266	266	266	266	266	graslandTijd	graslandTijd	graslandTijd	graslandTijd	graslandTijd	graslandTijd	graslandBlijv	graslandBlijv	graslandTijd	TG	TG	TG	TG	TG	TG	BG	BG	TG	0	7	7	2	0	2	0	0	20000	0.03249949517	-9999.000
Veen	265	265	265	265	265	265	265	265	265	graslandBlijv	graslandBlijv	graslandBlijv	graslandBlijv	graslandBlijv	graslandBlijv	graslandBlijv	graslandBlijv	graslandBlijv	BG	BG	BG	BG	BG	BG	BG	BG	BG	0	0	0	9	0	9	0	0	20000	0.08746779559	-9999.000
Lichte klei	265	265	0	0	0	0	0	0	0	unk	unk	unk	unk	unk	unk	unk	graslandBlijv	graslandBlijv	UN	UN	UN	UN	UN	UN	UN	BG	BG	0	0	0	2	0	2	0	7	10000	0.00265243412	-9999.000
Lichte zavel	265	265	265	265	265	265	265	265	265	graslandBlijv	graslandBlijv	graslandBlijv	graslandBlijv	graslandBlijv	graslandBlijv	graslandBlijv	graslandBlijv	graslandBlijv	BG	BG	BG	BG	BG	BG	BG	BG	BG	0	0	0	9	0	9	0	0	20000	0.08275368917	-9999.000
Zware klei	265	265	265	265	265	265	265	265	265	graslandBlijv	graslandBlijv	graslandBlijv	graslandBlijv	graslandBlijv	graslandBlijv	graslandBlijv	graslandBlijv	graslandBlijv	BG	BG	BG	BG	BG	BG	BG	BG	BG	0	0	0	9	0	9	0	0	20000	0.02237259760	0.143
Zware klei	265	265	265	265	265	265	265	265	265	graslandBlijv	graslandBlijv	graslandBlijv	graslandBlijv	graslandBlijv	graslandBlijv	graslandBlijv	graslandBlijv	graslandBlijv	BG	BG	BG	BG	BG	BG	BG	BG	BG	0	0	0	9	0	9	0	0	10000	0.01554312850	0.132
Lichte klei	265	265	265	265	265	265	265	265	265	graslandBlijv	graslandBlijv	graslandBlijv	graslandBlijv	graslandBlijv	graslandBlijv	graslandBlijv	graslandBlijv	graslandBlijv	BG	BG	BG	BG	BG	BG	BG	BG	BG	0	0	0	9	0	9	0	0	10000	0.00000895587	0.118
Lichte klei	259	265	265	265	265	265	265	265	265	graslandBlijv	graslandBlijv	graslandBlijv	graslandBlijv	graslandBlijv	graslandBlijv	graslandBlijv	graslandBlijv	mais	BG	BG	BG	BG	BG	BG	BG	BG	BO	1	0	1	8	0	8	0	0	10000	0.06157297001	0.120
Lichte klei	265	265	265	265	265	265	265	265	265	graslandBlijv	graslandBlijv	graslandBlijv	graslandBlijv	graslandBlijv	graslandBlijv	graslandBlijv	graslandBlijv	graslandBlijv	BG	BG	BG	BG	BG	BG	BG	BG	BG	0	0	0	9	0	9	0	0	10000	0.00262886368	0.121
Zware zavel	256	233	2015	233	256	3730	256	1926	233	tarwe	uien	bieten		bieten	tarwe	aardappel	tarwe	bieten	BO	BO	BO	UN	BO	BO	BO	BO	BO	8	0	8	0	0	0	0	1	20000	0.08259128488	0.128
Zware klei	265	265	265	265	265	265	265	265	265	graslandBlijv	graslandBlijv	graslandBlijv	graslandBlijv	graslandBlijv	graslandBlijv	graslandBlijv	graslandBlijv	graslandBlijv	BG	BG	BG	BG	BG	BG	BG	BG	BG	0	0	0	9	0	9	0	0	5000	0.00898029545	0.094
Lichte klei	265	265	265	265	265	265	265	265	265	graslandBlijv	graslandBlijv	graslandBlijv	graslandBlijv	graslandBlijv	graslandBlijv	graslandBlijv	graslandBlijv	graslandBlijv	BG	BG	BG	BG	BG	BG	BG	BG	BG	0	0	0	9	0	9	0	0	5000	0.00577354015	0.125
Lichte zavel	265	265	265	265	265	265	265	265	265	graslandBlijv	graslandBlijv	graslandBlijv	graslandBlijv	graslandBlijv	graslandBlijv	graslandBlijv	graslandBlijv	graslandBlijv	BG	BG	BG	BG	BG	BG	BG	BG	BG	0	0	0	9	0	9	0	0	20000	0.03256431424	0.188
Zware klei	265	265	265	265	0	0	0	0	0	unk	unk	unk	unk	unk	graslandBlijv	graslandBlijv	graslandBlijv	graslandBlijv	UN	UN	UN	UN	UN	BG	BG	BG	BG	0	0	0	4	0	4	0	5	5000	0.00041729210	0.158
Zware klei	265	265	265	265	265	265	265	265	265	graslandBlijv	graslandBlijv	graslandBlijv	graslandBlijv	graslandBlijv	graslandBlijv	graslandBlijv	graslandBlijv	graslandBlijv	BG	BG	BG	BG	BG	BG	BG	BG	BG	0	0	0	9	0	9	0	0	5000	0.00610220892	0.121
Zware klei	265	265	265	265	265	265	259	259	259	mais	mais	mais	graslandBlijv	graslandBlijv	graslandBlijv	graslandBlijv	graslandBlijv	graslandBlijv	BO	BO	BO	BG	BG	BG	BG	BG	BG	3	0	3	6	0	6	0	0	20000	0.00944556522	0.160
Veen	265	265	265	265	265	265	265	265	265	graslandBlijv	graslandBlijv	graslandBlijv	graslandBlijv	graslandBlijv	graslandBlijv	graslandBlijv	graslandBlijv	graslandBlijv	BG	BG	BG	BG	BG	BG	BG	BG	BG	0	0	0	9	0	9	0	0	20000	0.00124905686	0.149
Lichte zavel	265	265	265	265	265	265	265	265	265	graslandBlijv	graslandBlijv	graslandBlijv	graslandBlijv	graslandBlijv	graslandBlijv	graslandBlijv	graslandBlijv	graslandBlijv	BG	BG	BG	BG	BG	BG	BG	BG	BG	0	0	0	9	0	9	0	0	20000	0.05998634502	-9999.000
Lichte zavel	266	266	998	0	2951	234	234	234	234	tarwe	tarwe	tarwe	tarwe		unk	bloembol	graslandTijd	graslandTijd	BO	BO	BO	BO	UN	UN	BO	TG	TG	5	2	7	0	0	0	0	2	20000	0.00084709659	-9999.000
Lichte zavel	233	2014	233	233	234	2951	233	233	233	tarwe	tarwe	tarwe		tarwe	tarwe	tarwe	aardappel	tarwe	BO	BO	BO	UN	BO	BO	BO	BO	BO	8	0	8	0	0	0	0	1	20000	0.00494368430	-9999.000
Zware klei	265	265	265	265	265	265	265	265	265	graslandBlijv	graslandBlijv	graslandBlijv	graslandBlijv	graslandBlijv	graslandBlijv	graslandBlijv	graslandBlijv	graslandBlijv	BG	BG	BG	BG	BG	BG	BG	BG	BG	0	0	0	9	0	9	0	0	20000	0.00411604816	0.097
Lichte klei	265	265	265	265	265	265	265	265	265	graslandBlijv	graslandBlijv	graslandBlijv	graslandBlijv	graslandBlijv	graslandBlijv	graslandBlijv	graslandBlijv	graslandBlijv	BG	BG	BG	BG	BG	BG	BG	BG	BG	0	0	0	9	0	9	0	0	20000	0.00969087283	-9999.000
Lichte klei	265	265	265	265	265	265	265	265	265	graslandBlijv	graslandBlijv	graslandBlijv	graslandBlijv	graslandBlijv	graslandBlijv	graslandBlijv	graslandBlijv	graslandBlijv	BG	BG	BG	BG	BG	BG	BG	BG	BG	0	0	0	9	0	9	0	0	20000	0.00275017346	0.197
Lichte klei	265	265	265	265	265	265	265	265	265	graslandBlijv	graslandBlijv	graslandBlijv	graslandBlijv	graslandBlijv	graslandBlijv	graslandBlijv	graslandBlijv	graslandBlijv	BG	BG	BG	BG	BG	BG	BG	BG	BG	0	0	0	9	0	9	0	0	10000	0.08806514432	0.100
Lichte klei	265	265	265	265	265	265	265	265	265	graslandBlijv	graslandBlijv	graslandBlijv	graslandBlijv	graslandBlijv	graslandBlijv	graslandBlijv	graslandBlijv	graslandBlijv	BG	BG	BG	BG	BG	BG	BG	BG	BG	0	0	0	9	0	9	0	0	10000	0.00914605642	0.132
Veen	265	265	265	265	265	265	265	266	265	graslandBlijv	graslandTijd	graslandBlijv	graslandBlijv	graslandBlijv	graslandBlijv	graslandBlijv	graslandBlijv	graslandBlijv	BG	TG	BG	BG	BG	BG	BG	BG	BG	0	1	1	8	0	8	0	0	20000	0.01070223164	-9999.000
Lichte zavel	265	265	265	0	0	0	0	0	0	unk	unk	unk	unk	unk	unk	graslandBlijv	graslandBlijv	graslandBlijv	UN	UN	UN	UN	UN	UN	BG	BG	BG	0	0	0	3	0	3	0	6	5000	0.00822622359	-9999.000
Zware klei	265	265	265	265	265	265	265	259	265	graslandBlijv	mais	graslandBlijv	graslandBlijv	graslandBlijv	graslandBlijv	graslandBlijv	graslandBlijv	graslandBlijv	BG	BO	BG	BG	BG	BG	BG	BG	BG	1	0	1	8	0	8	0	0	5000	0.04607906637	0.147
Lichte zavel	262	233	2014	235	256	2951	233	233	233	tarwe	tarwe	tarwe		bieten	gerst	aardappel	tarwe	uien	BO	BO	BO	UN	BO	BO	BO	BO	BO	8	0	8	0	0	0	0	1	20000	0.00996061396	-9999.000
Lichte zavel	2014	236	233	2951	233	233	266	266	1911	unk	graslandTijd	graslandTijd	tarwe	tarwe		tarwe	gerst	aardappel	UN	TG	TG	BO	BO	UN	BO	BO	BO	5	2	7	0	0	0	0	2	20000	0.00053106066	-9999.000
Zware klei	265	265	265	265	265	265	265	265	265	graslandBlijv	graslandBlijv	graslandBlijv	graslandBlijv	graslandBlijv	graslandBlijv	graslandBlijv	graslandBlijv	graslandBlijv	BG	BG	BG	BG	BG	BG	BG	BG	BG	0	0	0	9	0	9	0	0	20000	0.00367604846	0.128
Zware klei	265	0	265	265	265	265	265	265	265	graslandBlijv	graslandBlijv	graslandBlijv	graslandBlijv	graslandBlijv	graslandBlijv	graslandBlijv	unk	graslandBlijv	BG	BG	BG	BG	BG	BG	BG	UN	BG	0	0	0	8	0	8	0	1	20000	1.12629066694	-9999.000
Lichte zavel	2015	234	256	3730	234	0	233	256	256	bieten	bieten	tarwe	unk	tarwe		bieten	tarwe	aardappel	BO	BO	BO	UN	BO	UN	BO	BO	BO	7	0	7	0	0	0	0	2	20000	0.00026409539	-9999.000
Zware klei	265	265	265	265	265	265	265	265	265	graslandBlijv	graslandBlijv	graslandBlijv	graslandBlijv	graslandBlijv	graslandBlijv	graslandBlijv	graslandBlijv	graslandBlijv	BG	BG	BG	BG	BG	BG	BG	BG	BG	0	0	0	9	0	9	0	0	20000	0.00066272892	0.094
Zware klei	265	265	265	265	265	265	265	265	265	graslandBlijv	graslandBlijv	graslandBlijv	graslandBlijv	graslandBlijv	graslandBlijv	graslandBlijv	graslandBlijv	graslandBlijv	BG	BG	BG	BG	BG	BG	BG	BG	BG	0	0	0	9	0	9	0	0	20000	0.01043372995	0.128
Zware klei	265	265	265	265	265	265	265	265	265	graslandBlijv	graslandBlijv	graslandBlijv	graslandBlijv	graslandBlijv	graslandBlijv	graslandBlijv	graslandBlijv	graslandBlijv	BG	BG	BG	BG	BG	BG	BG	BG	BG	0	0	0	9	0	9	0	0	10000	0.11053972661	-9999.000
Zware klei	265	265	265	265	265	265	265	265	265	graslandBlijv	graslandBlijv	graslandBlijv	graslandBlijv	graslandBlijv	graslandBlijv	graslandBlijv	graslandBlijv	graslandBlijv	BG	BG	BG	BG	BG	BG	BG	BG	BG	0	0	0	9	0	9	0	0	20000	0.00074492225	0.144
Lichte zavel	265	265	265	265	265	265	265	265	265	graslandBlijv	graslandBlijv	graslandBlijv	graslandBlijv	graslandBlijv	graslandBlijv	graslandBlijv	graslandBlijv	graslandBlijv	BG	BG	BG	BG	BG	BG	BG	BG	BG	0	0	0	9	0	9	0	0	20000	0.00292166728	0.141
Zware klei	265	265	265	265	265	265	265	265	265	graslandBlijv	graslandBlijv	graslandBlijv	graslandBlijv	graslandBlijv	graslandBlijv	graslandBlijv	graslandBlijv	graslandBlijv	BG	BG	BG	BG	BG	BG	BG	BG	BG	0	0	0	9	0	9	0	0	5000	0.00742916804	0.308
Zware klei	265	265	265	265	265	265	265	265	265	graslandBlijv	graslandBlijv	graslandBlijv	graslandBlijv	graslandBlijv	graslandBlijv	graslandBlijv	graslandBlijv	graslandBlijv	BG	BG	BG	BG	BG	BG	BG	BG	BG	0	0	0	9	0	9	0	0	5000	0.01701079352	0.186
Lichte zavel	265	265	265	265	265	265	265	265	265	graslandBlijv	graslandBlijv	graslandBlijv	graslandBlijv	graslandBlijv	graslandBlijv	graslandBlijv	graslandBlijv	graslandBlijv	BG	BG	BG	BG	BG	BG	BG	BG	BG	0	0	0	9	0	9	0	0	10000	0.00695088676	0.151
Lichte klei	265	265	265	265	265	265	265	265	265	graslandBlijv	graslandBlijv	graslandBlijv	graslandBlijv	graslandBlijv	graslandBlijv	graslandBlijv	graslandBlijv	graslandBlijv	BG	BG	BG	BG	BG	BG	BG	BG	BG	0	0	0	9	0	9	0	0	20000	0.00093949078	0.156
Lichte klei	266	265	265	266	266	265	265	233	265	graslandBlijv	tarwe	graslandBlijv	graslandBlijv	graslandTijd	graslandTijd	graslandBlijv	graslandBlijv	graslandTijd	BG	BO	BG	BG	TG	TG	BG	BG	TG	1	3	4	5	0	5	0	0	20000	0.00906099180	0.131
Zware klei	265	265	265	265	265	265	265	265	265	graslandBlijv	graslandBlijv	graslandBlijv	graslandBlijv	graslandBlijv	graslandBlijv	graslandBlijv	graslandBlijv	graslandBlijv	BG	BG	BG	BG	BG	BG	BG	BG	BG	0	0	0	9	0	9	0	0	20000	0.01901731140	0.120
Zware klei	265	265	265	265	265	265	265	265	265	graslandBlijv	graslandBlijv	graslandBlijv	graslandBlijv	graslandBlijv	graslandBlijv	graslandBlijv	graslandBlijv	graslandBlijv	BG	BG	BG	BG	BG	BG	BG	BG	BG	0	0	0	9	0	9	0	0	20000	0.00375914422	0.139
Veen	265	265	265	265	265	265	265	265	265	graslandBlijv	graslandBlijv	graslandBlijv	graslandBlijv	graslandBlijv	graslandBlijv	graslandBlijv	graslandBlijv	graslandBlijv	BG	BG	BG	BG	BG	BG	BG	BG	BG	0	0	0	9	0	9	0	0	20000	0.00503750244	0.044
Veen	266	266	266	259	259	259	259	265	259	mais	graslandBlijv	mais	mais	mais	mais	graslandTijd	graslandTijd	graslandTijd	BO	BG	BO	BO	BO	BO	GT	TG	TG	5	2	7	1	0	1	0	0	20000	0.02168489392	0.152
Zware klei	265	336	331	3718	3718	3718	2302	2302	2302	unk		unk				graslandNatuur	graslandNatuur	graslandBlijv	UN	UN	UN	UN	UN	UN	NG	NG	BG	0	0	0	1	2	3	0	6	20000	0.00802461722	0.077
Zware klei	256	259	265	265	265	265	265	265	265	graslandBlijv	graslandBlijv	graslandBlijv	graslandBlijv	graslandBlijv	graslandBlijv	graslandBlijv	mais	bieten	BG	BG	BG	BG	BG	BG	BG	BO	BO	2	0	2	7	0	7	0	0	20000	0.02014204457	-9999.000
Veen	259	259	259	265	265	266	266	266	266	graslandTijd	graslandTijd	graslandTijd	graslandTijd	graslandBlijv	graslandBlijv	mais	mais	mais	TG	TG	TG	TG	BG	BG	BO	BO	BO	3	4	7	2	0	2	0	0	20000	0.04481562938	0.201
Zware klei	265	265	265	265	265	265	265	265	265	graslandBlijv	graslandBlijv	graslandBlijv	graslandBlijv	graslandBlijv	graslandBlijv	graslandBlijv	graslandBlijv	graslandBlijv	BG	BG	BG	BG	BG	BG	BG	BG	BG	0	0	0	9	0	9	0	0	5000	0.01292594245	0.155
Zware klei	265	265	265	265	265	265	265	265	265	graslandBlijv	graslandBlijv	graslandBlijv	graslandBlijv	graslandBlijv	graslandBlijv	graslandBlijv	graslandBlijv	graslandBlijv	BG	BG	BG	BG	BG	BG	BG	BG	BG	0	0	0	9	0	9	0	0	5000	0.01033884980	0.133
Zware klei	265	265	265	265	265	265	265	265	265	graslandBlijv	graslandBlijv	graslandBlijv	graslandBlijv	graslandBlijv	graslandBlijv	graslandBlijv	graslandBlijv	graslandBlijv	BG	BG	BG	BG	BG	BG	BG	BG	BG	0	0	0	9	0	9	0	0	5000	0.01158008883	0.077
Zware klei	265	265	265	265	265	265	265	265	265	graslandBlijv	graslandBlijv	graslandBlijv	graslandBlijv	graslandBlijv	graslandBlijv	graslandBlijv	graslandBlijv	graslandBlijv	BG	BG	BG	BG	BG	BG	BG	BG	BG	0	0	0	9	0	9	0	0	5000	0.00904248014	0.091
Zware zavel	265	265	265	265	265	265	265	265	265	graslandBlijv	graslandBlijv	graslandBlijv	graslandBlijv	graslandBlijv	graslandBlijv	graslandBlijv	graslandBlijv	graslandBlijv	BG	BG	BG	BG	BG	BG	BG	BG	BG	0	0	0	9	0	9	0	0	20000	0.02314880921	-9999.000
Lichte zavel	265	265	266	265	265	266	259	265	266	graslandTijd	graslandBlijv	mais	graslandTijd	graslandBlijv	graslandBlijv	graslandTijd	graslandBlijv	graslandBlijv	TG	BG	BO	TG	BG	BG	GT	BG	BG	1	2	3	5	0	5	0	0	20000	0.00225665351	0.182
	265	0	265	3718	3718	0	0	265	0	unk	graslandBlijv	unk	unk			graslandBlijv	unk	graslandBlijv	UN	BG	UN	UN	UN	UN	BG	UN	BG	0	0	0	3	0	3	0	6	20000	0.08910981133	0.255
Lichte zavel	265	265	265	265	265	265	265	265	265	graslandBlijv	graslandBlijv	graslandBlijv	graslandBlijv	graslandBlijv	graslandBlijv	graslandBlijv	graslandBlijv	graslandBlijv	BG	BG	BG	BG	BG	BG	BG	BG	BG	0	0	0	9	0	9	0	0	20000	0.00071591124	-9999.000
Zware zavel	265	265	265	265	265	265	265	265	265	graslandBlijv	graslandBlijv	graslandBlijv	graslandBlijv	graslandBlijv	graslandBlijv	graslandBlijv	graslandBlijv	graslandBlijv	BG	BG	BG	BG	BG	BG	BG	BG	BG	0	0	0	9	0	9	0	0	20000	0.00178581388	0.123
Veen	265	265	265	265	265	265	2301	2301	2301	unk		unk	graslandBlijv	graslandBlijv	graslandBlijv	graslandBlijv	graslandBlijv	graslandBlijv	UN	UN	UN	BG	BG	BG	BG	BG	BG	0	0	0	6	0	6	0	3	20000	0.00636334124	0.124
Zware zavel	266	2014	233	2025	256	3730	1915	236	2653	unk	gerst	unk		bieten	aardappel	tarwe	aardappel	graslandTijd	UN	BO	UN	UN	BO	BO	BO	BO	TG	5	1	6	0	0	0	0	3	20000	0.03999744818	0.254
Lichte klei	266	266	266	266	266	259	259	259	259	mais	mais	mais	mais	graslandTijd	graslandTijd	graslandTijd	graslandTijd	graslandTijd	BO	BO	BO	BO	TG	TG	GT	TG	TG	4	4	8	0	0	0	0	0	20000	0.00360634685	0.196
Lichte zavel	265	265	265	265	265	265	265	265	265	graslandBlijv	graslandBlijv	graslandBlijv	graslandBlijv	graslandBlijv	graslandBlijv	graslandBlijv	graslandBlijv	graslandBlijv	BG	BG	BG	BG	BG	BG	BG	BG	BG	0	0	0	9	0	9	0	0	20000	0.00629605898	0.150
Lichte klei	265	265	265	0	0	0	0	0	0	unk	unk	unk	unk	unk	unk	graslandBlijv	graslandBlijv	graslandBlijv	UN	UN	UN	UN	UN	UN	BG	BG	BG	0	0	0	3	0	3	0	6	20000	0.01557914994	-9999.000
Lichte klei	265	265	265	265	265	265	265	265	265	graslandBlijv	graslandBlijv	graslandBlijv	graslandBlijv	graslandBlijv	graslandBlijv	graslandBlijv	graslandBlijv	graslandBlijv	BG	BG	BG	BG	BG	BG	BG	BG	BG	0	0	0	9	0	9	0	0	10000	0.00243202919	0.117
Lichte klei	265	265	265	265	265	265	265	265	265	graslandBlijv	graslandBlijv	graslandBlijv	graslandBlijv	graslandBlijv	graslandBlijv	graslandBlijv	graslandBlijv	graslandBlijv	BG	BG	BG	BG	BG	BG	BG	BG	BG	0	0	0	9	0	9	0	0	20000	0.00406921211	0.077
Zware zavel	265	265	265	265	265	265	265	265	265	graslandBlijv	graslandBlijv	graslandBlijv	graslandBlijv	graslandBlijv	graslandBlijv	graslandBlijv	graslandBlijv	graslandBlijv	BG	BG	BG	BG	BG	BG	BG	BG	BG	0	0	0	9	0	9	0	0	20000	0.03341348250	0.213
Lichte klei	265	265	265	265	265	265	265	265	265	graslandBlijv	graslandBlijv	graslandBlijv	graslandBlijv	graslandBlijv	graslandBlijv	graslandBlijv	graslandBlijv	graslandBlijv	BG	BG	BG	BG	BG	BG	BG	BG	BG	0	0	0	9	0	9	0	0	10000	0.00060978521	0.074
Zware klei	265	265	265	265	265	265	265	265	265	graslandBlijv	graslandBlijv	graslandBlijv	graslandBlijv	graslandBlijv	graslandBlijv	graslandBlijv	graslandBlijv	graslandBlijv	BG	BG	BG	BG	BG	BG	BG	BG	BG	0	0	0	9	0	9	0	0	10000	0.00275311635	-9999.000
Lichte klei	265	265	265	265	265	265	265	0	265	graslandBlijv	unk	graslandBlijv	graslandBlijv	graslandBlijv	graslandBlijv	graslandBlijv	graslandBlijv	graslandBlijv	BG	UN	BG	BG	BG	BG	BG	BG	BG	0	0	0	8	0	8	0	1	10000	0.00502768365	0.208
Lichte klei	265	265	265	265	265	265	265	0	265	graslandBlijv	unk	graslandBlijv	graslandBlijv	graslandBlijv	graslandBlijv	graslandBlijv	graslandBlijv	graslandBlijv	BG	UN	BG	BG	BG	BG	BG	BG	BG	0	0	0	8	0	8	0	1	20000	0.00463698633	-9999.000
Lichte klei	265	265	265	265	265	265	265	265	265	graslandBlijv	graslandBlijv	graslandBlijv	graslandBlijv	graslandBlijv	graslandBlijv	graslandBlijv	graslandBlijv	graslandBlijv	BG	BG	BG	BG	BG	BG	BG	BG	BG	0	0	0	9	0	9	0	0	10000	0.00004170693	0.166
Lichte klei	265	265	265	265	265	265	265	265	265	graslandBlijv	graslandBlijv	graslandBlijv	graslandBlijv	graslandBlijv	graslandBlijv	graslandBlijv	graslandBlijv	graslandBlijv	BG	BG	BG	BG	BG	BG	BG	BG	BG	0	0	0	9	0	9	0	0	20000	0.01645713323	0.156
Lichte klei	265	265	265	265	0	0	0	0	0	unk	unk	unk	unk	unk	graslandBlijv	graslandBlijv	graslandBlijv	graslandBlijv	UN	UN	UN	UN	UN	BG	BG	BG	BG	0	0	0	4	0	4	0	5	10000	0.00032513373	-9999.000
Veen	265	265	265	265	265	265	265	265	265	graslandBlijv	graslandBlijv	graslandBlijv	graslandBlijv	graslandBlijv	graslandBlijv	graslandBlijv	graslandBlijv	graslandBlijv	BG	BG	BG	BG	BG	BG	BG	BG	BG	0	0	0	9	0	9	0	0	20000	0.00483472633	0.107
Veen	265	265	265	265	265	265	265	265	265	graslandBlijv	graslandBlijv	graslandBlijv	graslandBlijv	graslandBlijv	graslandBlijv	graslandBlijv	graslandBlijv	graslandBlijv	BG	BG	BG	BG	BG	BG	BG	BG	BG	0	0	0	9	0	9	0	0	20000	0.00321649431	-9999.000
Veen	336	265	265	265	265	265	265	265	265	graslandBlijv	graslandBlijv	graslandBlijv	graslandBlijv	graslandBlijv	graslandBlijv	graslandBlijv	graslandBlijv	graslandNatuur	BG	BG	BG	BG	BG	BG	BG	BG	NG	0	0	0	8	1	9	0	0	20000	0.00836298869	0.103
Veen	265	265	265	265	265	265	265	265	265	graslandBlijv	graslandBlijv	graslandBlijv	graslandBlijv	graslandBlijv	graslandBlijv	graslandBlijv	graslandBlijv	graslandBlijv	BG	BG	BG	BG	BG	BG	BG	BG	BG	0	0	0	9	0	9	0	0	20000	0.00030503897	0.117
Veen	266	266	266	266	259	265	265	265	265	graslandBlijv	graslandBlijv	graslandBlijv	graslandBlijv	mais	graslandTijd	graslandTijd	graslandTijd	graslandTijd	BG	BG	BG	BG	BO	TG	GT	TG	TG	1	3	4	4	0	4	0	0	20000	0.00099636837	0.108
Lichte zavel	265	265	265	265	265	265	265	265	265	graslandBlijv	graslandBlijv	graslandBlijv	graslandBlijv	graslandBlijv	graslandBlijv	graslandBlijv	graslandBlijv	graslandBlijv	BG	BG	BG	BG	BG	BG	BG	BG	BG	0	0	0	9	0	9	0	0	20000	0.00111813229	0.150
Lichte zavel	2014	266	266	2951	233	233	266	266	1909	unk	graslandTijd	graslandTijd	tarwe	tarwe		graslandTijd	graslandTijd	aardappel	UN	TG	TG	BO	BO	UN	GT	TG	BO	3	3	6	0	0	0	0	2	20000	0.00358304625	0.145
Lichte zavel	236	233	2015	236	256	3730	2030	1928	2653	unk		unk		bieten	gerst	aardappel	tarwe	gerst	UN	UN	UN	UN	BO	BO	BO	BO	BO	5	0	5	0	0	0	0	4	20000	0.05922792970	0.217
Lichte klei	233	2015	233	233	3730	256	1926	233	233	tarwe	tarwe	uien	bieten		tarwe	tarwe	aardappel	tarwe	BO	BO	BO	BO	UN	BO	BO	BO	BO	8	0	8	0	0	0	0	1	20000	0.12141543882	0.301
Zware klei	265	265	265	265	265	265	265	265	265	graslandBlijv	graslandBlijv	graslandBlijv	graslandBlijv	graslandBlijv	graslandBlijv	graslandBlijv	graslandBlijv	graslandBlijv	BG	BG	BG	BG	BG	BG	BG	BG	BG	0	0	0	9	0	9	0	0	10000	0.06010567061	0.102
Zware klei	265	265	265	265	265	265	265	265	265	graslandBlijv	graslandBlijv	graslandBlijv	graslandBlijv	graslandBlijv	graslandBlijv	graslandBlijv	graslandBlijv	graslandBlijv	BG	BG	BG	BG	BG	BG	BG	BG	BG	0	0	0	9	0	9	0	0	10000	0.03049293768	0.210
Zware zavel	259	259	265	265	265	265	265	265	265	graslandBlijv	graslandBlijv	graslandBlijv	graslandBlijv	graslandBlijv	graslandBlijv	graslandBlijv	mais	mais	BG	BG	BG	BG	BG	BG	BG	BO	BO	2	0	2	7	0	7	0	0	20000	0.01353700323	0.178
Lichte zavel	235	383	2015	236	256	3730	262	1928	236	gerst		uien		bieten	gerst	aardappel	graslandTijd	gerst	BO	UN	BO	UN	BO	BO	BO	TG	BO	6	1	7	0	0	0	0	2	20000	0.00000616550	-9999.000
Zware klei	265	265	265	265	265	265	265	265	265	graslandBlijv	graslandBlijv	graslandBlijv	graslandBlijv	graslandBlijv	graslandBlijv	graslandBlijv	graslandBlijv	graslandBlijv	BG	BG	BG	BG	BG	BG	BG	BG	BG	0	0	0	9	0	9	0	0	10000	0.04931912799	0.142
Veen	331	331	331	3718	3718	3718	265	265	265	graslandBlijv	graslandBlijv	graslandBlijv				graslandNatuur	graslandNatuur	graslandNatuur	BG	BG	BG	UN	UN	UN	NG	NG	NG	0	0	0	3	3	6	0	3	20000	0.04510098156	0.110
Veen	265	265	265	265	265	265	265	265	265	graslandBlijv	graslandBlijv	graslandBlijv	graslandBlijv	graslandBlijv	graslandBlijv	graslandBlijv	graslandBlijv	graslandBlijv	BG	BG	BG	BG	BG	BG	BG	BG	BG	0	0	0	9	0	9	0	0	20000	0.01311453736	0.115
Lichte zavel	383	2015	256	233	3730	262	1928	233	236	gerst	tarwe	unk	uien		tarwe	bieten	aardappel	graslandTijd	BO	BO	UN	BO	UN	BO	BO	BO	TG	6	1	7	0	0	0	0	2	20000	0.03204475672	0.261
Zware zavel	266	2015	266	265	265	3730	259	1928	259	mais		mais		graslandBlijv	graslandBlijv	graslandTijd	aardappel	graslandTijd	BO	UN	BO	UN	BG	BG	GT	BO	TG	3	1	4	2	0	2	0	2	10000	0.31325432369	0.130
Lichte klei	265	265	265	265	265	265	265	265	265	graslandBlijv	graslandBlijv	graslandBlijv	graslandBlijv	graslandBlijv	graslandBlijv	graslandBlijv	graslandBlijv	graslandBlijv	BG	BG	BG	BG	BG	BG	BG	BG	BG	0	0	0	9	0	9	0	0	10000	0.02270138323	0.175
Veen	265	265	265	265	265	265	265	265	265	graslandBlijv	graslandBlijv	graslandBlijv	graslandBlijv	graslandBlijv	graslandBlijv	graslandBlijv	graslandBlijv	graslandBlijv	BG	BG	BG	BG	BG	BG	BG	BG	BG	0	0	0	9	0	9	0	0	20000	0.02216524965	0.120
Zware klei	265	265	265	265	265	265	265	265	265	graslandBlijv	graslandBlijv	graslandBlijv	graslandBlijv	graslandBlijv	graslandBlijv	graslandBlijv	graslandBlijv	graslandBlijv	BG	BG	BG	BG	BG	BG	BG	BG	BG	0	0	0	9	0	9	0	0	10000	0.00562560576	0.164
Lichte zavel	383	235	2015	262	234	3730	236	1928	236	gerst		gerst		tarwe	uien	aardappel	gerst	graslandTijd	BO	UN	BO	UN	BO	BO	BO	BO	TG	6	1	7	0	0	0	0	2	20000	0.01891525804	-9999.000
Lichte zavel	259	265	265	266	266	266	266	266	266	graslandTijd	graslandTijd	graslandTijd	graslandTijd	graslandTijd	graslandTijd	graslandBlijv	graslandBlijv	mais	TG	TG	TG	TG	TG	TG	BG	BG	BO	1	6	7	2	0	2	0	0	20000	0.00117717025	-9999.000
Lichte klei	265	266	266	266	266	266	259	259	259	mais	mais	mais	graslandTijd	graslandTijd	graslandTijd	graslandTijd	graslandTijd	graslandBlijv	BO	BO	BO	TG	TG	TG	GT	TG	BG	3	4	7	1	0	1	0	0	10000	0.01576795521	0.130
Zware klei	265	265	265	265	265	265	265	265	265	graslandBlijv	graslandBlijv	graslandBlijv	graslandBlijv	graslandBlijv	graslandBlijv	graslandBlijv	graslandBlijv	graslandBlijv	BG	BG	BG	BG	BG	BG	BG	BG	BG	0	0	0	9	0	9	0	0	10000	0.00389586239	0.127
Zware klei	265	265	265	265	265	265	265	265	265	graslandBlijv	graslandBlijv	graslandBlijv	graslandBlijv	graslandBlijv	graslandBlijv	graslandBlijv	graslandBlijv	graslandBlijv	BG	BG	BG	BG	BG	BG	BG	BG	BG	0	0	0	9	0	9	0	0	10000	0.00137348202	0.158
Lichte klei	265	265	265	265	265	265	265	265	265	graslandBlijv	graslandBlijv	graslandBlijv	graslandBlijv	graslandBlijv	graslandBlijv	graslandBlijv	graslandBlijv	graslandBlijv	BG	BG	BG	BG	BG	BG	BG	BG	BG	0	0	0	9	0	9	0	0	10000	0.03448808522	0.136
Zware klei	265	265	265	265	265	265	265	265	265	graslandBlijv	graslandBlijv	graslandBlijv	graslandBlijv	graslandBlijv	graslandBlijv	graslandBlijv	graslandBlijv	graslandBlijv	BG	BG	BG	BG	BG	BG	BG	BG	BG	0	0	0	9	0	9	0	0	10000	0.05164706910	0.120
Lichte klei	265	265	265	265	265	265	265	265	265	graslandBlijv	graslandBlijv	graslandBlijv	graslandBlijv	graslandBlijv	graslandBlijv	graslandBlijv	graslandBlijv	graslandBlijv	BG	BG	BG	BG	BG	BG	BG	BG	BG	0	0	0	9	0	9	0	0	10000	0.01331396094	-9999.000
Zware klei	259	265	265	265	265	265	265	265	265	graslandBlijv	graslandBlijv	graslandBlijv	graslandBlijv	graslandBlijv	graslandBlijv	graslandBlijv	graslandBlijv	mais	BG	BG	BG	BG	BG	BG	BG	BG	BO	1	0	1	8	0	8	0	0	20000	0.00043320189	0.205
Veen	265	265	265	265	265	265	265	265	265	graslandBlijv	graslandBlijv	graslandBlijv	graslandBlijv	graslandBlijv	graslandBlijv	graslandBlijv	graslandBlijv	graslandBlijv	BG	BG	BG	BG	BG	BG	BG	BG	BG	0	0	0	9	0	9	0	0	20000	0.00046548856	0.089
Veen	265	265	265	265	265	265	265	265	265	graslandBlijv	graslandBlijv	graslandBlijv	graslandBlijv	graslandBlijv	graslandBlijv	graslandBlijv	graslandBlijv	graslandBlijv	BG	BG	BG	BG	BG	BG	BG	BG	BG	0	0	0	9	0	9	0	0	20000	0.00885588902	0.197
	265	265	265	265	265	266	265	265	265	graslandBlijv	graslandBlijv	graslandBlijv	graslandTijd	graslandBlijv	graslandBlijv	graslandBlijv	graslandBlijv	graslandBlijv	BG	BG	BG	TG	BG	BG	BG	BG	BG	0	1	1	8	0	8	0	0	20000	0.00008882191	0.154
Veen	259	259	259	266	266	266	265	265	265	graslandBlijv	graslandBlijv	graslandBlijv	graslandTijd	graslandTijd	graslandTijd	mais	mais	mais	BG	BG	BG	TG	TG	TG	BO	BO	BO	3	3	6	3	0	3	0	0	20000	0.00004610028	0.096
Lichte klei	265	265	265	265	265	265	265	265	265	graslandBlijv	graslandBlijv	graslandBlijv	graslandBlijv	graslandBlijv	graslandBlijv	graslandBlijv	graslandBlijv	graslandBlijv	BG	BG	BG	BG	BG	BG	BG	BG	BG	0	0	0	9	0	9	0	0	10000	0.03594499723	0.110
Zware klei	265	265	265	265	265	265	265	265	265	graslandBlijv	graslandBlijv	graslandBlijv	graslandBlijv	graslandBlijv	graslandBlijv	graslandBlijv	graslandBlijv	graslandBlijv	BG	BG	BG	BG	BG	BG	BG	BG	BG	0	0	0	9	0	9	0	0	20000	0.01033065694	-9999.000
Zware zavel	265	265	265	265	265	265	265	265	265	graslandBlijv	graslandBlijv	graslandBlijv	graslandBlijv	graslandBlijv	graslandBlijv	graslandBlijv	graslandBlijv	graslandBlijv	BG	BG	BG	BG	BG	BG	BG	BG	BG	0	0	0	9	0	9	0	0	10000	0.01674846151	0.128
Zware klei	259	265	265	265	265	265	265	265	265	graslandBlijv	graslandBlijv	graslandBlijv	graslandBlijv	graslandBlijv	graslandBlijv	graslandBlijv	graslandBlijv	mais	BG	BG	BG	BG	BG	BG	BG	BG	BO	1	0	1	8	0	8	0	0	20000	0.00117210642	0.103
Lichte zavel	427	427	427	2951	0	0	0	0	0	unk	unk	unk	unk	unk		beem	beem	beem	UN	UN	UN	UN	UN	UN	BO	BO	BO	3	0	3	0	0	0	0	6	20000	0.00532864576	0.266
Lichte zavel	3509	266	2015	256	1923	3730	256	1926	236	gerst	uien	bieten		akkerrand	bieten	aardappel	graslandTijd	boekweit	BO	BO	BO	UN	BO	BO	BO	TG	BO	7	1	8	0	0	0	0	1	20000	0.01396725917	0.148
Lichte klei	265	265	265	265	265	265	265	265	265	graslandBlijv	graslandBlijv	graslandBlijv	graslandBlijv	graslandBlijv	graslandBlijv	graslandBlijv	graslandBlijv	graslandBlijv	BG	BG	BG	BG	BG	BG	BG	BG	BG	0	0	0	9	0	9	0	0	20000	0.00008136068	0.180
Lichte klei	265	265	265	265	265	265	265	265	265	graslandBlijv	graslandBlijv	graslandBlijv	graslandBlijv	graslandBlijv	graslandBlijv	graslandBlijv	graslandBlijv	graslandBlijv	BG	BG	BG	BG	BG	BG	BG	BG	BG	0	0	0	9	0	9	0	0	20000	0.00231784463	0.192
Lichte klei	265	265	265	265	265	265	265	265	265	graslandBlijv	graslandBlijv	graslandBlijv	graslandBlijv	graslandBlijv	graslandBlijv	graslandBlijv	graslandBlijv	graslandBlijv	BG	BG	BG	BG	BG	BG	BG	BG	BG	0	0	0	9	0	9	0	0	20000	0.00035334347	0.157
Lichte zavel	265	265	265	265	265	0	265	0	265	graslandBlijv	unk	graslandBlijv	unk	graslandBlijv	graslandBlijv	graslandBlijv	graslandBlijv	graslandBlijv	BG	UN	BG	UN	BG	BG	BG	BG	BG	0	0	0	7	0	7	0	2	10000	0.01179039310	-9999.000
Veen	265	265	265	265	265	265	265	265	265	graslandBlijv	graslandBlijv	graslandBlijv	graslandBlijv	graslandBlijv	graslandBlijv	graslandBlijv	graslandBlijv	graslandBlijv	BG	BG	BG	BG	BG	BG	BG	BG	BG	0	0	0	9	0	9	0	0	20000	0.00800023433	0.164
Zware klei	265	265	265	265	265	265	265	265	265	graslandBlijv	graslandBlijv	graslandBlijv	graslandBlijv	graslandBlijv	graslandBlijv	graslandBlijv	graslandBlijv	graslandBlijv	BG	BG	BG	BG	BG	BG	BG	BG	BG	0	0	0	9	0	9	0	0	20000	0.02958062644	0.155
Lichte klei	265	265	265	265	265	265	265	265	265	graslandBlijv	graslandBlijv	graslandBlijv	graslandBlijv	graslandBlijv	graslandBlijv	graslandBlijv	graslandBlijv	graslandBlijv	BG	BG	BG	BG	BG	BG	BG	BG	BG	0	0	0	9	0	9	0	0	20000	0.00134077509	0.195
Veen	265	265	265	265	265	265	265	265	265	graslandBlijv	graslandBlijv	graslandBlijv	graslandBlijv	graslandBlijv	graslandBlijv	graslandBlijv	graslandBlijv	graslandBlijv	BG	BG	BG	BG	BG	BG	BG	BG	BG	0	0	0	9	0	9	0	0	20000	0.01202655129	0.119
Veen	265	265	265	265	265	265	265	265	265	graslandBlijv	graslandBlijv	graslandBlijv	graslandBlijv	graslandBlijv	graslandBlijv	graslandBlijv	graslandBlijv	graslandBlijv	BG	BG	BG	BG	BG	BG	BG	BG	BG	0	0	0	9	0	9	0	0	20000	0.03232029206	0.166
Zand	265	265	265	265	0	0	0	0	0	unk	unk	unk	unk	unk	graslandBlijv	graslandBlijv	graslandBlijv	graslandBlijv	UN	UN	UN	UN	UN	BG	BG	BG	BG	0	0	0	4	0	4	0	5	20000	0.00316082226	-9999.000
Veen	265	0	265	265	265	265	265	265	265	graslandBlijv	graslandBlijv	graslandBlijv	graslandBlijv	graslandBlijv	graslandBlijv	graslandBlijv	unk	graslandBlijv	BG	BG	BG	BG	BG	BG	BG	UN	BG	0	0	0	8	0	8	0	1	20000	1.27331200604	-9999.000
Lichte klei	265	265	265	265	265	265	265	265	265	graslandBlijv	graslandBlijv	graslandBlijv	graslandBlijv	graslandBlijv	graslandBlijv	graslandBlijv	graslandBlijv	graslandBlijv	BG	BG	BG	BG	BG	BG	BG	BG	BG	0	0	0	9	0	9	0	0	10000	0.01722064063	-9999.000
Zware klei	265	265	265	265	265	0	265	265	265	graslandBlijv	graslandBlijv	graslandBlijv	unk	graslandBlijv	graslandBlijv	graslandBlijv	graslandBlijv	graslandBlijv	BG	BG	BG	UN	BG	BG	BG	BG	BG	0	0	0	8	0	8	0	1	10000	0.03783659645	0.083
Zware klei	265	265	265	265	265	265	265	265	265	graslandBlijv	graslandBlijv	graslandBlijv	graslandBlijv	graslandBlijv	graslandBlijv	graslandBlijv	graslandBlijv	graslandBlijv	BG	BG	BG	BG	BG	BG	BG	BG	BG	0	0	0	9	0	9	0	0	10000	0.00267035119	0.146
Zware klei	265	265	265	265	265	265	265	0	265	graslandBlijv	unk	graslandBlijv	graslandBlijv	graslandBlijv	graslandBlijv	graslandBlijv	graslandBlijv	graslandBlijv	BG	UN	BG	BG	BG	BG	BG	BG	BG	0	0	0	8	0	8	0	1	10000	0.00157949542	0.156
Zware klei	265	265	265	265	265	265	265	265	265	graslandBlijv	graslandBlijv	graslandBlijv	graslandBlijv	graslandBlijv	graslandBlijv	graslandBlijv	graslandBlijv	graslandBlijv	BG	BG	BG	BG	BG	BG	BG	BG	BG	0	0	0	9	0	9	0	0	5000	0.01683989082	0.085
Zware klei	265	265	265	265	265	265	265	265	265	graslandBlijv	graslandBlijv	graslandBlijv	graslandBlijv	graslandBlijv	graslandBlijv	graslandBlijv	graslandBlijv	graslandBlijv	BG	BG	BG	BG	BG	BG	BG	BG	BG	0	0	0	9	0	9	0	0	5000	0.00414288891	0.091
Zware klei	265	265	265	265	265	265	265	265	265	graslandBlijv	graslandBlijv	graslandBlijv	graslandBlijv	graslandBlijv	graslandBlijv	graslandBlijv	graslandBlijv	graslandBlijv	BG	BG	BG	BG	BG	BG	BG	BG	BG	0	0	0	9	0	9	0	0	10000	0.00452450916	0.125
Zware klei	265	265	265	265	265	265	265	265	265	graslandBlijv	graslandBlijv	graslandBlijv	graslandBlijv	graslandBlijv	graslandBlijv	graslandBlijv	graslandBlijv	graslandBlijv	BG	BG	BG	BG	BG	BG	BG	BG	BG	0	0	0	9	0	9	0	0	10000	0.01152889161	0.124
Zware klei	336	336	331	3718	3718	3718	2302	2302	2302	unk		unk				graslandNatuur	graslandNatuur	graslandNatuur	UN	UN	UN	UN	UN	UN	NG	NG	NG	0	0	0	0	3	3	0	6	10000	0.00342239303	0.051
Zware klei	265	265	265	265	265	0	0	265	0	unk	graslandBlijv	unk	unk	graslandBlijv	graslandBlijv	graslandBlijv	graslandBlijv	graslandBlijv	UN	BG	UN	UN	BG	BG	BG	BG	BG	0	0	0	6	0	6	0	3	20000	0.02883440605	-9999.000
Zware klei	265	265	265	265	265	265	265	265	265	graslandBlijv	graslandBlijv	graslandBlijv	graslandBlijv	graslandBlijv	graslandBlijv	graslandBlijv	graslandBlijv	graslandBlijv	BG	BG	BG	BG	BG	BG	BG	BG	BG	0	0	0	9	0	9	0	0	10000	0.06229251392	0.114
Zware zavel	2015	266	266	266	3730	236	259	259	259	mais	mais	mais	gerst		graslandTijd	graslandTijd	graslandTijd	aardappel	BO	BO	BO	BO	UN	TG	GT	TG	BO	5	2	7	0	0	0	0	1	10000	0.00007834319	-9999.000
Zware zavel	2015	266	266	266	3730	236	259	259	259	mais	mais	mais	gerst		graslandTijd	graslandTijd	graslandTijd	aardappel	BO	BO	BO	BO	UN	TG	GT	TG	BO	5	2	7	0	0	0	0	1	20000	0.00000202418	-9999.000
Zware klei	265	265	265	265	265	265	265	265	265	graslandBlijv	graslandBlijv	graslandBlijv	graslandBlijv	graslandBlijv	graslandBlijv	graslandBlijv	graslandBlijv	graslandBlijv	BG	BG	BG	BG	BG	BG	BG	BG	BG	0	0	0	9	0	9	0	0	20000	0.00016024073	-9999.000
Zware klei	265	265	265	265	265	265	265	265	265	graslandBlijv	graslandBlijv	graslandBlijv	graslandBlijv	graslandBlijv	graslandBlijv	graslandBlijv	graslandBlijv	graslandBlijv	BG	BG	BG	BG	BG	BG	BG	BG	BG	0	0	0	9	0	9	0	0	10000	0.00497563912	-9999.000
Zware klei	265	265	265	265	265	265	265	265	265	graslandBlijv	graslandBlijv	graslandBlijv	graslandBlijv	graslandBlijv	graslandBlijv	graslandBlijv	graslandBlijv	graslandBlijv	BG	BG	BG	BG	BG	BG	BG	BG	BG	0	0	0	9	0	9	0	0	10000	0.00035876268	0.231
Zware klei	265	265	265	265	265	265	265	265	265	graslandBlijv	graslandBlijv	graslandBlijv	graslandBlijv	graslandBlijv	graslandBlijv	graslandBlijv	graslandBlijv	graslandBlijv	BG	BG	BG	BG	BG	BG	BG	BG	BG	0	0	0	9	0	9	0	0	10000	0.03108520811	-9999.000
Veen	265	265	265	265	265	265	265	265	265	graslandBlijv	graslandBlijv	graslandBlijv	graslandBlijv	graslandBlijv	graslandBlijv	graslandBlijv	graslandBlijv	graslandBlijv	BG	BG	BG	BG	BG	BG	BG	BG	BG	0	0	0	9	0	9	0	0	20000	0.03322098205	-9999.000
Lichte klei	265	265	265	265	265	265	265	265	265	graslandBlijv	graslandBlijv	graslandBlijv	graslandBlijv	graslandBlijv	graslandBlijv	graslandBlijv	graslandBlijv	graslandBlijv	BG	BG	BG	BG	BG	BG	BG	BG	BG	0	0	0	9	0	9	0	0	10000	0.03458031955	0.090
Lichte klei	265	265	265	265	265	265	265	265	265	graslandBlijv	graslandBlijv	graslandBlijv	graslandBlijv	graslandBlijv	graslandBlijv	graslandBlijv	graslandBlijv	graslandBlijv	BG	BG	BG	BG	BG	BG	BG	BG	BG	0	0	0	9	0	9	0	0	10000	0.00738316055	0.146
Zware klei	265	265	265	265	265	266	266	266	266	graslandTijd	graslandTijd	graslandTijd	graslandTijd	graslandBlijv	graslandBlijv	graslandBlijv	graslandBlijv	graslandBlijv	TG	TG	TG	TG	BG	BG	BG	BG	BG	0	4	4	5	0	5	0	0	10000	0.01125376826	0.197
Zware klei	265	265	265	265	265	265	265	265	265	graslandBlijv	graslandBlijv	graslandBlijv	graslandBlijv	graslandBlijv	graslandBlijv	graslandBlijv	graslandBlijv	graslandBlijv	BG	BG	BG	BG	BG	BG	BG	BG	BG	0	0	0	9	0	9	0	0	10000	0.00153818920	0.116
Lichte klei	265	265	265	265	265	265	265	265	265	graslandBlijv	graslandBlijv	graslandBlijv	graslandBlijv	graslandBlijv	graslandBlijv	graslandBlijv	graslandBlijv	graslandBlijv	BG	BG	BG	BG	BG	BG	BG	BG	BG	0	0	0	9	0	9	0	0	10000	0.00424817345	0.081
Zware klei	265	265	265	265	265	265	265	265	265	graslandBlijv	graslandBlijv	graslandBlijv	graslandBlijv	graslandBlijv	graslandBlijv	graslandBlijv	graslandBlijv	graslandBlijv	BG	BG	BG	BG	BG	BG	BG	BG	BG	0	0	0	9	0	9	0	0	10000	0.00233347351	0.121
Zware klei	265	265	265	265	265	265	265	265	265	graslandBlijv	graslandBlijv	graslandBlijv	graslandBlijv	graslandBlijv	graslandBlijv	graslandBlijv	graslandBlijv	graslandBlijv	BG	BG	BG	BG	BG	BG	BG	BG	BG	0	0	0	9	0	9	0	0	10000	0.00296429468	-9999.000
Zware klei	265	265	265	265	265	265	265	265	265	graslandBlijv	graslandBlijv	graslandBlijv	graslandBlijv	graslandBlijv	graslandBlijv	graslandBlijv	graslandBlijv	graslandBlijv	BG	BG	BG	BG	BG	BG	BG	BG	BG	0	0	0	9	0	9	0	0	20000	0.04234488226	0.076
Lichte zavel	265	265	0	0	0	0	265	265	0	unk	graslandBlijv	graslandBlijv	unk	unk	unk	unk	graslandBlijv	graslandBlijv	UN	BG	BG	UN	UN	UN	UN	BG	BG	0	0	0	4	0	4	0	5	20000	0.02107147206	0.178
Veen	265	265	265	265	265	265	265	265	265	graslandBlijv	graslandBlijv	graslandBlijv	graslandBlijv	graslandBlijv	graslandBlijv	graslandBlijv	graslandBlijv	graslandBlijv	BG	BG	BG	BG	BG	BG	BG	BG	BG	0	0	0	9	0	9	0	0	20000	0.01369816857	-9999.000
Zware klei	265	265	265	265	265	265	265	265	265	graslandBlijv	graslandBlijv	graslandBlijv	graslandBlijv	graslandBlijv	graslandBlijv	graslandBlijv	graslandBlijv	graslandBlijv	BG	BG	BG	BG	BG	BG	BG	BG	BG	0	0	0	9	0	9	0	0	20000	0.02715933985	0.087
Zware klei	265	266	266	265	265	266	259	259	259	mais	mais	mais	graslandTijd	graslandBlijv	graslandBlijv	graslandTijd	graslandTijd	graslandBlijv	BO	BO	BO	TG	BG	BG	GT	TG	BG	3	2	5	3	0	3	0	0	5000	0.06369712489	0.091
Lichte klei	265	265	265	265	265	265	265	265	265	graslandBlijv	graslandBlijv	graslandBlijv	graslandBlijv	graslandBlijv	graslandBlijv	graslandBlijv	graslandBlijv	graslandBlijv	BG	BG	BG	BG	BG	BG	BG	BG	BG	0	0	0	9	0	9	0	0	10000	0.00026624607	0.137
Veen	265	265	265	265	265	265	265	265	265	graslandBlijv	graslandBlijv	graslandBlijv	graslandBlijv	graslandBlijv	graslandBlijv	graslandBlijv	graslandBlijv	graslandBlijv	BG	BG	BG	BG	BG	BG	BG	BG	BG	0	0	0	9	0	9	0	0	20000	0.02307641845	0.134
Veen	265	265	265	265	265	265	265	265	265	graslandBlijv	graslandBlijv	graslandBlijv	graslandBlijv	graslandBlijv	graslandBlijv	graslandBlijv	graslandBlijv	graslandBlijv	BG	BG	BG	BG	BG	BG	BG	BG	BG	0	0	0	9	0	9	0	0	20000	0.02566505627	0.163
Zware klei	265	265	265	265	0	265	265	265	265	graslandBlijv	graslandBlijv	graslandBlijv	graslandBlijv	unk	graslandBlijv	graslandBlijv	graslandBlijv	graslandBlijv	BG	BG	BG	BG	UN	BG	BG	BG	BG	0	0	0	8	0	8	0	1	20000	0.00663535941	0.107
Zware klei	265	265	0	0	265	265	265	265	265	graslandBlijv	graslandBlijv	graslandBlijv	graslandBlijv	graslandBlijv	unk	unk	graslandBlijv	graslandBlijv	BG	BG	BG	BG	BG	UN	UN	BG	BG	0	0	0	7	0	7	0	2	20000	0.00125628758	-9999.000
Zware klei	265	265	0	265	265	265	265	265	265	graslandBlijv	graslandBlijv	graslandBlijv	graslandBlijv	graslandBlijv	graslandBlijv	unk	graslandBlijv	graslandBlijv	BG	BG	BG	BG	BG	BG	UN	BG	BG	0	0	0	8	0	8	0	1	10000	0.00852437932	0.173
Lichte zavel	266	266	2015	259	259	259	259	259	259	mais	mais	mais	mais	mais	mais	aardappel	graslandTijd	graslandTijd	BO	BO	BO	BO	BO	BO	BO	TG	TG	7	2	9	0	0	0	0	0	20000	0.03072320125	0.125
Lichte klei	265	265	265	265	265	265	265	265	265	graslandBlijv	graslandBlijv	graslandBlijv	graslandBlijv	graslandBlijv	graslandBlijv	graslandBlijv	graslandBlijv	graslandBlijv	BG	BG	BG	BG	BG	BG	BG	BG	BG	0	0	0	9	0	9	0	0	10000	0.02112653237	0.103
Lichte zavel	266	259	259	259	259	259	259	259	259	mais	mais	mais	mais	mais	mais	mais	mais	graslandTijd	BO	BO	BO	BO	BO	BO	BO	BO	TG	8	1	9	0	0	0	0	0	20000	0.00107180945	-9999.000
Lichte zavel	265	265	265	265	265	265	265	265	265	graslandBlijv	graslandBlijv	graslandBlijv	graslandBlijv	graslandBlijv	graslandBlijv	graslandBlijv	graslandBlijv	graslandBlijv	BG	BG	BG	BG	BG	BG	BG	BG	BG	0	0	0	9	0	9	0	0	20000	0.00104910714	0.185
Veen	265	266	265	265	265	265	265	265	265	graslandBlijv	graslandBlijv	graslandBlijv	graslandBlijv	graslandBlijv	graslandBlijv	graslandBlijv	graslandTijd	graslandBlijv	BG	BG	BG	BG	BG	BG	BG	TG	BG	0	1	1	8	0	8	0	0	20000	0.00978373985	0.245
Zware zavel	265	0	0	265	265	265	265	265	265	graslandBlijv	graslandBlijv	graslandBlijv	graslandBlijv	graslandBlijv	graslandBlijv	unk	unk	graslandBlijv	BG	BG	BG	BG	BG	BG	UN	UN	BG	0	0	0	7	0	7	0	2	10000	0.36045486576	-9999.000
Zware zavel	265	0	0	265	265	265	265	265	265	graslandBlijv	graslandBlijv	graslandBlijv	graslandBlijv	graslandBlijv	graslandBlijv	unk	unk	graslandBlijv	BG	BG	BG	BG	BG	BG	UN	UN	BG	0	0	0	7	0	7	0	2	20000	1.65484523797	-9999.000
Lichte klei	2015	259	233	3730	234	256	233	233	1926	uien	tarwe	tarwe	bieten	tarwe		tarwe	mais	aardappel	BO	BO	BO	BO	BO	UN	BO	BO	BO	8	0	8	0	0	0	0	1	20000	0.20361557409	0.328
Zware zavel	2015	256	233	3730	256	233	256	233	1926	uien	tarwe	bieten	tarwe	bieten		tarwe	bieten	aardappel	BO	BO	BO	BO	BO	UN	BO	BO	BO	8	0	8	0	0	0	0	1	10000	0.10397695133	-9999.000
Veen	265	265	265	265	265	265	265	265	265	graslandBlijv	graslandBlijv	graslandBlijv	graslandBlijv	graslandBlijv	graslandBlijv	graslandBlijv	graslandBlijv	graslandBlijv	BG	BG	BG	BG	BG	BG	BG	BG	BG	0	0	0	9	0	9	0	0	10000	0.00679262660	0.194
Zware zavel	265	0	0	265	265	265	265	265	265	graslandBlijv	graslandBlijv	graslandBlijv	graslandBlijv	graslandBlijv	graslandBlijv	unk	unk	graslandBlijv	BG	BG	BG	BG	BG	BG	UN	UN	BG	0	0	0	7	0	7	0	2	10000	0.08733670354	-9999.000
Zware zavel	265	0	0	265	265	265	265	265	265	graslandBlijv	graslandBlijv	graslandBlijv	graslandBlijv	graslandBlijv	graslandBlijv	unk	unk	graslandBlijv	BG	BG	BG	BG	BG	BG	UN	UN	BG	0	0	0	7	0	7	0	2	20000	1.32682887492	-9999.000
Zware klei	265	265	265	265	265	265	265	265	265	graslandBlijv	graslandBlijv	graslandBlijv	graslandBlijv	graslandBlijv	graslandBlijv	graslandBlijv	graslandBlijv	graslandBlijv	BG	BG	BG	BG	BG	BG	BG	BG	BG	0	0	0	9	0	9	0	0	5000	0.06371166577	-9999.000
Zware zavel	2015	233	256	2951	233	256	233	256	1928	unk	bieten	tarwe	bieten	tarwe		bieten	tarwe	aardappel	UN	BO	BO	BO	BO	UN	BO	BO	BO	7	0	7	0	0	0	0	2	10000	0.00096054463	0.117
Zware zavel	2015	233	256	2951	233	256	233	256	1928	unk	bieten	tarwe	bieten	tarwe		bieten	tarwe	aardappel	UN	BO	BO	BO	BO	UN	BO	BO	BO	7	0	7	0	0	0	0	2	20000	0.00000950265	0.138
Zware klei	265	265	265	265	265	265	265	265	265	graslandBlijv	graslandBlijv	graslandBlijv	graslandBlijv	graslandBlijv	graslandBlijv	graslandBlijv	graslandBlijv	graslandBlijv	BG	BG	BG	BG	BG	BG	BG	BG	BG	0	0	0	9	0	9	0	0	20000	0.00019357271	0.112
Zware klei	265	265	265	265	265	265	265	265	265	graslandBlijv	graslandBlijv	graslandBlijv	graslandBlijv	graslandBlijv	graslandBlijv	graslandBlijv	graslandBlijv	graslandBlijv	BG	BG	BG	BG	BG	BG	BG	BG	BG	0	0	0	9	0	9	0	0	20000	0.00010572399	0.159
Zware zavel	265	265	265	265	265	265	265	265	265	graslandBlijv	graslandBlijv	graslandBlijv	graslandBlijv	graslandBlijv	graslandBlijv	graslandBlijv	graslandBlijv	graslandBlijv	BG	BG	BG	BG	BG	BG	BG	BG	BG	0	0	0	9	0	9	0	0	20000	0.00221441818	0.176
Zware zavel	265	265	265	265	265	265	265	265	265	graslandBlijv	graslandBlijv	graslandBlijv	graslandBlijv	graslandBlijv	graslandBlijv	graslandBlijv	graslandBlijv	graslandBlijv	BG	BG	BG	BG	BG	BG	BG	BG	BG	0	0	0	9	0	9	0	0	20000	0.01868951370	0.201
Lichte zavel	2015	266	235	3730	233	256	262	233	1926	uien	tarwe	uien	bieten	tarwe		gerst	graslandTijd	aardappel	BO	BO	BO	BO	BO	UN	BO	TG	BO	7	1	8	0	0	0	0	1	20000	0.14390229469	-9999.000
Zware zavel	235	2015	233	233	256	3730	266	1926	266	graslandTijd	uien	graslandTijd		bieten	tarwe	tarwe	aardappel	gerst	TG	BO	TG	UN	BO	BO	BO	BO	BO	6	2	8	0	0	0	0	1	20000	0.02120966318	-9999.000
Lichte zavel	256	259	2015	233	262	3730	233	1926	256	bieten	uien	tarwe		uien	tarwe	aardappel	mais	bieten	BO	BO	BO	UN	BO	BO	BO	BO	BO	8	0	8	0	0	0	0	1	20000	0.01340044383	0.257
Veen	265	265	265	265	265	265	265	265	265	graslandBlijv	graslandBlijv	graslandBlijv	graslandBlijv	graslandBlijv	graslandBlijv	graslandBlijv	graslandBlijv	graslandBlijv	BG	BG	BG	BG	BG	BG	BG	BG	BG	0	0	0	9	0	9	0	0	20000	0.05383780956	0.146
Veen	265	265	265	265	265	265	265	265	265	graslandBlijv	graslandBlijv	graslandBlijv	graslandBlijv	graslandBlijv	graslandBlijv	graslandBlijv	graslandBlijv	graslandBlijv	BG	BG	BG	BG	BG	BG	BG	BG	BG	0	0	0	9	0	9	0	0	20000	0.02317590481	0.141
Lichte klei	266	266	259	259	265	265	265	265	265	graslandBlijv	graslandBlijv	graslandBlijv	graslandBlijv	graslandBlijv	mais	mais	graslandTijd	graslandTijd	BG	BG	BG	BG	BG	BO	BO	TG	TG	2	2	4	5	0	5	0	0	10000	0.02991335072	-9999.000
Zware klei	265	265	265	265	265	265	265	265	265	graslandBlijv	graslandBlijv	graslandBlijv	graslandBlijv	graslandBlijv	graslandBlijv	graslandBlijv	graslandBlijv	graslandBlijv	BG	BG	BG	BG	BG	BG	BG	BG	BG	0	0	0	9	0	9	0	0	20000	0.00573781401	-9999.000
Zware klei	265	265	265	265	265	265	265	265	265	graslandBlijv	graslandBlijv	graslandBlijv	graslandBlijv	graslandBlijv	graslandBlijv	graslandBlijv	graslandBlijv	graslandBlijv	BG	BG	BG	BG	BG	BG	BG	BG	BG	0	0	0	9	0	9	0	0	10000	0.02339780851	0.137
Lichte klei	265	265	265	265	265	265	265	265	265	graslandBlijv	graslandBlijv	graslandBlijv	graslandBlijv	graslandBlijv	graslandBlijv	graslandBlijv	graslandBlijv	graslandBlijv	BG	BG	BG	BG	BG	BG	BG	BG	BG	0	0	0	9	0	9	0	0	2000	0.00719421172	0.121
Zware klei	265	265	265	265	265	265	265	265	265	graslandBlijv	graslandBlijv	graslandBlijv	graslandBlijv	graslandBlijv	graslandBlijv	graslandBlijv	graslandBlijv	graslandBlijv	BG	BG	BG	BG	BG	BG	BG	BG	BG	0	0	0	9	0	9	0	0	2000	0.00835258468	0.162
Zware klei	265	265	265	265	265	265	265	265	265	graslandBlijv	graslandBlijv	graslandBlijv	graslandBlijv	graslandBlijv	graslandBlijv	graslandBlijv	graslandBlijv	graslandBlijv	BG	BG	BG	BG	BG	BG	BG	BG	BG	0	0	0	9	0	9	0	0	10000	0.00232732652	0.153
Lichte klei	265	265	265	265	265	265	265	265	265	graslandBlijv	graslandBlijv	graslandBlijv	graslandBlijv	graslandBlijv	graslandBlijv	graslandBlijv	graslandBlijv	graslandBlijv	BG	BG	BG	BG	BG	BG	BG	BG	BG	0	0	0	9	0	9	0	0	10000	0.03531025610	0.081
Zware klei	266	266	266	266	266	259	259	259	259	mais	mais	mais	mais	graslandTijd	graslandTijd	graslandTijd	graslandTijd	graslandTijd	BO	BO	BO	BO	TG	TG	GT	TG	TG	4	4	8	0	0	0	0	0	10000	0.00161020981	0.167
Lichte zavel	259	2015	262	234	3730	256	1926	236	1931	bos	gerst	uien	bieten		tarwe	uien	aardappel	mais	BS	BO	BO	BO	UN	BO	BO	BO	BO	7	0	7	0	0	0	1	1	20000	0.05152495321	0.208
Lichte zavel	265	265	265	265	265	265	265	259	265	graslandBlijv	mais	graslandBlijv	graslandBlijv	graslandBlijv	graslandBlijv	graslandBlijv	graslandBlijv	graslandBlijv	BG	BO	BG	BG	BG	BG	BG	BG	BG	1	0	1	8	0	8	0	0	20000	0.09885964150	0.112
Zware klei	265	265	265	265	265	265	265	265	265	graslandBlijv	graslandBlijv	graslandBlijv	graslandBlijv	graslandBlijv	graslandBlijv	graslandBlijv	graslandBlijv	graslandBlijv	BG	BG	BG	BG	BG	BG	BG	BG	BG	0	0	0	9	0	9	0	0	10000	0.00094321704	0.104
Lichte klei	265	0	265	265	265	266	0	265	0	unk	graslandBlijv	unk	graslandTijd	graslandBlijv	graslandBlijv	graslandBlijv	unk	graslandBlijv	UN	BG	UN	TG	BG	BG	BG	UN	BG	0	1	1	5	0	5	0	3	10000	0.15560219013	-9999.000
Veen	265	265	265	265	265	265	265	265	265	graslandBlijv	graslandBlijv	graslandBlijv	graslandBlijv	graslandBlijv	graslandBlijv	graslandBlijv	graslandBlijv	graslandBlijv	BG	BG	BG	BG	BG	BG	BG	BG	BG	0	0	0	9	0	9	0	0	20000	0.00117807051	0.085
Zware klei	265	265	265	265	265	265	265	265	265	graslandBlijv	graslandBlijv	graslandBlijv	graslandBlijv	graslandBlijv	graslandBlijv	graslandBlijv	graslandBlijv	graslandBlijv	BG	BG	BG	BG	BG	BG	BG	BG	BG	0	0	0	9	0	9	0	0	5000	0.00230792720	0.147
Zware klei	265	265	265	265	265	265	265	265	265	graslandBlijv	graslandBlijv	graslandBlijv	graslandBlijv	graslandBlijv	graslandBlijv	graslandBlijv	graslandBlijv	graslandBlijv	BG	BG	BG	BG	BG	BG	BG	BG	BG	0	0	0	9	0	9	0	0	20000	0.00558341445	0.194
Zware klei	265	265	265	265	265	265	265	265	265	graslandBlijv	graslandBlijv	graslandBlijv	graslandBlijv	graslandBlijv	graslandBlijv	graslandBlijv	graslandBlijv	graslandBlijv	BG	BG	BG	BG	BG	BG	BG	BG	BG	0	0	0	9	0	9	0	0	5000	0.00061670858	-9999.000
Zware klei	266	266	266	266	266	259	259	259	259	mais	mais	mais	mais	graslandTijd	graslandTijd	graslandTijd	graslandTijd	graslandTijd	BO	BO	BO	BO	TG	TG	GT	TG	TG	4	4	8	0	0	0	0	0	20000	0.05098792453	0.125
Zware klei	265	265	265	265	265	265	265	265	265	graslandBlijv	graslandBlijv	graslandBlijv	graslandBlijv	graslandBlijv	graslandBlijv	graslandBlijv	graslandBlijv	graslandBlijv	BG	BG	BG	BG	BG	BG	BG	BG	BG	0	0	0	9	0	9	0	0	10000	0.03402793869	0.145
Lichte klei	265	265	265	265	265	265	265	0	265	graslandBlijv	unk	graslandBlijv	graslandBlijv	graslandBlijv	graslandBlijv	graslandBlijv	graslandBlijv	graslandBlijv	BG	UN	BG	BG	BG	BG	BG	BG	BG	0	0	0	8	0	8	0	1	5000	0.00378765784	0.118
Zware klei	265	265	265	265	265	265	265	265	265	graslandBlijv	graslandBlijv	graslandBlijv	graslandBlijv	graslandBlijv	graslandBlijv	graslandBlijv	graslandBlijv	graslandBlijv	BG	BG	BG	BG	BG	BG	BG	BG	BG	0	0	0	9	0	9	0	0	20000	0.00181777510	-9999.000
Lichte klei	265	265	265	265	265	265	265	265	265	graslandBlijv	graslandBlijv	graslandBlijv	graslandBlijv	graslandBlijv	graslandBlijv	graslandBlijv	graslandBlijv	graslandBlijv	BG	BG	BG	BG	BG	BG	BG	BG	BG	0	0	0	9	0	9	0	0	10000	0.00001000106	0.181
	265	265	265	265	265	265	265	265	265	graslandBlijv	graslandBlijv	graslandBlijv	graslandBlijv	graslandBlijv	graslandBlijv	graslandBlijv	graslandBlijv	graslandBlijv	BG	BG	BG	BG	BG	BG	BG	BG	BG	0	0	0	9	0	9	0	0	20000	0.14041224612	0.075
	265	265	265	0	0	265	265	265	265	graslandBlijv	graslandBlijv	graslandBlijv	graslandBlijv	unk	unk	graslandBlijv	graslandBlijv	graslandBlijv	BG	BG	BG	BG	UN	UN	BG	BG	BG	0	0	0	7	0	7	0	2	10000	0.00542063454	0.131
	265	265	265	0	0	0	0	265	0	unk	graslandBlijv	unk	unk	unk	unk	graslandBlijv	graslandBlijv	graslandBlijv	UN	BG	UN	UN	UN	UN	BG	BG	BG	0	0	0	4	0	4	0	5	10000	0.00021273630	-9999.000
	259	2015	266	266	3730	259	1926	259	259	mais	mais	uien	mais		graslandTijd	graslandTijd	aardappel	mais	BO	BO	BO	BO	UN	TG	GT	BO	BO	6	1	7	0	0	0	0	1	20000	0.05690919541	0.278
Lichte zavel	265	265	265	265	265	265	265	265	265	graslandBlijv	graslandBlijv	graslandBlijv	graslandBlijv	graslandBlijv	graslandBlijv	graslandBlijv	graslandBlijv	graslandBlijv	BG	BG	BG	BG	BG	BG	BG	BG	BG	0	0	0	9	0	9	0	0	20000	0.00407144506	0.138
Zware zavel	265	265	265	265	265	265	265	265	265	graslandBlijv	graslandBlijv	graslandBlijv	graslandBlijv	graslandBlijv	graslandBlijv	graslandBlijv	graslandBlijv	graslandBlijv	BG	BG	BG	BG	BG	BG	BG	BG	BG	0	0	0	9	0	9	0	0	20000	0.00111140942	0.231
Lichte klei	265	265	265	265	265	265	265	265	265	graslandBlijv	graslandBlijv	graslandBlijv	graslandBlijv	graslandBlijv	graslandBlijv	graslandBlijv	graslandBlijv	graslandBlijv	BG	BG	BG	BG	BG	BG	BG	BG	BG	0	0	0	9	0	9	0	0	5000	0.00035839861	-9999.000
Zware klei	265	265	265	265	265	265	265	265	265	graslandBlijv	graslandBlijv	graslandBlijv	graslandBlijv	graslandBlijv	graslandBlijv	graslandBlijv	graslandBlijv	graslandBlijv	BG	BG	BG	BG	BG	BG	BG	BG	BG	0	0	0	9	0	9	0	0	2000	0.00373526053	0.078
Zware klei	265	265	265	265	265	265	265	265	265	graslandBlijv	graslandBlijv	graslandBlijv	graslandBlijv	graslandBlijv	graslandBlijv	graslandBlijv	graslandBlijv	graslandBlijv	BG	BG	BG	BG	BG	BG	BG	BG	BG	0	0	0	9	0	9	0	0	5000	0.01337560431	0.078
Veen	265	265	265	265	265	265	259	259	265	graslandBlijv	mais	mais	graslandBlijv	graslandBlijv	graslandBlijv	graslandBlijv	graslandBlijv	graslandBlijv	BG	BO	BO	BG	BG	BG	BG	BG	BG	2	0	2	7	0	7	0	0	20000	0.02701010315	0.152
Zware zavel	265	265	265	265	265	265	265	265	265	graslandBlijv	graslandBlijv	graslandBlijv	graslandBlijv	graslandBlijv	graslandBlijv	graslandBlijv	graslandBlijv	graslandBlijv	BG	BG	BG	BG	BG	BG	BG	BG	BG	0	0	0	9	0	9	0	0	20000	0.18093270306	0.110
Zware klei	265	265	0	0	0	0	0	0	0	unk	unk	unk	unk	unk	unk	unk	graslandBlijv	graslandBlijv	UN	UN	UN	UN	UN	UN	UN	BG	BG	0	0	0	2	0	2	0	7	5000	0.01311557187	0.189
Veen	265	265	265	265	0	0	0	0	0	unk	unk	unk	unk	unk	graslandBlijv	graslandBlijv	graslandBlijv	graslandBlijv	UN	UN	UN	UN	UN	BG	BG	BG	BG	0	0	0	4	0	4	0	5	20000	0.01882978366	-9999.000
Zware klei	233	259	259	265	265	265	265	265	265	graslandBlijv	graslandBlijv	graslandBlijv	graslandBlijv	graslandBlijv	graslandBlijv	mais	mais	tarwe	BG	BG	BG	BG	BG	BG	BO	BO	BO	3	0	3	6	0	6	0	0	5000	0.00096641992	-9999.000
Zware zavel	265	265	265	265	265	265	265	265	265	graslandBlijv	graslandBlijv	graslandBlijv	graslandBlijv	graslandBlijv	graslandBlijv	graslandBlijv	graslandBlijv	graslandBlijv	BG	BG	BG	BG	BG	BG	BG	BG	BG	0	0	0	9	0	9	0	0	20000	0.04548460383	0.161
Zware zavel	265	265	265	265	265	265	265	265	265	graslandBlijv	graslandBlijv	graslandBlijv	graslandBlijv	graslandBlijv	graslandBlijv	graslandBlijv	graslandBlijv	graslandBlijv	BG	BG	BG	BG	BG	BG	BG	BG	BG	0	0	0	9	0	9	0	0	20000	0.02982287107	-9999.000
Lichte klei	265	265	265	265	265	265	265	265	265	graslandBlijv	graslandBlijv	graslandBlijv	graslandBlijv	graslandBlijv	graslandBlijv	graslandBlijv	graslandBlijv	graslandBlijv	BG	BG	BG	BG	BG	BG	BG	BG	BG	0	0	0	9	0	9	0	0	20000	0.05661164567	0.143
Veen	265	265	265	265	265	265	265	265	265	graslandBlijv	graslandBlijv	graslandBlijv	graslandBlijv	graslandBlijv	graslandBlijv	graslandBlijv	graslandBlijv	graslandBlijv	BG	BG	BG	BG	BG	BG	BG	BG	BG	0	0	0	9	0	9	0	0	20000	0.03349796397	0.132
Zware zavel	265	265	265	265	265	265	265	265	265	graslandBlijv	graslandBlijv	graslandBlijv	graslandBlijv	graslandBlijv	graslandBlijv	graslandBlijv	graslandBlijv	graslandBlijv	BG	BG	BG	BG	BG	BG	BG	BG	BG	0	0	0	9	0	9	0	0	20000	0.00681932466	0.162
Zware klei	265	0	0	0	0	0	0	0	0	unk	unk	unk	unk	unk	unk	unk	unk	graslandBlijv	UN	UN	UN	UN	UN	UN	UN	UN	BG	0	0	0	1	0	1	0	8	5000	0.11576738812	-9999.000
Lichte klei	265	0	0	0	0	0	0	0	0	unk	unk	unk	unk	unk	unk	unk	unk	graslandBlijv	UN	UN	UN	UN	UN	UN	UN	UN	BG	0	0	0	1	0	1	0	8	10000	0.18237894295	-9999.000
Zand	265	265	265	265	265	265	265	265	265	graslandBlijv	graslandBlijv	graslandBlijv	graslandBlijv	graslandBlijv	graslandBlijv	graslandBlijv	graslandBlijv	graslandBlijv	BG	BG	BG	BG	BG	BG	BG	BG	BG	0	0	0	9	0	9	0	0	20000	0.04627050859	0.082
Lichte klei	265	265	265	265	265	265	265	265	265	graslandBlijv	graslandBlijv	graslandBlijv	graslandBlijv	graslandBlijv	graslandBlijv	graslandBlijv	graslandBlijv	graslandBlijv	BG	BG	BG	BG	BG	BG	BG	BG	BG	0	0	0	9	0	9	0	0	20000	0.08014168261	0.099
Lichte klei	265	265	265	265	265	265	265	265	265	graslandBlijv	graslandBlijv	graslandBlijv	graslandBlijv	graslandBlijv	graslandBlijv	graslandBlijv	graslandBlijv	graslandBlijv	BG	BG	BG	BG	BG	BG	BG	BG	BG	0	0	0	9	0	9	0	0	20000	0.07366683231	0.188
Lichte zavel	256	1931	2719	3730	233	256	176	2030	1928	unk		unk	bieten	tarwe		broccoli	bos	bieten	UN	UN	UN	BO	BO	UN	BO	BS	BO	4	0	4	0	0	0	1	4	20000	0.00196409292	0.191
Zware klei	265	265	265	265	265	265	265	259	265	graslandBlijv	mais	graslandBlijv	graslandBlijv	graslandBlijv	graslandBlijv	graslandBlijv	graslandBlijv	graslandBlijv	BG	BO	BG	BG	BG	BG	BG	BG	BG	1	0	1	8	0	8	0	0	20000	0.00079834562	-9999.000
Zware zavel	265	265	265	265	265	265	0	0	0	unk	unk	unk	graslandBlijv	graslandBlijv	graslandBlijv	graslandBlijv	graslandBlijv	graslandBlijv	UN	UN	UN	BG	BG	BG	BG	BG	BG	0	0	0	6	0	6	0	3	20000	0.00723143154	-9999.000
Veen	265	265	265	265	265	265	265	259	265	graslandBlijv	mais	graslandBlijv	graslandBlijv	graslandBlijv	graslandBlijv	graslandBlijv	graslandBlijv	graslandBlijv	BG	BO	BG	BG	BG	BG	BG	BG	BG	1	0	1	8	0	8	0	0	20000	0.00721200662	-9999.000
Zware zavel	233	2015	256	233	3730	233	1928	233	256	bieten	tarwe	unk	tarwe		tarwe	bieten	aardappel	tarwe	BO	BO	UN	BO	UN	BO	BO	BO	BO	7	0	7	0	0	0	0	2	10000	0.03530926894	0.230
Lichte zavel	256	383	2015	262	176	2653	256	2030	1926	uien		bieten			uien	aardappel	graslandTijd	bieten	BO	UN	BO	UN	UN	BO	BO	TG	BO	5	1	6	0	0	0	0	3	20000	0.00350117781	0.203
Zware klei	265	265	265	265	265	265	265	0	265	graslandBlijv	unk	graslandBlijv	graslandBlijv	graslandBlijv	graslandBlijv	graslandBlijv	graslandBlijv	graslandBlijv	BG	UN	BG	BG	BG	BG	BG	BG	BG	0	0	0	8	0	8	0	1	5000	0.00351620382	-9999.000
Lichte zavel	265	265	265	265	265	265	265	265	265	graslandBlijv	graslandBlijv	graslandBlijv	graslandBlijv	graslandBlijv	graslandBlijv	graslandBlijv	graslandBlijv	graslandBlijv	BG	BG	BG	BG	BG	BG	BG	BG	BG	0	0	0	9	0	9	0	0	5000	0.03065545948	0.112
Zware zavel	265	265	265	265	265	265	265	0	265	graslandBlijv	unk	graslandBlijv	graslandBlijv	graslandBlijv	graslandBlijv	graslandBlijv	graslandBlijv	graslandBlijv	BG	UN	BG	BG	BG	BG	BG	BG	BG	0	0	0	8	0	8	0	1	10000	0.06462269415	0.143
Lichte zavel	2015	233	233	3730	256	234	233	256	1928	unk	bieten	tarwe	tarwe	bieten		tarwe	tarwe	aardappel	UN	BO	BO	BO	BO	UN	BO	BO	BO	7	0	7	0	0	0	0	2	20000	0.02054306695	0.159
Lichte klei	259	266	266	259	259	259	259	259	259	mais	mais	mais	mais	mais	mais	graslandTijd	graslandTijd	mais	BO	BO	BO	BO	BO	BO	GT	TG	BO	7	1	8	0	0	0	0	0	20000	0.00105316515	0.118
Zware klei	265	265	0	0	0	0	0	0	0	unk	unk	unk	unk	unk	unk	unk	graslandBlijv	graslandBlijv	UN	UN	UN	UN	UN	UN	UN	BG	BG	0	0	0	2	0	2	0	7	10000	0.00061045137	-9999.000
Lichte zavel	2015	256	1006	233	176	233	1926	176	234	tarwe		uien	tarwe		tarwe	bloembol	bieten	aardappel	BO	UN	BO	BO	UN	BO	BO	BO	BO	7	0	7	0	0	0	0	2	20000	0.01521701376	0.261
Zware klei	265	265	265	265	265	265	265	265	265	graslandBlijv	graslandBlijv	graslandBlijv	graslandBlijv	graslandBlijv	graslandBlijv	graslandBlijv	graslandBlijv	graslandBlijv	BG	BG	BG	BG	BG	BG	BG	BG	BG	0	0	0	9	0	9	0	0	20000	0.04468457035	0.092
Zware klei	265	265	265	265	265	265	265	265	265	graslandBlijv	graslandBlijv	graslandBlijv	graslandBlijv	graslandBlijv	graslandBlijv	graslandBlijv	graslandBlijv	graslandBlijv	BG	BG	BG	BG	BG	BG	BG	BG	BG	0	0	0	9	0	9	0	0	5000	0.01080478493	0.158
Lichte klei	265	265	265	265	265	265	265	265	265	graslandBlijv	graslandBlijv	graslandBlijv	graslandBlijv	graslandBlijv	graslandBlijv	graslandBlijv	graslandBlijv	graslandBlijv	BG	BG	BG	BG	BG	BG	BG	BG	BG	0	0	0	9	0	9	0	0	5000	0.00387446167	0.127
Lichte klei	265	265	265	265	265	265	265	265	265	graslandBlijv	graslandBlijv	graslandBlijv	graslandBlijv	graslandBlijv	graslandBlijv	graslandBlijv	graslandBlijv	graslandBlijv	BG	BG	BG	BG	BG	BG	BG	BG	BG	0	0	0	9	0	9	0	0	10000	0.00616303460	0.127
Lichte klei	265	265	265	265	265	265	265	265	265	graslandBlijv	graslandBlijv	graslandBlijv	graslandBlijv	graslandBlijv	graslandBlijv	graslandBlijv	graslandBlijv	graslandBlijv	BG	BG	BG	BG	BG	BG	BG	BG	BG	0	0	0	9	0	9	0	0	20000	0.01848545738	-9999.000
Zware zavel	265	265	265	265	265	265	265	265	265	graslandBlijv	graslandBlijv	graslandBlijv	graslandBlijv	graslandBlijv	graslandBlijv	graslandBlijv	graslandBlijv	graslandBlijv	BG	BG	BG	BG	BG	BG	BG	BG	BG	0	0	0	9	0	9	0	0	10000	0.05358566780	0.084
Lichte zavel	265	265	265	265	265	265	265	265	265	graslandBlijv	graslandBlijv	graslandBlijv	graslandBlijv	graslandBlijv	graslandBlijv	graslandBlijv	graslandBlijv	graslandBlijv	BG	BG	BG	BG	BG	BG	BG	BG	BG	0	0	0	9	0	9	0	0	10000	0.06032856122	0.093
Lichte zavel	265	265	266	265	265	265	265	265	176	unk	graslandBlijv	graslandBlijv	graslandBlijv	graslandBlijv	graslandBlijv	graslandTijd	graslandBlijv	graslandBlijv	UN	BG	BG	BG	BG	BG	GT	BG	BG	0	0	0	7	0	7	0	1	20000	0.11126099359	0.146
Lichte zavel	265	0	0	0	0	0	0	0	0	unk	unk	unk	unk	unk	unk	unk	unk	graslandBlijv	UN	UN	UN	UN	UN	UN	UN	UN	BG	0	0	0	1	0	1	0	8	20000	0.27770773170	-9999.000
Lichte klei	265	265	265	265	265	265	265	265	265	graslandBlijv	graslandBlijv	graslandBlijv	graslandBlijv	graslandBlijv	graslandBlijv	graslandBlijv	graslandBlijv	graslandBlijv	BG	BG	BG	BG	BG	BG	BG	BG	BG	0	0	0	9	0	9	0	0	10000	0.00001349842	0.075
Zware klei	265	265	265	265	265	265	265	259	265	graslandBlijv	mais	graslandBlijv	graslandBlijv	graslandBlijv	graslandBlijv	graslandBlijv	graslandBlijv	graslandBlijv	BG	BO	BG	BG	BG	BG	BG	BG	BG	1	0	1	8	0	8	0	0	10000	0.04396712490	0.093
Zware klei	265	265	265	265	265	265	265	265	265	graslandBlijv	graslandBlijv	graslandBlijv	graslandBlijv	graslandBlijv	graslandBlijv	graslandBlijv	graslandBlijv	graslandBlijv	BG	BG	BG	BG	BG	BG	BG	BG	BG	0	0	0	9	0	9	0	0	5000	0.00004736968	0.059
Zware klei	265	265	265	265	265	265	265	265	265	graslandBlijv	graslandBlijv	graslandBlijv	graslandBlijv	graslandBlijv	graslandBlijv	graslandBlijv	graslandBlijv	graslandBlijv	BG	BG	BG	BG	BG	BG	BG	BG	BG	0	0	0	9	0	9	0	0	10000	0.23358087970	-9999.000
Zware klei	265	265	265	265	265	265	265	265	265	graslandBlijv	graslandBlijv	graslandBlijv	graslandBlijv	graslandBlijv	graslandBlijv	graslandBlijv	graslandBlijv	graslandBlijv	BG	BG	BG	BG	BG	BG	BG	BG	BG	0	0	0	9	0	9	0	0	10000	0.00239800389	0.137
Lichte klei	265	265	265	266	266	266	0	0	0	unk	unk	unk	graslandTijd	graslandTijd	graslandTijd	graslandBlijv	graslandBlijv	graslandBlijv	UN	UN	UN	TG	TG	TG	BG	BG	BG	0	3	3	3	0	3	0	3	10000	0.00014443157	-9999.000
Zware klei	265	265	265	265	265	265	265	265	265	graslandBlijv	graslandBlijv	graslandBlijv	graslandBlijv	graslandBlijv	graslandBlijv	graslandBlijv	graslandBlijv	graslandBlijv	BG	BG	BG	BG	BG	BG	BG	BG	BG	0	0	0	9	0	9	0	0	5000	0.00002572653	-9999.000
Zware klei	265	265	265	265	265	265	265	265	265	graslandBlijv	graslandBlijv	graslandBlijv	graslandBlijv	graslandBlijv	graslandBlijv	graslandBlijv	graslandBlijv	graslandBlijv	BG	BG	BG	BG	BG	BG	BG	BG	BG	0	0	0	9	0	9	0	0	20000	0.00177813543	0.159
Zware klei	259	265	265	265	265	265	265	265	265	graslandBlijv	graslandBlijv	graslandBlijv	graslandBlijv	graslandBlijv	graslandBlijv	graslandBlijv	graslandBlijv	mais	BG	BG	BG	BG	BG	BG	BG	BG	BO	1	0	1	8	0	8	0	0	20000	0.00435241628	0.189
Veen	265	266	266	265	265	265	0	0	265	graslandBlijv	unk	unk	graslandBlijv	graslandBlijv	graslandBlijv	graslandTijd	graslandTijd	graslandBlijv	BG	UN	UN	BG	BG	BG	GT	TG	BG	0	1	1	5	0	5	0	2	20000	0.00296632615	-9999.000
Lichte klei	265	265	265	265	265	265	265	265	265	graslandBlijv	graslandBlijv	graslandBlijv	graslandBlijv	graslandBlijv	graslandBlijv	graslandBlijv	graslandBlijv	graslandBlijv	BG	BG	BG	BG	BG	BG	BG	BG	BG	0	0	0	9	0	9	0	0	20000	0.03977076383	0.173
Zware klei	265	265	265	265	265	265	265	265	265	graslandBlijv	graslandBlijv	graslandBlijv	graslandBlijv	graslandBlijv	graslandBlijv	graslandBlijv	graslandBlijv	graslandBlijv	BG	BG	BG	BG	BG	BG	BG	BG	BG	0	0	0	9	0	9	0	0	5000	0.00222692424	0.160
Lichte klei	265	265	265	265	265	265	265	265	265	graslandBlijv	graslandBlijv	graslandBlijv	graslandBlijv	graslandBlijv	graslandBlijv	graslandBlijv	graslandBlijv	graslandBlijv	BG	BG	BG	BG	BG	BG	BG	BG	BG	0	0	0	9	0	9	0	0	5000	0.00283730448	0.085
Zware klei	265	265	265	265	265	265	265	265	265	graslandBlijv	graslandBlijv	graslandBlijv	graslandBlijv	graslandBlijv	graslandBlijv	graslandBlijv	graslandBlijv	graslandBlijv	BG	BG	BG	BG	BG	BG	BG	BG	BG	0	0	0	9	0	9	0	0	20000	0.00042687722	-9999.000
Lichte zavel	259	257	257	1921	1921	1921	1921	1921	1921	koolzaad	koolzaad	koolzaad	koolzaad	koolzaad	koolzaad	bieten	bieten	mais	BO	BO	BO	BO	BO	BO	BO	BO	BO	9	0	9	0	0	0	0	0	20000	0.54814142873	0.306
Zware klei	331	0	0	0	0	265	265	265	265	graslandBlijv	graslandBlijv	graslandBlijv	graslandBlijv	unk	unk	unk	unk	graslandNatuur	BG	BG	BG	BG	UN	UN	UN	UN	NG	0	0	0	4	1	5	0	4	20000	2.42055083765	-9999.000
Lichte zavel	265	265	265	265	265	265	265	0	265	graslandBlijv	unk	graslandBlijv	graslandBlijv	graslandBlijv	graslandBlijv	graslandBlijv	graslandBlijv	graslandBlijv	BG	UN	BG	BG	BG	BG	BG	BG	BG	0	0	0	8	0	8	0	1	20000	0.00659514183	0.135
Veen	265	265	265	265	265	265	0	0	0	unk	unk	unk	graslandBlijv	graslandBlijv	graslandBlijv	graslandBlijv	graslandBlijv	graslandBlijv	UN	UN	UN	BG	BG	BG	BG	BG	BG	0	0	0	6	0	6	0	3	20000	0.12867526917	0.178
	265	265	265	265	265	265	265	0	265	graslandBlijv	unk	graslandBlijv	graslandBlijv	graslandBlijv	graslandBlijv	graslandBlijv	graslandBlijv	graslandBlijv	BG	UN	BG	BG	BG	BG	BG	BG	BG	0	0	0	8	0	8	0	1	20000	0.04744448099	0.235
	265	265	265	0	0	0	0	0	0	unk	unk	unk	unk	unk	unk	graslandBlijv	graslandBlijv	graslandBlijv	UN	UN	UN	UN	UN	UN	BG	BG	BG	0	0	0	3	0	3	0	6	5000	0.00001497234	-9999.000
Lichte klei	266	265	265	265	265	265	265	265	265	graslandBlijv	graslandBlijv	graslandBlijv	graslandBlijv	graslandBlijv	graslandBlijv	graslandBlijv	graslandBlijv	graslandTijd	BG	BG	BG	BG	BG	BG	BG	BG	TG	0	1	1	8	0	8	0	0	10000	0.00171695715	0.097
Lichte zavel	265	0	0	0	0	0	0	0	0	unk	unk	unk	unk	unk	unk	unk	unk	graslandBlijv	UN	UN	UN	UN	UN	UN	UN	UN	BG	0	0	0	1	0	1	0	8	20000	0.03458002252	-9999.000
Zware klei	265	265	265	265	265	265	265	265	265	graslandBlijv	graslandBlijv	graslandBlijv	graslandBlijv	graslandBlijv	graslandBlijv	graslandBlijv	graslandBlijv	graslandBlijv	BG	BG	BG	BG	BG	BG	BG	BG	BG	0	0	0	9	0	9	0	0	20000	0.00004639409	-9999.000
Lichte klei	265	265	265	265	265	265	265	265	265	graslandBlijv	graslandBlijv	graslandBlijv	graslandBlijv	graslandBlijv	graslandBlijv	graslandBlijv	graslandBlijv	graslandBlijv	BG	BG	BG	BG	BG	BG	BG	BG	BG	0	0	0	9	0	9	0	0	20000	0.00227424954	0.069
Zware klei	266	266	266	266	266	259	265	265	265	graslandBlijv	graslandBlijv	graslandBlijv	mais	graslandTijd	graslandTijd	graslandTijd	graslandTijd	graslandTijd	BG	BG	BG	BO	TG	TG	GT	TG	TG	1	4	5	3	0	3	0	0	2000	0.21070534644	0.121
Zware klei	259	259	265	265	265	265	265	265	265	graslandBlijv	graslandBlijv	graslandBlijv	graslandBlijv	graslandBlijv	graslandBlijv	graslandBlijv	mais	mais	BG	BG	BG	BG	BG	BG	BG	BO	BO	2	0	2	7	0	7	0	0	20000	0.04084490511	0.170
Lichte klei	265	265	265	265	265	265	265	265	265	graslandBlijv	graslandBlijv	graslandBlijv	graslandBlijv	graslandBlijv	graslandBlijv	graslandBlijv	graslandBlijv	graslandBlijv	BG	BG	BG	BG	BG	BG	BG	BG	BG	0	0	0	9	0	9	0	0	20000	0.00027609377	0.050
Lichte zavel	265	0	0	0	0	0	265	265	265	graslandBlijv	graslandBlijv	graslandBlijv	unk	unk	unk	unk	unk	graslandBlijv	BG	BG	BG	UN	UN	UN	UN	UN	BG	0	0	0	4	0	4	0	5	20000	0.33793454332	-9999.000
Lichte klei	265	265	265	265	265	265	265	265	265	graslandBlijv	graslandBlijv	graslandBlijv	graslandBlijv	graslandBlijv	graslandBlijv	graslandBlijv	graslandBlijv	graslandBlijv	BG	BG	BG	BG	BG	BG	BG	BG	BG	0	0	0	9	0	9	0	0	10000	0.20588444486	0.098
Lichte klei	265	265	265	265	265	265	265	265	265	graslandBlijv	graslandBlijv	graslandBlijv	graslandBlijv	graslandBlijv	graslandBlijv	graslandBlijv	graslandBlijv	graslandBlijv	BG	BG	BG	BG	BG	BG	BG	BG	BG	0	0	0	9	0	9	0	0	20000	0.04593927588	0.098
Zware klei	265	265	265	265	265	265	265	265	265	graslandBlijv	graslandBlijv	graslandBlijv	graslandBlijv	graslandBlijv	graslandBlijv	graslandBlijv	graslandBlijv	graslandBlijv	BG	BG	BG	BG	BG	BG	BG	BG	BG	0	0	0	9	0	9	0	0	20000	0.02691959598	0.069
Zware klei	265	265	265	265	265	265	265	265	265	graslandBlijv	graslandBlijv	graslandBlijv	graslandBlijv	graslandBlijv	graslandBlijv	graslandBlijv	graslandBlijv	graslandBlijv	BG	BG	BG	BG	BG	BG	BG	BG	BG	0	0	0	9	0	9	0	0	20000	0.01303056317	0.158
Zware zavel	2014	265	265	265	265	265	266	266	266	graslandTijd	graslandTijd	graslandTijd	graslandBlijv	graslandBlijv	graslandBlijv	graslandBlijv	graslandBlijv	aardappel	TG	TG	TG	BG	BG	BG	BG	BG	BO	1	3	4	5	0	5	0	0	20000	0.00554847994	0.149
Lichte zavel	2014	257	259	2951	256	259	256	236	1911	unk	gerst	bieten	mais	bieten		mais	bieten	aardappel	UN	BO	BO	BO	BO	UN	BO	BO	BO	7	0	7	0	0	0	0	2	20000	0.02787369818	0.244
Zware klei	265	265	265	265	265	265	265	265	265	graslandBlijv	graslandBlijv	graslandBlijv	graslandBlijv	graslandBlijv	graslandBlijv	graslandBlijv	graslandBlijv	graslandBlijv	BG	BG	BG	BG	BG	BG	BG	BG	BG	0	0	0	9	0	9	0	0	2000	0.00113628223	0.102
Zware zavel	265	265	265	265	265	265	265	259	265	graslandBlijv	mais	graslandBlijv	graslandBlijv	graslandBlijv	graslandBlijv	graslandBlijv	graslandBlijv	graslandBlijv	BG	BO	BG	BG	BG	BG	BG	BG	BG	1	0	1	8	0	8	0	0	20000	0.00019010501	0.117
Zware klei	265	265	265	265	265	265	265	265	265	graslandBlijv	graslandBlijv	graslandBlijv	graslandBlijv	graslandBlijv	graslandBlijv	graslandBlijv	graslandBlijv	graslandBlijv	BG	BG	BG	BG	BG	BG	BG	BG	BG	0	0	0	9	0	9	0	0	20000	0.00257081146	0.135
Lichte klei	265	265	265	265	265	265	265	265	265	graslandBlijv	graslandBlijv	graslandBlijv	graslandBlijv	graslandBlijv	graslandBlijv	graslandBlijv	graslandBlijv	graslandBlijv	BG	BG	BG	BG	BG	BG	BG	BG	BG	0	0	0	9	0	9	0	0	20000	0.00405823013	-9999.000
Lichte klei	265	265	265	265	265	265	265	265	265	graslandBlijv	graslandBlijv	graslandBlijv	graslandBlijv	graslandBlijv	graslandBlijv	graslandBlijv	graslandBlijv	graslandBlijv	BG	BG	BG	BG	BG	BG	BG	BG	BG	0	0	0	9	0	9	0	0	20000	0.00803975676	0.096
Zware klei	265	265	265	265	265	265	265	266	0	unk	graslandTijd	graslandBlijv	graslandBlijv	graslandBlijv	graslandBlijv	graslandBlijv	graslandBlijv	graslandBlijv	UN	TG	BG	BG	BG	BG	BG	BG	BG	0	1	1	7	0	7	0	1	20000	0.07508345534	0.125
Lichte klei	265	265	265	265	265	265	265	265	265	graslandBlijv	graslandBlijv	graslandBlijv	graslandBlijv	graslandBlijv	graslandBlijv	graslandBlijv	graslandBlijv	graslandBlijv	BG	BG	BG	BG	BG	BG	BG	BG	BG	0	0	0	9	0	9	0	0	10000	0.03093016985	0.128
Lichte klei	265	265	265	265	265	265	265	265	265	graslandBlijv	graslandBlijv	graslandBlijv	graslandBlijv	graslandBlijv	graslandBlijv	graslandBlijv	graslandBlijv	graslandBlijv	BG	BG	BG	BG	BG	BG	BG	BG	BG	0	0	0	9	0	9	0	0	20000	0.00000019247	0.199
Lichte klei	266	265	265	265	265	265	265	265	265	graslandBlijv	graslandBlijv	graslandBlijv	graslandBlijv	graslandBlijv	graslandBlijv	graslandBlijv	graslandBlijv	graslandTijd	BG	BG	BG	BG	BG	BG	BG	BG	TG	0	1	1	8	0	8	0	0	10000	0.00351765804	0.137
Lichte klei	265	265	265	265	265	265	265	265	265	graslandBlijv	graslandBlijv	graslandBlijv	graslandBlijv	graslandBlijv	graslandBlijv	graslandBlijv	graslandBlijv	graslandBlijv	BG	BG	BG	BG	BG	BG	BG	BG	BG	0	0	0	9	0	9	0	0	20000	0.01401969548	0.086
Lichte klei	265	265	265	265	265	265	265	265	265	graslandBlijv	graslandBlijv	graslandBlijv	graslandBlijv	graslandBlijv	graslandBlijv	graslandBlijv	graslandBlijv	graslandBlijv	BG	BG	BG	BG	BG	BG	BG	BG	BG	0	0	0	9	0	9	0	0	10000	0.00000925434	-9999.000
Lichte zavel	2723	0	0	0	0	265	265	265	265	graslandBlijv	graslandBlijv	graslandBlijv	graslandBlijv	unk	unk	unk	unk	courgette	BG	BG	BG	BG	UN	UN	UN	UN	BO	1	0	1	4	0	4	0	4	20000	0.90684946457	-9999.000
Lichte klei	265	265	265	265	265	265	265	265	265	graslandBlijv	graslandBlijv	graslandBlijv	graslandBlijv	graslandBlijv	graslandBlijv	graslandBlijv	graslandBlijv	graslandBlijv	BG	BG	BG	BG	BG	BG	BG	BG	BG	0	0	0	9	0	9	0	0	20000	0.09931309160	0.172
Zware klei	265	265	265	265	265	265	265	265	265	graslandBlijv	graslandBlijv	graslandBlijv	graslandBlijv	graslandBlijv	graslandBlijv	graslandBlijv	graslandBlijv	graslandBlijv	BG	BG	BG	BG	BG	BG	BG	BG	BG	0	0	0	9	0	9	0	0	10000	0.00509132435	0.095
Lichte klei	265	265	265	265	265	265	265	265	265	graslandBlijv	graslandBlijv	graslandBlijv	graslandBlijv	graslandBlijv	graslandBlijv	graslandBlijv	graslandBlijv	graslandBlijv	BG	BG	BG	BG	BG	BG	BG	BG	BG	0	0	0	9	0	9	0	0	10000	0.19383329713	0.136
Zware zavel	265	265	265	265	265	265	266	259	265	graslandBlijv	mais	graslandTijd	graslandBlijv	graslandBlijv	graslandBlijv	graslandBlijv	graslandBlijv	graslandBlijv	BG	BO	TG	BG	BG	BG	BG	BG	BG	1	1	2	7	0	7	0	0	20000	0.00043058576	-9999.000
Lichte zavel	265	265	265	265	265	265	265	265	265	graslandBlijv	graslandBlijv	graslandBlijv	graslandBlijv	graslandBlijv	graslandBlijv	graslandBlijv	graslandBlijv	graslandBlijv	BG	BG	BG	BG	BG	BG	BG	BG	BG	0	0	0	9	0	9	0	0	20000	0.00091151227	-9999.000
Lichte klei	336	331	331	3718	3718	265	265	265	265	graslandBlijv	graslandBlijv	graslandBlijv	graslandBlijv			graslandNatuur	graslandNatuur	graslandNatuur	BG	BG	BG	BG	UN	UN	NG	NG	NG	0	0	0	4	3	7	0	2	20000	0.00174079697	0.098
Zware klei	265	265	265	265	265	265	265	265	265	graslandBlijv	graslandBlijv	graslandBlijv	graslandBlijv	graslandBlijv	graslandBlijv	graslandBlijv	graslandBlijv	graslandBlijv	BG	BG	BG	BG	BG	BG	BG	BG	BG	0	0	0	9	0	9	0	0	10000	0.02203918684	0.183
Zware klei	266	266	266	266	266	259	259	233	259	mais	tarwe	mais	mais	graslandTijd	graslandTijd	graslandTijd	graslandTijd	graslandTijd	BO	BO	BO	BO	TG	TG	GT	TG	TG	4	4	8	0	0	0	0	0	20000	0.00056353061	0.081
Lichte zavel	265	266	266	3730	265	265	265	265	265	graslandBlijv	graslandBlijv	graslandBlijv	graslandBlijv	graslandBlijv		graslandTijd	graslandTijd	graslandBlijv	BG	BG	BG	BG	BG	UN	GT	TG	BG	0	1	1	6	0	6	0	1	20000	0.00369574615	0.096
Zware zavel	265	265	265	265	265	265	265	265	265	graslandBlijv	graslandBlijv	graslandBlijv	graslandBlijv	graslandBlijv	graslandBlijv	graslandBlijv	graslandBlijv	graslandBlijv	BG	BG	BG	BG	BG	BG	BG	BG	BG	0	0	0	9	0	9	0	0	20000	0.12852016247	-9999.000
Zware klei	265	259	259	259	259	259	265	265	265	graslandBlijv	graslandBlijv	graslandBlijv	mais	mais	mais	mais	mais	graslandBlijv	BG	BG	BG	BO	BO	BO	BO	BO	BG	5	0	5	4	0	4	0	0	20000	0.01255244998	0.262
Zware klei	265	265	265	265	265	265	265	265	265	graslandBlijv	graslandBlijv	graslandBlijv	graslandBlijv	graslandBlijv	graslandBlijv	graslandBlijv	graslandBlijv	graslandBlijv	BG	BG	BG	BG	BG	BG	BG	BG	BG	0	0	0	9	0	9	0	0	20000	0.00139318328	0.144
Zware zavel	3803	2015	236	256	3730	233	1926	236	256	bieten	gerst	uien	tarwe		bieten	gerst	aardappel	akkerrand	BO	BO	BO	BO	UN	BO	BO	BO	BO	8	0	8	0	0	0	0	1	20000	0.00167828485	0.337
Lichte zavel	2015	236	256	3730	236	234	233	236	1926	uien	gerst	tarwe	tarwe	gerst		bieten	gerst	aardappel	BO	BO	BO	BO	BO	UN	BO	BO	BO	8	0	8	0	0	0	0	1	20000	0.00042789008	0.221
Lichte zavel	233	234	2015	236	256	3730	236	1926	236	gerst	uien	gerst		bieten	gerst	aardappel	tarwe	tarwe	BO	BO	BO	UN	BO	BO	BO	BO	BO	8	0	8	0	0	0	0	1	20000	0.03377577912	-9999.000
Zware klei	265	266	259	265	265	265	265	265	265	graslandBlijv	graslandBlijv	graslandBlijv	graslandBlijv	graslandBlijv	graslandBlijv	mais	graslandTijd	graslandBlijv	BG	BG	BG	BG	BG	BG	BO	TG	BG	1	1	2	7	0	7	0	0	20000	0.00674536128	0.122
Veen	265	265	265	265	0	265	265	265	265	graslandBlijv	graslandBlijv	graslandBlijv	graslandBlijv	unk	graslandBlijv	graslandBlijv	graslandBlijv	graslandBlijv	BG	BG	BG	BG	UN	BG	BG	BG	BG	0	0	0	8	0	8	0	1	20000	0.00003895982	0.134
Lichte klei	265	265	265	265	265	265	265	265	265	graslandBlijv	graslandBlijv	graslandBlijv	graslandBlijv	graslandBlijv	graslandBlijv	graslandBlijv	graslandBlijv	graslandBlijv	BG	BG	BG	BG	BG	BG	BG	BG	BG	0	0	0	9	0	9	0	0	20000	0.00000748611	0.125
Lichte klei	265	265	265	265	265	265	265	265	265	graslandBlijv	graslandBlijv	graslandBlijv	graslandBlijv	graslandBlijv	graslandBlijv	graslandBlijv	graslandBlijv	graslandBlijv	BG	BG	BG	BG	BG	BG	BG	BG	BG	0	0	0	9	0	9	0	0	20000	0.00132017787	-9999.000
Zware klei	265	265	265	265	265	265	265	265	265	graslandBlijv	graslandBlijv	graslandBlijv	graslandBlijv	graslandBlijv	graslandBlijv	graslandBlijv	graslandBlijv	graslandBlijv	BG	BG	BG	BG	BG	BG	BG	BG	BG	0	0	0	9	0	9	0	0	10000	0.00182622485	0.109
Lichte klei	265	265	265	265	265	265	265	265	265	graslandBlijv	graslandBlijv	graslandBlijv	graslandBlijv	graslandBlijv	graslandBlijv	graslandBlijv	graslandBlijv	graslandBlijv	BG	BG	BG	BG	BG	BG	BG	BG	BG	0	0	0	9	0	9	0	0	10000	0.02745516510	0.170
Lichte klei	265	265	265	265	265	265	265	265	265	graslandBlijv	graslandBlijv	graslandBlijv	graslandBlijv	graslandBlijv	graslandBlijv	graslandBlijv	graslandBlijv	graslandBlijv	BG	BG	BG	BG	BG	BG	BG	BG	BG	0	0	0	9	0	9	0	0	10000	0.03937637314	-9999.000
Veen	265	265	265	265	265	265	265	265	265	graslandBlijv	graslandBlijv	graslandBlijv	graslandBlijv	graslandBlijv	graslandBlijv	graslandBlijv	graslandBlijv	graslandBlijv	BG	BG	BG	BG	BG	BG	BG	BG	BG	0	0	0	9	0	9	0	0	20000	0.01236882705	-9999.000
Lichte zavel	3803	345	236	256	3730	233	1926	236	236	gerst	gerst	uien	tarwe		bieten	gerst		akkerrand	BO	BO	BO	BO	UN	BO	BO	UN	BO	7	0	7	0	0	0	0	2	20000	0.00433483198	-9999.000
Zware zavel	3803	1925	345	256	3730	233	1926	236	256	bieten	gerst	uien	tarwe		bieten		graslandTijd	akkerrand	BO	BO	BO	BO	UN	BO	UN	TG	BO	6	1	7	0	0	0	0	2	20000	0.00823889056	-9999.000
Lichte klei	265	265	265	265	265	265	265	265	265	graslandBlijv	graslandBlijv	graslandBlijv	graslandBlijv	graslandBlijv	graslandBlijv	graslandBlijv	graslandBlijv	graslandBlijv	BG	BG	BG	BG	BG	BG	BG	BG	BG	0	0	0	9	0	9	0	0	10000	0.00176301729	0.125
Veen	265	265	265	265	265	265	265	265	265	graslandBlijv	graslandBlijv	graslandBlijv	graslandBlijv	graslandBlijv	graslandBlijv	graslandBlijv	graslandBlijv	graslandBlijv	BG	BG	BG	BG	BG	BG	BG	BG	BG	0	0	0	9	0	9	0	0	20000	0.02693519048	-9999.000
Lichte klei	2015	266	233	3730	234	256	233	236	1926	uien	gerst	tarwe	bieten	tarwe		tarwe	graslandTijd	aardappel	BO	BO	BO	BO	BO	UN	BO	TG	BO	7	1	8	0	0	0	0	1	20000	0.00040927120	0.116
Zware zavel	343	0	0	0	0	0	0	0	0	unk	unk	unk	unk	unk	unk	unk	unk	akkerrand	UN	UN	UN	UN	UN	UN	UN	UN	BO	1	0	1	0	0	0	0	8	20000	0.03269048311	-9999.000
Lichte klei	265	265	265	265	265	265	265	265	265	graslandBlijv	graslandBlijv	graslandBlijv	graslandBlijv	graslandBlijv	graslandBlijv	graslandBlijv	graslandBlijv	graslandBlijv	BG	BG	BG	BG	BG	BG	BG	BG	BG	0	0	0	9	0	9	0	0	10000	0.00562913757	0.107
Zware klei	265	265	265	265	266	266	265	0	266	graslandTijd	unk	graslandBlijv	graslandTijd	graslandTijd	graslandBlijv	graslandBlijv	graslandBlijv	graslandBlijv	TG	UN	BG	TG	TG	BG	BG	BG	BG	0	3	3	5	0	5	0	1	20000	0.00041765708	-9999.000
	265	265	265	265	0	265	0	265	265	graslandBlijv	graslandBlijv	unk	graslandBlijv	unk	graslandBlijv	graslandBlijv	graslandBlijv	graslandBlijv	BG	BG	UN	BG	UN	BG	BG	BG	BG	0	0	0	7	0	7	0	2	20000	0.00342688382	-9999.000
	265	265	265	0	0	0	0	265	0	unk	graslandBlijv	unk	unk	unk	unk	graslandBlijv	graslandBlijv	graslandBlijv	UN	BG	UN	UN	UN	UN	BG	BG	BG	0	0	0	4	0	4	0	5	2000	0.31728339985	0.138
	265	265	265	0	0	0	265	265	0	unk	graslandBlijv	graslandBlijv	unk	unk	unk	graslandBlijv	graslandBlijv	graslandBlijv	UN	BG	BG	UN	UN	UN	BG	BG	BG	0	0	0	5	0	5	0	4	20000	0.05062231588	0.133
Zware klei	265	265	265	265	265	265	265	265	265	graslandBlijv	graslandBlijv	graslandBlijv	graslandBlijv	graslandBlijv	graslandBlijv	graslandBlijv	graslandBlijv	graslandBlijv	BG	BG	BG	BG	BG	BG	BG	BG	BG	0	0	0	9	0	9	0	0	10000	0.00381933050	0.184
Zware klei	265	265	265	265	265	265	265	265	265	graslandBlijv	graslandBlijv	graslandBlijv	graslandBlijv	graslandBlijv	graslandBlijv	graslandBlijv	graslandBlijv	graslandBlijv	BG	BG	BG	BG	BG	BG	BG	BG	BG	0	0	0	9	0	9	0	0	20000	0.00014933910	0.167
Zware klei	265	0	265	265	0	0	0	0	0	unk	unk	unk	unk	unk	graslandBlijv	graslandBlijv	unk	graslandBlijv	UN	UN	UN	UN	UN	BG	BG	UN	BG	0	0	0	3	0	3	0	6	5000	0.08645036941	-9999.000
Lichte zavel	265	265	265	265	265	265	265	265	265	graslandBlijv	graslandBlijv	graslandBlijv	graslandBlijv	graslandBlijv	graslandBlijv	graslandBlijv	graslandBlijv	graslandBlijv	BG	BG	BG	BG	BG	BG	BG	BG	BG	0	0	0	9	0	9	0	0	2000	0.01185142594	0.101
Lichte zavel	265	265	265	265	265	265	265	265	265	graslandBlijv	graslandBlijv	graslandBlijv	graslandBlijv	graslandBlijv	graslandBlijv	graslandBlijv	graslandBlijv	graslandBlijv	BG	BG	BG	BG	BG	BG	BG	BG	BG	0	0	0	9	0	9	0	0	2000	0.05759948414	0.130
Zware klei	265	265	265	265	265	265	265	265	265	graslandBlijv	graslandBlijv	graslandBlijv	graslandBlijv	graslandBlijv	graslandBlijv	graslandBlijv	graslandBlijv	graslandBlijv	BG	BG	BG	BG	BG	BG	BG	BG	BG	0	0	0	9	0	9	0	0	20000	0.00069308825	-9999.000
Lichte klei	265	265	265	265	265	265	265	265	265	graslandBlijv	graslandBlijv	graslandBlijv	graslandBlijv	graslandBlijv	graslandBlijv	graslandBlijv	graslandBlijv	graslandBlijv	BG	BG	BG	BG	BG	BG	BG	BG	BG	0	0	0	9	0	9	0	0	10000	0.00194028524	0.148
Lichte klei	265	265	265	259	265	265	265	265	265	graslandBlijv	graslandBlijv	graslandBlijv	graslandBlijv	graslandBlijv	mais	graslandBlijv	graslandBlijv	graslandBlijv	BG	BG	BG	BG	BG	BO	BG	BG	BG	1	0	1	8	0	8	0	0	20000	0.00664213163	0.107
Zware zavel	265	0	265	265	265	265	265	265	265	graslandBlijv	graslandBlijv	graslandBlijv	graslandBlijv	graslandBlijv	graslandBlijv	graslandBlijv	unk	graslandBlijv	BG	BG	BG	BG	BG	BG	BG	UN	BG	0	0	0	8	0	8	0	1	10000	1.75645419089	-9999.000
Zware zavel	265	265	265	265	265	265	265	265	265	graslandBlijv	graslandBlijv	graslandBlijv	graslandBlijv	graslandBlijv	graslandBlijv	graslandBlijv	graslandBlijv	graslandBlijv	BG	BG	BG	BG	BG	BG	BG	BG	BG	0	0	0	9	0	9	0	0	20000	0.01086304238	0.102
Zware zavel	265	265	265	265	265	265	265	265	265	graslandBlijv	graslandBlijv	graslandBlijv	graslandBlijv	graslandBlijv	graslandBlijv	graslandBlijv	graslandBlijv	graslandBlijv	BG	BG	BG	BG	BG	BG	BG	BG	BG	0	0	0	9	0	9	0	0	20000	0.07143397356	-9999.000
Veen	266	265	265	266	266	266	266	259	266	graslandTijd	mais	graslandTijd	graslandTijd	graslandTijd	graslandTijd	graslandBlijv	graslandBlijv	graslandTijd	TG	BO	TG	TG	TG	TG	BG	BG	TG	1	6	7	2	0	2	0	0	20000	0.05757207714	0.099
Lichte zavel	265	265	265	265	265	265	265	265	265	graslandBlijv	graslandBlijv	graslandBlijv	graslandBlijv	graslandBlijv	graslandBlijv	graslandBlijv	graslandBlijv	graslandBlijv	BG	BG	BG	BG	BG	BG	BG	BG	BG	0	0	0	9	0	9	0	0	20000	0.00201772572	-9999.000
Zware klei	265	265	265	265	265	265	265	265	265	graslandBlijv	graslandBlijv	graslandBlijv	graslandBlijv	graslandBlijv	graslandBlijv	graslandBlijv	graslandBlijv	graslandBlijv	BG	BG	BG	BG	BG	BG	BG	BG	BG	0	0	0	9	0	9	0	0	20000	0.00632523382	0.102
Zware klei	265	265	265	265	265	265	265	265	265	graslandBlijv	graslandBlijv	graslandBlijv	graslandBlijv	graslandBlijv	graslandBlijv	graslandBlijv	graslandBlijv	graslandBlijv	BG	BG	BG	BG	BG	BG	BG	BG	BG	0	0	0	9	0	9	0	0	10000	0.00013144868	0.182
Veen	266	265	265	265	265	265	265	259	265	graslandBlijv	mais	graslandBlijv	graslandBlijv	graslandBlijv	graslandBlijv	graslandBlijv	graslandBlijv	graslandTijd	BG	BO	BG	BG	BG	BG	BG	BG	TG	1	1	2	7	0	7	0	0	20000	0.04088071327	0.195
Lichte klei	265	265	265	265	265	265	265	265	265	graslandBlijv	graslandBlijv	graslandBlijv	graslandBlijv	graslandBlijv	graslandBlijv	graslandBlijv	graslandBlijv	graslandBlijv	BG	BG	BG	BG	BG	BG	BG	BG	BG	0	0	0	9	0	9	0	0	5000	0.00138231302	0.105
Zware klei	265	265	265	265	265	265	265	265	0	unk	graslandBlijv	graslandBlijv	graslandBlijv	graslandBlijv	graslandBlijv	graslandBlijv	graslandBlijv	graslandBlijv	UN	BG	BG	BG	BG	BG	BG	BG	BG	0	0	0	8	0	8	0	1	20000	0.00192993955	-9999.000
Zware klei	265	265	265	265	265	265	265	265	0	unk	graslandBlijv	graslandBlijv	graslandBlijv	graslandBlijv	graslandBlijv	graslandBlijv	graslandBlijv	graslandBlijv	UN	BG	BG	BG	BG	BG	BG	BG	BG	0	0	0	8	0	8	0	1	20000	0.00211033576	0.096
Zware zavel	265	265	265	265	265	265	265	265	265	graslandBlijv	graslandBlijv	graslandBlijv	graslandBlijv	graslandBlijv	graslandBlijv	graslandBlijv	graslandBlijv	graslandBlijv	BG	BG	BG	BG	BG	BG	BG	BG	BG	0	0	0	9	0	9	0	0	20000	0.00069957337	-9999.000
Veen	265	265	265	265	265	265	265	259	265	graslandBlijv	mais	graslandBlijv	graslandBlijv	graslandBlijv	graslandBlijv	graslandBlijv	graslandBlijv	graslandBlijv	BG	BO	BG	BG	BG	BG	BG	BG	BG	1	0	1	8	0	8	0	0	20000	0.00988333202	0.134
Zware klei	265	266	266	265	265	259	265	265	265	graslandBlijv	graslandBlijv	graslandBlijv	mais	graslandBlijv	graslandBlijv	graslandTijd	graslandTijd	graslandBlijv	BG	BG	BG	BO	BG	BG	GT	TG	BG	1	1	2	6	0	6	0	0	5000	0.01579248758	-9999.000
Lichte klei	265	265	265	265	265	265	265	265	265	graslandBlijv	graslandBlijv	graslandBlijv	graslandBlijv	graslandBlijv	graslandBlijv	graslandBlijv	graslandBlijv	graslandBlijv	BG	BG	BG	BG	BG	BG	BG	BG	BG	0	0	0	9	0	9	0	0	5000	0.00461473219	0.125
Veen	265	265	265	265	265	265	265	265	265	graslandBlijv	graslandBlijv	graslandBlijv	graslandBlijv	graslandBlijv	graslandBlijv	graslandBlijv	graslandBlijv	graslandBlijv	BG	BG	BG	BG	BG	BG	BG	BG	BG	0	0	0	9	0	9	0	0	20000	0.02820080770	0.138
Veen	265	265	265	265	265	265	265	265	265	graslandBlijv	graslandBlijv	graslandBlijv	graslandBlijv	graslandBlijv	graslandBlijv	graslandBlijv	graslandBlijv	graslandBlijv	BG	BG	BG	BG	BG	BG	BG	BG	BG	0	0	0	9	0	9	0	0	20000	0.00000003552	0.112
Veen	265	265	265	265	265	265	265	265	265	graslandBlijv	graslandBlijv	graslandBlijv	graslandBlijv	graslandBlijv	graslandBlijv	graslandBlijv	graslandBlijv	graslandBlijv	BG	BG	BG	BG	BG	BG	BG	BG	BG	0	0	0	9	0	9	0	0	20000	0.09053573426	-9999.000
Lichte zavel	265	265	265	265	265	265	265	265	265	graslandBlijv	graslandBlijv	graslandBlijv	graslandBlijv	graslandBlijv	graslandBlijv	graslandBlijv	graslandBlijv	graslandBlijv	BG	BG	BG	BG	BG	BG	BG	BG	BG	0	0	0	9	0	9	0	0	20000	0.00862850143	-9999.000
Veen	265	265	265	265	265	265	265	265	265	graslandBlijv	graslandBlijv	graslandBlijv	graslandBlijv	graslandBlijv	graslandBlijv	graslandBlijv	graslandBlijv	graslandBlijv	BG	BG	BG	BG	BG	BG	BG	BG	BG	0	0	0	9	0	9	0	0	20000	0.06202031401	0.065
Lichte zavel	2015	259	266	2029	2029	2029	212	212	0	unk		unk				graslandTijd	mais	aardappel	UN	UN	UN	UN	UN	UN	GT	BO	BO	2	0	2	0	0	0	0	6	20000	0.03250115700	0.161
Zware zavel	265	265	265	265	265	265	265	265	265	graslandBlijv	graslandBlijv	graslandBlijv	graslandBlijv	graslandBlijv	graslandBlijv	graslandBlijv	graslandBlijv	graslandBlijv	BG	BG	BG	BG	BG	BG	BG	BG	BG	0	0	0	9	0	9	0	0	20000	0.03951454346	-9999.000
Zware zavel	265	265	265	265	265	265	265	265	265	graslandBlijv	graslandBlijv	graslandBlijv	graslandBlijv	graslandBlijv	graslandBlijv	graslandBlijv	graslandBlijv	graslandBlijv	BG	BG	BG	BG	BG	BG	BG	BG	BG	0	0	0	9	0	9	0	0	20000	0.01970812267	0.210
Veen	265	265	265	265	265	265	265	265	265	graslandBlijv	graslandBlijv	graslandBlijv	graslandBlijv	graslandBlijv	graslandBlijv	graslandBlijv	graslandBlijv	graslandBlijv	BG	BG	BG	BG	BG	BG	BG	BG	BG	0	0	0	9	0	9	0	0	20000	0.00500740459	0.153
Lichte klei	265	265	265	0	0	0	0	0	0	unk	unk	unk	unk	unk	unk	graslandBlijv	graslandBlijv	graslandBlijv	UN	UN	UN	UN	UN	UN	BG	BG	BG	0	0	0	3	0	3	0	6	10000	0.09888794792	-9999.000
Zware klei	265	265	265	265	0	0	0	0	0	unk	unk	unk	unk	unk	graslandBlijv	graslandBlijv	graslandBlijv	graslandBlijv	UN	UN	UN	UN	UN	BG	BG	BG	BG	0	0	0	4	0	4	0	5	10000	0.00073937710	0.112
Lichte klei	265	265	265	265	265	265	265	265	265	graslandBlijv	graslandBlijv	graslandBlijv	graslandBlijv	graslandBlijv	graslandBlijv	graslandBlijv	graslandBlijv	graslandBlijv	BG	BG	BG	BG	BG	BG	BG	BG	BG	0	0	0	9	0	9	0	0	10000	0.00233392059	0.208
Zware klei	265	265	265	265	265	265	265	265	265	graslandBlijv	graslandBlijv	graslandBlijv	graslandBlijv	graslandBlijv	graslandBlijv	graslandBlijv	graslandBlijv	graslandBlijv	BG	BG	BG	BG	BG	BG	BG	BG	BG	0	0	0	9	0	9	0	0	10000	0.01356363751	0.160
Lichte zavel	265	265	265	265	265	265	265	265	265	graslandBlijv	graslandBlijv	graslandBlijv	graslandBlijv	graslandBlijv	graslandBlijv	graslandBlijv	graslandBlijv	graslandBlijv	BG	BG	BG	BG	BG	BG	BG	BG	BG	0	0	0	9	0	9	0	0	20000	0.00009074937	0.083
Lichte klei	265	265	265	265	265	265	265	265	265	graslandBlijv	graslandBlijv	graslandBlijv	graslandBlijv	graslandBlijv	graslandBlijv	graslandBlijv	graslandBlijv	graslandBlijv	BG	BG	BG	BG	BG	BG	BG	BG	BG	0	0	0	9	0	9	0	0	20000	0.00009442952	-9999.000
Zware zavel	265	265	265	265	265	265	265	265	265	graslandBlijv	graslandBlijv	graslandBlijv	graslandBlijv	graslandBlijv	graslandBlijv	graslandBlijv	graslandBlijv	graslandBlijv	BG	BG	BG	BG	BG	BG	BG	BG	BG	0	0	0	9	0	9	0	0	20000	0.00057193185	-9999.000
Lichte klei	265	265	265	266	266	266	266	266	266	graslandTijd	graslandTijd	graslandTijd	graslandTijd	graslandTijd	graslandTijd	graslandBlijv	graslandBlijv	graslandBlijv	TG	TG	TG	TG	TG	TG	BG	BG	BG	0	6	6	3	0	3	0	0	20000	0.00540714011	0.036
Lichte klei	265	265	265	265	265	265	265	265	265	graslandBlijv	graslandBlijv	graslandBlijv	graslandBlijv	graslandBlijv	graslandBlijv	graslandBlijv	graslandBlijv	graslandBlijv	BG	BG	BG	BG	BG	BG	BG	BG	BG	0	0	0	9	0	9	0	0	20000	0.00262348323	-9999.000
Lichte zavel	265	265	265	265	265	265	265	265	265	graslandBlijv	graslandBlijv	graslandBlijv	graslandBlijv	graslandBlijv	graslandBlijv	graslandBlijv	graslandBlijv	graslandBlijv	BG	BG	BG	BG	BG	BG	BG	BG	BG	0	0	0	9	0	9	0	0	10000	0.01503982654	-9999.000
	265	265	265	265	265	265	265	265	265	graslandBlijv	graslandBlijv	graslandBlijv	graslandBlijv	graslandBlijv	graslandBlijv	graslandBlijv	graslandBlijv	graslandBlijv	BG	BG	BG	BG	BG	BG	BG	BG	BG	0	0	0	9	0	9	0	0	20000	0.02203419518	-9999.000
	265	265	265	265	265	265	265	265	265	graslandBlijv	graslandBlijv	graslandBlijv	graslandBlijv	graslandBlijv	graslandBlijv	graslandBlijv	graslandBlijv	graslandBlijv	BG	BG	BG	BG	BG	BG	BG	BG	BG	0	0	0	9	0	9	0	0	20000	0.00126198646	-9999.000
Lichte zavel	265	265	265	265	265	265	265	265	265	graslandBlijv	graslandBlijv	graslandBlijv	graslandBlijv	graslandBlijv	graslandBlijv	graslandBlijv	graslandBlijv	graslandBlijv	BG	BG	BG	BG	BG	BG	BG	BG	BG	0	0	0	9	0	9	0	0	20000	0.03516328459	0.238
Zware klei	265	265	265	265	265	265	265	265	265	graslandBlijv	graslandBlijv	graslandBlijv	graslandBlijv	graslandBlijv	graslandBlijv	graslandBlijv	graslandBlijv	graslandBlijv	BG	BG	BG	BG	BG	BG	BG	BG	BG	0	0	0	9	0	9	0	0	20000	0.00271806709	-9999.000
Zware klei	265	0	0	0	0	0	0	0	0	unk	unk	unk	unk	unk	unk	unk	unk	graslandBlijv	UN	UN	UN	UN	UN	UN	UN	UN	BG	0	0	0	1	0	1	0	8	20000	0.01365826700	-9999.000
Zware klei	265	265	265	266	266	266	266	266	266	graslandTijd	graslandTijd	graslandTijd	graslandTijd	graslandTijd	graslandTijd	graslandBlijv	graslandBlijv	graslandBlijv	TG	TG	TG	TG	TG	TG	BG	BG	BG	0	6	6	3	0	3	0	0	20000	0.00117795396	-9999.000
Veen	265	265	265	265	265	265	265	265	265	graslandBlijv	graslandBlijv	graslandBlijv	graslandBlijv	graslandBlijv	graslandBlijv	graslandBlijv	graslandBlijv	graslandBlijv	BG	BG	BG	BG	BG	BG	BG	BG	BG	0	0	0	9	0	9	0	0	20000	0.00006024917	0.096
Lichte klei	265	265	265	265	266	266	266	266	266	graslandTijd	graslandTijd	graslandTijd	graslandTijd	graslandTijd	graslandBlijv	graslandBlijv	graslandBlijv	graslandBlijv	TG	TG	TG	TG	TG	BG	BG	BG	BG	0	5	5	4	0	4	0	0	10000	0.15174488525	0.122
Zware klei	265	265	265	265	265	266	265	265	265	graslandBlijv	graslandBlijv	graslandBlijv	graslandTijd	graslandBlijv	graslandBlijv	graslandBlijv	graslandBlijv	graslandBlijv	BG	BG	BG	TG	BG	BG	BG	BG	BG	0	1	1	8	0	8	0	0	10000	0.00800048738	0.139
Lichte klei	265	265	265	265	266	266	266	266	266	graslandTijd	graslandTijd	graslandTijd	graslandTijd	graslandTijd	graslandBlijv	graslandBlijv	graslandBlijv	graslandBlijv	TG	TG	TG	TG	TG	BG	BG	BG	BG	0	5	5	4	0	4	0	0	10000	0.02258946647	0.115
Zware klei	265	265	265	266	266	266	265	265	265	graslandBlijv	graslandBlijv	graslandBlijv	graslandTijd	graslandTijd	graslandTijd	graslandBlijv	graslandBlijv	graslandBlijv	BG	BG	BG	TG	TG	TG	BG	BG	BG	0	3	3	6	0	6	0	0	10000	0.04771392854	0.090
Lichte zavel	265	265	265	265	265	265	265	265	265	graslandBlijv	graslandBlijv	graslandBlijv	graslandBlijv	graslandBlijv	graslandBlijv	graslandBlijv	graslandBlijv	graslandBlijv	BG	BG	BG	BG	BG	BG	BG	BG	BG	0	0	0	9	0	9	0	0	20000	0.00667894128	0.141
Veen	265	265	265	0	265	265	265	265	265	graslandBlijv	graslandBlijv	graslandBlijv	graslandBlijv	graslandBlijv	unk	graslandBlijv	graslandBlijv	graslandBlijv	BG	BG	BG	BG	BG	UN	BG	BG	BG	0	0	0	8	0	8	0	1	20000	0.01283313688	-9999.000
Zware zavel	265	2015	259	265	265	265	265	265	265	graslandBlijv	graslandBlijv	graslandBlijv	graslandBlijv	graslandBlijv	graslandBlijv	mais	aardappel	graslandBlijv	BG	BG	BG	BG	BG	BG	BO	BO	BG	2	0	2	7	0	7	0	0	10000	0.00102305144	0.291
Veen	265	265	265	265	265	265	265	265	265	graslandBlijv	graslandBlijv	graslandBlijv	graslandBlijv	graslandBlijv	graslandBlijv	graslandBlijv	graslandBlijv	graslandBlijv	BG	BG	BG	BG	BG	BG	BG	BG	BG	0	0	0	9	0	9	0	0	20000	0.00115637462	-9999.000
Veen	265	265	265	265	265	265	265	265	265	graslandBlijv	graslandBlijv	graslandBlijv	graslandBlijv	graslandBlijv	graslandBlijv	graslandBlijv	graslandBlijv	graslandBlijv	BG	BG	BG	BG	BG	BG	BG	BG	BG	0	0	0	9	0	9	0	0	20000	0.04265505874	-9999.000
Lichte zavel	256	2015	236	233	3730	256	1928	234	233	tarwe	tarwe	unk	bieten		tarwe	gerst	aardappel	bieten	BO	BO	UN	BO	UN	BO	BO	BO	BO	7	0	7	0	0	0	0	2	20000	0.00003615129	0.259
Veen	265	265	265	265	265	265	265	0	265	graslandBlijv	unk	graslandBlijv	graslandBlijv	graslandBlijv	graslandBlijv	graslandBlijv	graslandBlijv	graslandBlijv	BG	UN	BG	BG	BG	BG	BG	BG	BG	0	0	0	8	0	8	0	1	20000	0.02827187075	0.061
Lichte zavel	2014	265	265	265	265	265	265	265	265	graslandBlijv	graslandBlijv	graslandBlijv	graslandBlijv	graslandBlijv	graslandBlijv	graslandBlijv	graslandBlijv	aardappel	BG	BG	BG	BG	BG	BG	BG	BG	BO	1	0	1	8	0	8	0	0	20000	0.00003547225	-9999.000
Zware zavel	2015	265	265	265	265	265	265	265	265	graslandBlijv	graslandBlijv	graslandBlijv	graslandBlijv	graslandBlijv	graslandBlijv	graslandBlijv	graslandBlijv	aardappel	BG	BG	BG	BG	BG	BG	BG	BG	BO	1	0	1	8	0	8	0	0	20000	0.27133014311	0.100
Zand	265	265	265	265	265	265	265	265	265	graslandBlijv	graslandBlijv	graslandBlijv	graslandBlijv	graslandBlijv	graslandBlijv	graslandBlijv	graslandBlijv	graslandBlijv	BG	BG	BG	BG	BG	BG	BG	BG	BG	0	0	0	9	0	9	0	0	20000	0.00336508063	0.103
Zware zavel	265	265	265	265	265	265	265	265	265	graslandBlijv	graslandBlijv	graslandBlijv	graslandBlijv	graslandBlijv	graslandBlijv	graslandBlijv	graslandBlijv	graslandBlijv	BG	BG	BG	BG	BG	BG	BG	BG	BG	0	0	0	9	0	9	0	0	20000	0.00022704010	-9999.000
Veen	265	265	265	265	265	265	265	265	265	graslandBlijv	graslandBlijv	graslandBlijv	graslandBlijv	graslandBlijv	graslandBlijv	graslandBlijv	graslandBlijv	graslandBlijv	BG	BG	BG	BG	BG	BG	BG	BG	BG	0	0	0	9	0	9	0	0	20000	0.00046099082	0.119
Veen	265	265	265	265	265	265	265	265	265	graslandBlijv	graslandBlijv	graslandBlijv	graslandBlijv	graslandBlijv	graslandBlijv	graslandBlijv	graslandBlijv	graslandBlijv	BG	BG	BG	BG	BG	BG	BG	BG	BG	0	0	0	9	0	9	0	0	20000	0.00496189278	0.094
Veen	265	265	265	265	265	265	265	265	265	graslandBlijv	graslandBlijv	graslandBlijv	graslandBlijv	graslandBlijv	graslandBlijv	graslandBlijv	graslandBlijv	graslandBlijv	BG	BG	BG	BG	BG	BG	BG	BG	BG	0	0	0	9	0	9	0	0	20000	0.02895233199	0.086
Veen	265	265	265	265	265	265	265	265	265	graslandBlijv	graslandBlijv	graslandBlijv	graslandBlijv	graslandBlijv	graslandBlijv	graslandBlijv	graslandBlijv	graslandBlijv	BG	BG	BG	BG	BG	BG	BG	BG	BG	0	0	0	9	0	9	0	0	20000	0.01194963691	0.166
Veen	265	265	265	265	265	265	265	265	265	graslandBlijv	graslandBlijv	graslandBlijv	graslandBlijv	graslandBlijv	graslandBlijv	graslandBlijv	graslandBlijv	graslandBlijv	BG	BG	BG	BG	BG	BG	BG	BG	BG	0	0	0	9	0	9	0	0	20000	0.00823230126	0.166
Lichte zavel	265	265	265	265	265	265	265	265	265	graslandBlijv	graslandBlijv	graslandBlijv	graslandBlijv	graslandBlijv	graslandBlijv	graslandBlijv	graslandBlijv	graslandBlijv	BG	BG	BG	BG	BG	BG	BG	BG	BG	0	0	0	9	0	9	0	0	20000	0.00003278932	0.152
Zware klei	265	265	265	265	266	266	259	259	266	graslandTijd	mais	mais	graslandTijd	graslandTijd	graslandBlijv	graslandBlijv	graslandBlijv	graslandBlijv	TG	BO	BO	TG	TG	BG	BG	BG	BG	2	3	5	4	0	4	0	0	10000	0.00016986824	-9999.000
Zware klei	265	265	266	265	265	265	316	316	316	mais	mais	mais	graslandBlijv	graslandBlijv	graslandBlijv	graslandTijd	graslandBlijv	graslandBlijv	BO	BO	BO	BG	BG	BG	GT	BG	BG	3	0	3	5	0	5	0	0	20000	0.00430156209	-9999.000
Veen	265	265	265	265	265	265	265	265	265	graslandBlijv	graslandBlijv	graslandBlijv	graslandBlijv	graslandBlijv	graslandBlijv	graslandBlijv	graslandBlijv	graslandBlijv	BG	BG	BG	BG	BG	BG	BG	BG	BG	0	0	0	9	0	9	0	0	20000	0.00045129161	-9999.000
Veen	265	265	265	265	265	265	265	265	265	graslandBlijv	graslandBlijv	graslandBlijv	graslandBlijv	graslandBlijv	graslandBlijv	graslandBlijv	graslandBlijv	graslandBlijv	BG	BG	BG	BG	BG	BG	BG	BG	BG	0	0	0	9	0	9	0	0	20000	0.00218540754	0.148
Veen	265	265	265	265	265	265	265	265	265	graslandBlijv	graslandBlijv	graslandBlijv	graslandBlijv	graslandBlijv	graslandBlijv	graslandBlijv	graslandBlijv	graslandBlijv	BG	BG	BG	BG	BG	BG	BG	BG	BG	0	0	0	9	0	9	0	0	20000	0.00013283358	-9999.000
Zware klei	265	265	265	265	265	265	265	265	265	graslandBlijv	graslandBlijv	graslandBlijv	graslandBlijv	graslandBlijv	graslandBlijv	graslandBlijv	graslandBlijv	graslandBlijv	BG	BG	BG	BG	BG	BG	BG	BG	BG	0	0	0	9	0	9	0	0	10000	0.00992309228	-9999.000
Lichte klei	265	265	265	265	265	265	265	265	265	graslandBlijv	graslandBlijv	graslandBlijv	graslandBlijv	graslandBlijv	graslandBlijv	graslandBlijv	graslandBlijv	graslandBlijv	BG	BG	BG	BG	BG	BG	BG	BG	BG	0	0	0	9	0	9	0	0	10000	0.00030403067	-9999.000
Lichte klei	265	265	265	265	265	265	265	265	265	graslandBlijv	graslandBlijv	graslandBlijv	graslandBlijv	graslandBlijv	graslandBlijv	graslandBlijv	graslandBlijv	graslandBlijv	BG	BG	BG	BG	BG	BG	BG	BG	BG	0	0	0	9	0	9	0	0	10000	0.00000192604	-9999.000
Lichte zavel	265	265	265	265	265	265	265	265	265	graslandBlijv	graslandBlijv	graslandBlijv	graslandBlijv	graslandBlijv	graslandBlijv	graslandBlijv	graslandBlijv	graslandBlijv	BG	BG	BG	BG	BG	BG	BG	BG	BG	0	0	0	9	0	9	0	0	5000	0.00104147881	-9999.000
Lichte klei	265	265	265	265	265	265	265	265	265	graslandBlijv	graslandBlijv	graslandBlijv	graslandBlijv	graslandBlijv	graslandBlijv	graslandBlijv	graslandBlijv	graslandBlijv	BG	BG	BG	BG	BG	BG	BG	BG	BG	0	0	0	9	0	9	0	0	10000	0.00228029762	0.387
Zware klei	265	0	266	266	259	259	259	259	259	mais	mais	mais	mais	mais	graslandTijd	graslandTijd	unk	graslandBlijv	BO	BO	BO	BO	BO	TG	GT	UN	BG	5	1	6	1	0	1	0	1	20000	1.97890052016	-9999.000
Veen	265	265	265	265	265	265	265	265	265	graslandBlijv	graslandBlijv	graslandBlijv	graslandBlijv	graslandBlijv	graslandBlijv	graslandBlijv	graslandBlijv	graslandBlijv	BG	BG	BG	BG	BG	BG	BG	BG	BG	0	0	0	9	0	9	0	0	20000	0.01939246094	0.069
Veen	265	266	234	266	266	266	266	266	266	graslandTijd	graslandTijd	graslandTijd	graslandTijd	graslandTijd	graslandTijd	tarwe	graslandTijd	graslandBlijv	TG	TG	TG	TG	TG	TG	BO	TG	BG	1	7	8	1	0	1	0	0	20000	0.00493732207	0.112
Veen	265	265	265	265	265	265	265	265	265	graslandBlijv	graslandBlijv	graslandBlijv	graslandBlijv	graslandBlijv	graslandBlijv	graslandBlijv	graslandBlijv	graslandBlijv	BG	BG	BG	BG	BG	BG	BG	BG	BG	0	0	0	9	0	9	0	0	20000	0.00175872005	0.194
Veen	265	265	265	265	266	266	266	266	266	graslandTijd	graslandTijd	graslandTijd	graslandTijd	graslandTijd	graslandBlijv	graslandBlijv	graslandBlijv	graslandBlijv	TG	TG	TG	TG	TG	BG	BG	BG	BG	0	5	5	4	0	4	0	0	20000	0.00087607330	0.160
Veen	265	265	265	265	266	266	266	266	266	graslandTijd	graslandTijd	graslandTijd	graslandTijd	graslandTijd	graslandBlijv	graslandBlijv	graslandBlijv	graslandBlijv	TG	TG	TG	TG	TG	BG	BG	BG	BG	0	5	5	4	0	4	0	0	20000	0.00181575176	0.157
Lichte klei	265	265	265	265	265	265	265	265	265	graslandBlijv	graslandBlijv	graslandBlijv	graslandBlijv	graslandBlijv	graslandBlijv	graslandBlijv	graslandBlijv	graslandBlijv	BG	BG	BG	BG	BG	BG	BG	BG	BG	0	0	0	9	0	9	0	0	10000	0.01942959902	0.056
Lichte klei	265	265	265	265	265	265	265	265	265	graslandBlijv	graslandBlijv	graslandBlijv	graslandBlijv	graslandBlijv	graslandBlijv	graslandBlijv	graslandBlijv	graslandBlijv	BG	BG	BG	BG	BG	BG	BG	BG	BG	0	0	0	9	0	9	0	0	10000	0.03076742184	-9999.000
Zware klei	265	265	265	265	265	265	265	265	265	graslandBlijv	graslandBlijv	graslandBlijv	graslandBlijv	graslandBlijv	graslandBlijv	graslandBlijv	graslandBlijv	graslandBlijv	BG	BG	BG	BG	BG	BG	BG	BG	BG	0	0	0	9	0	9	0	0	20000	0.00496392398	0.121
Veen	265	265	265	265	265	265	265	265	265	graslandBlijv	graslandBlijv	graslandBlijv	graslandBlijv	graslandBlijv	graslandBlijv	graslandBlijv	graslandBlijv	graslandBlijv	BG	BG	BG	BG	BG	BG	BG	BG	BG	0	0	0	9	0	9	0	0	20000	0.00313946277	0.137
Lichte klei	265	0	0	0	0	0	0	0	0	unk	unk	unk	unk	unk	unk	unk	unk	graslandBlijv	UN	UN	UN	UN	UN	UN	UN	UN	BG	0	0	0	1	0	1	0	8	2000	0.03989149099	-9999.000
Veen	265	265	265	265	0	265	265	265	265	graslandBlijv	graslandBlijv	graslandBlijv	graslandBlijv	unk	graslandBlijv	graslandBlijv	graslandBlijv	graslandBlijv	BG	BG	BG	BG	UN	BG	BG	BG	BG	0	0	0	8	0	8	0	1	20000	0.00705184433	0.140
Lichte zavel	2015	265	265	265	265	265	265	265	265	graslandBlijv	graslandBlijv	graslandBlijv	graslandBlijv	graslandBlijv	graslandBlijv	graslandBlijv	graslandBlijv	aardappel	BG	BG	BG	BG	BG	BG	BG	BG	BO	1	0	1	8	0	8	0	0	20000	0.01916274604	0.076
Veen	265	265	265	265	265	265	265	265	265	graslandBlijv	graslandBlijv	graslandBlijv	graslandBlijv	graslandBlijv	graslandBlijv	graslandBlijv	graslandBlijv	graslandBlijv	BG	BG	BG	BG	BG	BG	BG	BG	BG	0	0	0	9	0	9	0	0	20000	0.00157449195	-9999.000
Lichte zavel	265	265	265	265	265	265	265	265	265	graslandBlijv	graslandBlijv	graslandBlijv	graslandBlijv	graslandBlijv	graslandBlijv	graslandBlijv	graslandBlijv	graslandBlijv	BG	BG	BG	BG	BG	BG	BG	BG	BG	0	0	0	9	0	9	0	0	20000	0.00804355731	0.103
Veen	336	336	331	3718	3718	3718	2302	2302	2302	unk		unk				graslandNatuur	graslandNatuur	graslandNatuur	UN	UN	UN	UN	UN	UN	NG	NG	NG	0	0	0	0	3	3	0	6	20000	0.00000357562	0.134
Lichte klei	265	265	265	265	265	265	265	265	265	graslandBlijv	graslandBlijv	graslandBlijv	graslandBlijv	graslandBlijv	graslandBlijv	graslandBlijv	graslandBlijv	graslandBlijv	BG	BG	BG	BG	BG	BG	BG	BG	BG	0	0	0	9	0	9	0	0	10000	0.01084106540	0.118
Lichte klei	265	265	265	265	265	265	265	265	265	graslandBlijv	graslandBlijv	graslandBlijv	graslandBlijv	graslandBlijv	graslandBlijv	graslandBlijv	graslandBlijv	graslandBlijv	BG	BG	BG	BG	BG	BG	BG	BG	BG	0	0	0	9	0	9	0	0	10000	0.01009378990	0.222
Veen	265	265	265	265	265	265	265	265	265	graslandBlijv	graslandBlijv	graslandBlijv	graslandBlijv	graslandBlijv	graslandBlijv	graslandBlijv	graslandBlijv	graslandBlijv	BG	BG	BG	BG	BG	BG	BG	BG	BG	0	0	0	9	0	9	0	0	20000	0.01267778949	0.060
Lichte klei	265	265	265	265	265	265	265	265	265	graslandBlijv	graslandBlijv	graslandBlijv	graslandBlijv	graslandBlijv	graslandBlijv	graslandBlijv	graslandBlijv	graslandBlijv	BG	BG	BG	BG	BG	BG	BG	BG	BG	0	0	0	9	0	9	0	0	10000	0.00104608271	-9999.000
Zware zavel	265	265	265	265	265	265	265	265	265	graslandBlijv	graslandBlijv	graslandBlijv	graslandBlijv	graslandBlijv	graslandBlijv	graslandBlijv	graslandBlijv	graslandBlijv	BG	BG	BG	BG	BG	BG	BG	BG	BG	0	0	0	9	0	9	0	0	20000	0.00000406234	0.173
Veen	331	331	331	3718	3718	3718	2301	2301	2302	unk		unk				graslandNatuur	graslandNatuur	graslandNatuur	UN	UN	UN	UN	UN	UN	NG	NG	NG	0	0	0	0	3	3	0	6	20000	0.00088353242	-9999.000
Lichte klei	265	265	265	265	265	265	265	265	265	graslandBlijv	graslandBlijv	graslandBlijv	graslandBlijv	graslandBlijv	graslandBlijv	graslandBlijv	graslandBlijv	graslandBlijv	BG	BG	BG	BG	BG	BG	BG	BG	BG	0	0	0	9	0	9	0	0	10000	0.06759805945	-9999.000
Lichte klei	265	265	265	265	265	265	265	265	265	graslandBlijv	graslandBlijv	graslandBlijv	graslandBlijv	graslandBlijv	graslandBlijv	graslandBlijv	graslandBlijv	graslandBlijv	BG	BG	BG	BG	BG	BG	BG	BG	BG	0	0	0	9	0	9	0	0	20000	0.00269428550	0.138
Lichte klei	265	265	265	265	265	265	265	265	265	graslandBlijv	graslandBlijv	graslandBlijv	graslandBlijv	graslandBlijv	graslandBlijv	graslandBlijv	graslandBlijv	graslandBlijv	BG	BG	BG	BG	BG	BG	BG	BG	BG	0	0	0	9	0	9	0	0	20000	0.01824722575	0.192
Lichte klei	265	265	265	265	265	265	265	265	265	graslandBlijv	graslandBlijv	graslandBlijv	graslandBlijv	graslandBlijv	graslandBlijv	graslandBlijv	graslandBlijv	graslandBlijv	BG	BG	BG	BG	BG	BG	BG	BG	BG	0	0	0	9	0	9	0	0	20000	0.00688759939	0.061
Lichte klei	265	0	331	265	0	0	265	265	265	graslandBlijv	graslandBlijv	graslandBlijv	unk	unk	graslandBlijv	graslandNatuur	unk	graslandBlijv	BG	BG	BG	UN	UN	BG	NG	UN	BG	0	0	0	5	1	6	0	3	20000	1.08979199334	-9999.000
Lichte klei	265	265	265	265	265	265	265	265	265	graslandBlijv	graslandBlijv	graslandBlijv	graslandBlijv	graslandBlijv	graslandBlijv	graslandBlijv	graslandBlijv	graslandBlijv	BG	BG	BG	BG	BG	BG	BG	BG	BG	0	0	0	9	0	9	0	0	20000	0.00292388921	0.196
Lichte klei	265	265	265	265	265	265	265	265	265	graslandBlijv	graslandBlijv	graslandBlijv	graslandBlijv	graslandBlijv	graslandBlijv	graslandBlijv	graslandBlijv	graslandBlijv	BG	BG	BG	BG	BG	BG	BG	BG	BG	0	0	0	9	0	9	0	0	20000	0.00002173414	0.110
Water	265	265	265	265	265	265	265	265	265	graslandBlijv	graslandBlijv	graslandBlijv	graslandBlijv	graslandBlijv	graslandBlijv	graslandBlijv	graslandBlijv	graslandBlijv	BG	BG	BG	BG	BG	BG	BG	BG	BG	0	0	0	9	0	9	0	0	20000	0.00079200917	0.124
Zware klei	265	0	265	0	0	0	0	0	0	unk	unk	unk	unk	unk	unk	graslandBlijv	unk	graslandBlijv	UN	UN	UN	UN	UN	UN	BG	UN	BG	0	0	0	2	0	2	0	7	20000	0.15439750600	-9999.000
Lichte klei	265	265	265	265	265	265	265	265	265	graslandBlijv	graslandBlijv	graslandBlijv	graslandBlijv	graslandBlijv	graslandBlijv	graslandBlijv	graslandBlijv	graslandBlijv	BG	BG	BG	BG	BG	BG	BG	BG	BG	0	0	0	9	0	9	0	0	20000	0.00517814240	-9999.000
Zware zavel	256	233	2015	234	256	233	259	259	1928	unk	mais	mais	tarwe	bieten	tarwe	aardappel	tarwe	bieten	UN	BO	BO	BO	BO	BO	BO	BO	BO	8	0	8	0	0	0	0	1	20000	0.00094557769	0.150
Lichte klei	265	265	265	265	265	265	265	265	265	graslandBlijv	graslandBlijv	graslandBlijv	graslandBlijv	graslandBlijv	graslandBlijv	graslandBlijv	graslandBlijv	graslandBlijv	BG	BG	BG	BG	BG	BG	BG	BG	BG	0	0	0	9	0	9	0	0	20000	0.00425241273	0.106
Zware klei	265	265	265	265	265	265	265	265	265	graslandBlijv	graslandBlijv	graslandBlijv	graslandBlijv	graslandBlijv	graslandBlijv	graslandBlijv	graslandBlijv	graslandBlijv	BG	BG	BG	BG	BG	BG	BG	BG	BG	0	0	0	9	0	9	0	0	20000	0.00266485488	-9999.000
Zware klei	265	265	265	265	265	265	265	265	265	graslandBlijv	graslandBlijv	graslandBlijv	graslandBlijv	graslandBlijv	graslandBlijv	graslandBlijv	graslandBlijv	graslandBlijv	BG	BG	BG	BG	BG	BG	BG	BG	BG	0	0	0	9	0	9	0	0	20000	0.02286356612	0.138
Zware klei	265	265	265	265	265	265	265	265	265	graslandBlijv	graslandBlijv	graslandBlijv	graslandBlijv	graslandBlijv	graslandBlijv	graslandBlijv	graslandBlijv	graslandBlijv	BG	BG	BG	BG	BG	BG	BG	BG	BG	0	0	0	9	0	9	0	0	10000	0.00906435651	0.146
Lichte zavel	799	372	372	3721	3721	3721	2636	1575	1575	unk		unk				graslandTijd	graslandTijd	klaver	UN	UN	UN	UN	UN	UN	GT	TG	BO	1	1	2	0	0	0	0	6	20000	0.02262057929	0.140
	265	0	265	0	0	0	0	0	0	unk	unk	unk	unk	unk	unk	graslandBlijv	unk	graslandBlijv	UN	UN	UN	UN	UN	UN	BG	UN	BG	0	0	0	2	0	2	0	7	20000	0.05033279169	-9999.000
Zware klei	265	265	265	265	265	265	265	265	265	graslandBlijv	graslandBlijv	graslandBlijv	graslandBlijv	graslandBlijv	graslandBlijv	graslandBlijv	graslandBlijv	graslandBlijv	BG	BG	BG	BG	BG	BG	BG	BG	BG	0	0	0	9	0	9	0	0	10000	0.01905272300	0.113
Lichte klei	265	265	265	265	265	265	265	265	265	graslandBlijv	graslandBlijv	graslandBlijv	graslandBlijv	graslandBlijv	graslandBlijv	graslandBlijv	graslandBlijv	graslandBlijv	BG	BG	BG	BG	BG	BG	BG	BG	BG	0	0	0	9	0	9	0	0	20000	0.00473546774	0.116
Lichte klei	265	265	265	265	265	265	265	265	265	graslandBlijv	graslandBlijv	graslandBlijv	graslandBlijv	graslandBlijv	graslandBlijv	graslandBlijv	graslandBlijv	graslandBlijv	BG	BG	BG	BG	BG	BG	BG	BG	BG	0	0	0	9	0	9	0	0	20000	0.00362540560	0.181
Zware zavel	2015	266	266	266	266	266	233	259	1928	unk	mais	tarwe	graslandTijd	graslandTijd	graslandTijd	graslandTijd	graslandTijd	aardappel	UN	BO	BO	TG	TG	TG	GT	TG	BO	3	4	7	0	0	0	0	1	10000	0.00217334829	0.116
Veen	265	265	265	265	0	265	265	265	265	graslandBlijv	graslandBlijv	graslandBlijv	graslandBlijv	unk	graslandBlijv	graslandBlijv	graslandBlijv	graslandBlijv	BG	BG	BG	BG	UN	BG	BG	BG	BG	0	0	0	8	0	8	0	1	20000	0.00746302105	0.113
Zware klei	3804	233	259	259	259	259	233	259	259	mais	mais	tarwe	mais	mais	mais	mais	tarwe	akkerrand	BO	BO	BO	BO	BO	BO	BO	BO	BO	9	0	9	0	0	0	0	0	20000	0.00000774793	0.192
Lichte klei	265	266	266	266	259	233	259	259	259	mais	mais	mais	tarwe	mais	graslandTijd	graslandTijd	graslandTijd	graslandBlijv	BO	BO	BO	BO	BO	TG	GT	TG	BG	5	2	7	1	0	1	0	0	20000	0.01609683772	0.102
Lichte klei	265	265	265	265	265	265	265	265	265	graslandBlijv	graslandBlijv	graslandBlijv	graslandBlijv	graslandBlijv	graslandBlijv	graslandBlijv	graslandBlijv	graslandBlijv	BG	BG	BG	BG	BG	BG	BG	BG	BG	0	0	0	9	0	9	0	0	5000	0.00047811561	0.117
Lichte zavel	256	259	2015	233	259	3730	259	1928	233	tarwe		mais		mais	tarwe	aardappel	mais	bieten	BO	UN	BO	UN	BO	BO	BO	BO	BO	7	0	7	0	0	0	0	2	10000	0.00001610268	-9999.000
Lichte zavel	265	0	0	0	0	0	0	0	0	unk	unk	unk	unk	unk	unk	unk	unk	graslandBlijv	UN	UN	UN	UN	UN	UN	UN	UN	BG	0	0	0	1	0	1	0	8	10000	0.22506776427	-9999.000
Zware klei	265	265	265	265	265	265	265	265	265	graslandBlijv	graslandBlijv	graslandBlijv	graslandBlijv	graslandBlijv	graslandBlijv	graslandBlijv	graslandBlijv	graslandBlijv	BG	BG	BG	BG	BG	BG	BG	BG	BG	0	0	0	9	0	9	0	0	10000	0.03546203843	0.162
Zware zavel	265	265	265	265	0	265	265	0	265	graslandBlijv	unk	graslandBlijv	graslandBlijv	unk	graslandBlijv	graslandBlijv	graslandBlijv	graslandBlijv	BG	UN	BG	BG	UN	BG	BG	BG	BG	0	0	0	7	0	7	0	2	20000	0.00536489992	-9999.000
Veen	265	266	266	266	266	266	259	259	259	mais	mais	mais	graslandTijd	graslandTijd	graslandTijd	graslandTijd	graslandTijd	graslandBlijv	BO	BO	BO	TG	TG	TG	GT	TG	BG	3	4	7	1	0	1	0	0	20000	0.00124313825	0.197
Veen	265	265	265	265	265	265	265	265	265	graslandBlijv	graslandBlijv	graslandBlijv	graslandBlijv	graslandBlijv	graslandBlijv	graslandBlijv	graslandBlijv	graslandBlijv	BG	BG	BG	BG	BG	BG	BG	BG	BG	0	0	0	9	0	9	0	0	20000	0.07411247898	0.145
Lichte klei	265	265	265	265	265	265	265	266	265	graslandBlijv	graslandTijd	graslandBlijv	graslandBlijv	graslandBlijv	graslandBlijv	graslandBlijv	graslandBlijv	graslandBlijv	BG	TG	BG	BG	BG	BG	BG	BG	BG	0	1	1	8	0	8	0	0	5000	0.00185500836	0.176
Zand	265	265	265	265	265	265	265	265	265	graslandBlijv	graslandBlijv	graslandBlijv	graslandBlijv	graslandBlijv	graslandBlijv	graslandBlijv	graslandBlijv	graslandBlijv	BG	BG	BG	BG	BG	BG	BG	BG	BG	0	0	0	9	0	9	0	0	20000	0.02822800950	0.197
Lichte zavel	265	265	265	265	265	265	265	265	265	graslandBlijv	graslandBlijv	graslandBlijv	graslandBlijv	graslandBlijv	graslandBlijv	graslandBlijv	graslandBlijv	graslandBlijv	BG	BG	BG	BG	BG	BG	BG	BG	BG	0	0	0	9	0	9	0	0	20000	0.00170570906	0.081
Zware klei	265	265	265	265	265	265	265	265	265	graslandBlijv	graslandBlijv	graslandBlijv	graslandBlijv	graslandBlijv	graslandBlijv	graslandBlijv	graslandBlijv	graslandBlijv	BG	BG	BG	BG	BG	BG	BG	BG	BG	0	0	0	9	0	9	0	0	10000	0.01434643837	0.124
Zware klei	265	265	265	265	265	265	265	0	265	graslandBlijv	unk	graslandBlijv	graslandBlijv	graslandBlijv	graslandBlijv	graslandBlijv	graslandBlijv	graslandBlijv	BG	UN	BG	BG	BG	BG	BG	BG	BG	0	0	0	8	0	8	0	1	10000	0.00365308211	0.094
Lichte klei	265	265	265	265	265	265	265	265	265	graslandBlijv	graslandBlijv	graslandBlijv	graslandBlijv	graslandBlijv	graslandBlijv	graslandBlijv	graslandBlijv	graslandBlijv	BG	BG	BG	BG	BG	BG	BG	BG	BG	0	0	0	9	0	9	0	0	10000	0.03234580026	0.131
Zware zavel	265	265	265	265	265	265	265	0	265	graslandBlijv	unk	graslandBlijv	graslandBlijv	graslandBlijv	graslandBlijv	graslandBlijv	graslandBlijv	graslandBlijv	BG	UN	BG	BG	BG	BG	BG	BG	BG	0	0	0	8	0	8	0	1	20000	0.00502900823	-9999.000
Zware klei	265	259	259	259	259	265	265	265	265	graslandBlijv	graslandBlijv	graslandBlijv	graslandBlijv	mais	mais	mais	mais	graslandBlijv	BG	BG	BG	BG	BO	BO	BO	BO	BG	4	0	4	5	0	5	0	0	20000	0.00063118050	0.200
Zware klei	259	259	259	265	265	265	265	265	265	graslandBlijv	graslandBlijv	graslandBlijv	graslandBlijv	graslandBlijv	graslandBlijv	mais	mais	mais	BG	BG	BG	BG	BG	BG	BO	BO	BO	3	0	3	6	0	6	0	0	20000	0.00539298456	0.220
Zware zavel	265	265	265	265	265	266	265	265	265	graslandBlijv	graslandBlijv	graslandBlijv	graslandTijd	graslandBlijv	graslandBlijv	graslandBlijv	graslandBlijv	graslandBlijv	BG	BG	BG	TG	BG	BG	BG	BG	BG	0	1	1	8	0	8	0	0	20000	0.00787684019	0.165
Zware klei	265	265	265	265	265	265	265	265	265	graslandBlijv	graslandBlijv	graslandBlijv	graslandBlijv	graslandBlijv	graslandBlijv	graslandBlijv	graslandBlijv	graslandBlijv	BG	BG	BG	BG	BG	BG	BG	BG	BG	0	0	0	9	0	9	0	0	20000	0.00295465002	0.120
Lichte zavel	266	266	266	3730	259	259	266	266	266	graslandTijd	graslandTijd	graslandTijd	mais	mais		graslandTijd	graslandTijd	graslandTijd	TG	TG	TG	BO	BO	UN	GT	TG	TG	2	5	7	0	0	0	0	1	20000	0.03237010787	0.169
Lichte zavel	265	265	265	265	265	265	265	265	265	graslandBlijv	graslandBlijv	graslandBlijv	graslandBlijv	graslandBlijv	graslandBlijv	graslandBlijv	graslandBlijv	graslandBlijv	BG	BG	BG	BG	BG	BG	BG	BG	BG	0	0	0	9	0	9	0	0	20000	0.00115486842	0.095
Zware klei	265	265	265	265	265	265	265	265	265	graslandBlijv	graslandBlijv	graslandBlijv	graslandBlijv	graslandBlijv	graslandBlijv	graslandBlijv	graslandBlijv	graslandBlijv	BG	BG	BG	BG	BG	BG	BG	BG	BG	0	0	0	9	0	9	0	0	5000	0.02710832069	0.122
Zware klei	265	265	265	265	265	265	265	265	265	graslandBlijv	graslandBlijv	graslandBlijv	graslandBlijv	graslandBlijv	graslandBlijv	graslandBlijv	graslandBlijv	graslandBlijv	BG	BG	BG	BG	BG	BG	BG	BG	BG	0	0	0	9	0	9	0	0	10000	0.05344890868	0.086
Zware zavel	265	265	265	266	266	266	265	265	265	graslandBlijv	graslandBlijv	graslandBlijv	graslandTijd	graslandTijd	graslandTijd	graslandBlijv	graslandBlijv	graslandBlijv	BG	BG	BG	TG	TG	TG	BG	BG	BG	0	3	3	6	0	6	0	0	20000	0.06463190759	-9999.000
Zware zavel	259	265	265	266	266	266	265	265	265	graslandBlijv	graslandBlijv	graslandBlijv	graslandTijd	graslandTijd	graslandTijd	graslandBlijv	graslandBlijv	mais	BG	BG	BG	TG	TG	TG	BG	BG	BO	1	3	4	5	0	5	0	0	20000	0.00205794812	0.153
Lichte zavel	266	266	266	265	265	3730	259	266	259	mais	graslandTijd	mais		graslandBlijv	graslandBlijv	graslandTijd	graslandTijd	graslandTijd	BO	TG	BO	UN	BG	BG	GT	TG	TG	2	3	5	2	0	2	0	1	10000	0.01536600931	0.217
Zware zavel	265	265	265	265	265	265	265	265	265	graslandBlijv	graslandBlijv	graslandBlijv	graslandBlijv	graslandBlijv	graslandBlijv	graslandBlijv	graslandBlijv	graslandBlijv	BG	BG	BG	BG	BG	BG	BG	BG	BG	0	0	0	9	0	9	0	0	20000	0.01172135716	0.084
Zware klei	265	265	265	0	0	0	0	0	0	unk	unk	unk	unk	unk	unk	graslandBlijv	graslandBlijv	graslandBlijv	UN	UN	UN	UN	UN	UN	BG	BG	BG	0	0	0	3	0	3	0	6	10000	0.03093587101	0.173
Zware klei	233	259	233	259	259	259	259	259	233	tarwe	mais	mais	mais	mais	mais	tarwe	mais	tarwe	BO	BO	BO	BO	BO	BO	BO	BO	BO	9	0	9	0	0	0	0	0	20000	0.00049600100	0.243
Zware klei	331	331	331	3718	3718	3718	2301	2301	2301	unk		unk				graslandNatuur	graslandNatuur	graslandNatuur	UN	UN	UN	UN	UN	UN	NG	NG	NG	0	0	0	0	3	3	0	6	20000	0.00591213478	0.078
Zware klei	331	331	331	3718	3718	3718	265	265	2301	unk	graslandBlijv	graslandBlijv				graslandNatuur	graslandNatuur	graslandNatuur	UN	BG	BG	UN	UN	UN	NG	NG	NG	0	0	0	2	3	5	0	4	20000	0.00261244577	0.135
Veen	259	259	259	259	259	259	265	265	259	mais	graslandBlijv	graslandBlijv	mais	mais	mais	mais	mais	mais	BO	BG	BG	BO	BO	BO	BO	BO	BO	7	0	7	2	0	2	0	0	20000	0.00395473119	-9999.000
Zand	259	259	259	259	259	259	259	259	259	mais	mais	mais	mais	mais	mais	mais	mais	mais	BO	BO	BO	BO	BO	BO	BO	BO	BO	9	0	9	0	0	0	0	0	20000	0.01522429556	0.236
Zand	265	265	265	265	265	265	265	265	265	graslandBlijv	graslandBlijv	graslandBlijv	graslandBlijv	graslandBlijv	graslandBlijv	graslandBlijv	graslandBlijv	graslandBlijv	BG	BG	BG	BG	BG	BG	BG	BG	BG	0	0	0	9	0	9	0	0	20000	0.03322428015	-9999.000
Veen	265	265	265	265	265	265	265	265	265	graslandBlijv	graslandBlijv	graslandBlijv	graslandBlijv	graslandBlijv	graslandBlijv	graslandBlijv	graslandBlijv	graslandBlijv	BG	BG	BG	BG	BG	BG	BG	BG	BG	0	0	0	9	0	9	0	0	20000	0.00145857538	0.076
Lichte klei	265	265	265	265	265	265	265	259	265	graslandBlijv	mais	graslandBlijv	graslandBlijv	graslandBlijv	graslandBlijv	graslandBlijv	graslandBlijv	graslandBlijv	BG	BO	BG	BG	BG	BG	BG	BG	BG	1	0	1	8	0	8	0	0	10000	0.00390085303	0.149
Veen	265	265	265	265	265	265	265	265	265	graslandBlijv	graslandBlijv	graslandBlijv	graslandBlijv	graslandBlijv	graslandBlijv	graslandBlijv	graslandBlijv	graslandBlijv	BG	BG	BG	BG	BG	BG	BG	BG	BG	0	0	0	9	0	9	0	0	20000	0.00323528672	0.198
Zware klei	265	265	265	265	265	265	265	265	265	graslandBlijv	graslandBlijv	graslandBlijv	graslandBlijv	graslandBlijv	graslandBlijv	graslandBlijv	graslandBlijv	graslandBlijv	BG	BG	BG	BG	BG	BG	BG	BG	BG	0	0	0	9	0	9	0	0	20000	0.08209970696	-9999.000
Veen	265	265	265	265	265	265	265	265	265	graslandBlijv	graslandBlijv	graslandBlijv	graslandBlijv	graslandBlijv	graslandBlijv	graslandBlijv	graslandBlijv	graslandBlijv	BG	BG	BG	BG	BG	BG	BG	BG	BG	0	0	0	9	0	9	0	0	20000	0.00801671157	-9999.000
Zware klei	265	265	265	265	265	265	265	265	265	graslandBlijv	graslandBlijv	graslandBlijv	graslandBlijv	graslandBlijv	graslandBlijv	graslandBlijv	graslandBlijv	graslandBlijv	BG	BG	BG	BG	BG	BG	BG	BG	BG	0	0	0	9	0	9	0	0	10000	0.00230432807	0.160
Zware klei	265	265	265	265	265	265	265	265	265	graslandBlijv	graslandBlijv	graslandBlijv	graslandBlijv	graslandBlijv	graslandBlijv	graslandBlijv	graslandBlijv	graslandBlijv	BG	BG	BG	BG	BG	BG	BG	BG	BG	0	0	0	9	0	9	0	0	20000	0.00043806635	0.151
Zware klei	265	265	265	265	265	265	265	265	265	graslandBlijv	graslandBlijv	graslandBlijv	graslandBlijv	graslandBlijv	graslandBlijv	graslandBlijv	graslandBlijv	graslandBlijv	BG	BG	BG	BG	BG	BG	BG	BG	BG	0	0	0	9	0	9	0	0	20000	0.00991325408	-9999.000
Zware klei	265	265	265	265	265	265	265	265	265	graslandBlijv	graslandBlijv	graslandBlijv	graslandBlijv	graslandBlijv	graslandBlijv	graslandBlijv	graslandBlijv	graslandBlijv	BG	BG	BG	BG	BG	BG	BG	BG	BG	0	0	0	9	0	9	0	0	20000	0.01760672538	0.115
Zware klei	265	265	265	265	266	266	266	0	266	graslandTijd	unk	graslandTijd	graslandTijd	graslandTijd	graslandBlijv	graslandBlijv	graslandBlijv	graslandBlijv	TG	UN	TG	TG	TG	BG	BG	BG	BG	0	4	4	4	0	4	0	1	20000	0.00000628063	-9999.000
Zware zavel	265	265	265	265	265	265	259	259	265	graslandBlijv	mais	mais	graslandBlijv	graslandBlijv	graslandBlijv	graslandBlijv	graslandBlijv	graslandBlijv	BG	BO	BO	BG	BG	BG	BG	BG	BG	2	0	2	7	0	7	0	0	20000	0.00562279659	0.114
Zware klei	265	265	265	265	265	265	265	265	265	graslandBlijv	graslandBlijv	graslandBlijv	graslandBlijv	graslandBlijv	graslandBlijv	graslandBlijv	graslandBlijv	graslandBlijv	BG	BG	BG	BG	BG	BG	BG	BG	BG	0	0	0	9	0	9	0	0	20000	0.00203271060	0.087
Zware klei	265	265	265	265	265	266	265	265	265	graslandBlijv	graslandBlijv	graslandBlijv	graslandTijd	graslandBlijv	graslandBlijv	graslandBlijv	graslandBlijv	graslandBlijv	BG	BG	BG	TG	BG	BG	BG	BG	BG	0	1	1	8	0	8	0	0	20000	0.05553400484	-9999.000
Lichte klei	265	265	265	265	265	265	265	265	265	graslandBlijv	graslandBlijv	graslandBlijv	graslandBlijv	graslandBlijv	graslandBlijv	graslandBlijv	graslandBlijv	graslandBlijv	BG	BG	BG	BG	BG	BG	BG	BG	BG	0	0	0	9	0	9	0	0	10000	0.00310444091	-9999.000
Zware klei	265	265	265	265	265	265	265	265	265	graslandBlijv	graslandBlijv	graslandBlijv	graslandBlijv	graslandBlijv	graslandBlijv	graslandBlijv	graslandBlijv	graslandBlijv	BG	BG	BG	BG	BG	BG	BG	BG	BG	0	0	0	9	0	9	0	0	5000	0.11164623923	0.096
Zware zavel	265	265	265	265	265	265	265	265	265	graslandBlijv	graslandBlijv	graslandBlijv	graslandBlijv	graslandBlijv	graslandBlijv	graslandBlijv	graslandBlijv	graslandBlijv	BG	BG	BG	BG	BG	BG	BG	BG	BG	0	0	0	9	0	9	0	0	20000	0.00561236735	0.143
Zware zavel	2015	2719	2719	3730	234	233	233	233	1928	unk	tarwe	tarwe	tarwe	tarwe		broccoli	broccoli	aardappel	UN	BO	BO	BO	BO	UN	BO	BO	BO	7	0	7	0	0	0	0	2	20000	0.01317098448	0.266
Lichte klei	265	265	265	265	265	265	265	265	265	graslandBlijv	graslandBlijv	graslandBlijv	graslandBlijv	graslandBlijv	graslandBlijv	graslandBlijv	graslandBlijv	graslandBlijv	BG	BG	BG	BG	BG	BG	BG	BG	BG	0	0	0	9	0	9	0	0	10000	0.00058012768	0.152
Lichte klei	265	265	265	265	265	265	265	0	265	graslandBlijv	unk	graslandBlijv	graslandBlijv	graslandBlijv	graslandBlijv	graslandBlijv	graslandBlijv	graslandBlijv	BG	UN	BG	BG	BG	BG	BG	BG	BG	0	0	0	8	0	8	0	1	5000	0.00441469494	-9999.000
Lichte klei	265	265	265	265	265	265	0	0	0	unk	unk	unk	graslandBlijv	graslandBlijv	graslandBlijv	graslandBlijv	graslandBlijv	graslandBlijv	UN	UN	UN	BG	BG	BG	BG	BG	BG	0	0	0	6	0	6	0	3	10000	0.13932508341	-9999.000
Veen	265	265	265	265	265	265	265	0	265	graslandBlijv	unk	graslandBlijv	graslandBlijv	graslandBlijv	graslandBlijv	graslandBlijv	graslandBlijv	graslandBlijv	BG	UN	BG	BG	BG	BG	BG	BG	BG	0	0	0	8	0	8	0	1	20000	0.02161127378	0.113
Lichte klei	265	265	265	265	265	265	265	265	265	graslandBlijv	graslandBlijv	graslandBlijv	graslandBlijv	graslandBlijv	graslandBlijv	graslandBlijv	graslandBlijv	graslandBlijv	BG	BG	BG	BG	BG	BG	BG	BG	BG	0	0	0	9	0	9	0	0	10000	0.00243008447	0.106
Lichte klei	265	265	265	265	265	265	265	265	265	graslandBlijv	graslandBlijv	graslandBlijv	graslandBlijv	graslandBlijv	graslandBlijv	graslandBlijv	graslandBlijv	graslandBlijv	BG	BG	BG	BG	BG	BG	BG	BG	BG	0	0	0	9	0	9	0	0	10000	0.01375009297	0.069
Lichte klei	265	265	265	265	265	265	265	265	265	graslandBlijv	graslandBlijv	graslandBlijv	graslandBlijv	graslandBlijv	graslandBlijv	graslandBlijv	graslandBlijv	graslandBlijv	BG	BG	BG	BG	BG	BG	BG	BG	BG	0	0	0	9	0	9	0	0	20000	0.00129712080	-9999.000
Zware zavel	265	265	265	265	265	265	265	265	265	graslandBlijv	graslandBlijv	graslandBlijv	graslandBlijv	graslandBlijv	graslandBlijv	graslandBlijv	graslandBlijv	graslandBlijv	BG	BG	BG	BG	BG	BG	BG	BG	BG	0	0	0	9	0	9	0	0	20000	0.00023689076	0.091
Zware klei	265	265	265	265	265	265	265	265	265	graslandBlijv	graslandBlijv	graslandBlijv	graslandBlijv	graslandBlijv	graslandBlijv	graslandBlijv	graslandBlijv	graslandBlijv	BG	BG	BG	BG	BG	BG	BG	BG	BG	0	0	0	9	0	9	0	0	20000	0.00217823628	0.173
Zware klei	265	265	265	265	265	265	265	265	265	graslandBlijv	graslandBlijv	graslandBlijv	graslandBlijv	graslandBlijv	graslandBlijv	graslandBlijv	graslandBlijv	graslandBlijv	BG	BG	BG	BG	BG	BG	BG	BG	BG	0	0	0	9	0	9	0	0	20000	0.00054062122	0.119
Zware zavel	266	265	265	265	265	265	265	265	265	graslandBlijv	graslandBlijv	graslandBlijv	graslandBlijv	graslandBlijv	graslandBlijv	graslandBlijv	graslandBlijv	graslandTijd	BG	BG	BG	BG	BG	BG	BG	BG	TG	0	1	1	8	0	8	0	0	20000	0.18743124412	0.183
Zware zavel	265	265	265	265	265	265	265	265	265	graslandBlijv	graslandBlijv	graslandBlijv	graslandBlijv	graslandBlijv	graslandBlijv	graslandBlijv	graslandBlijv	graslandBlijv	BG	BG	BG	BG	BG	BG	BG	BG	BG	0	0	0	9	0	9	0	0	20000	0.00155982592	0.122
Zware klei	265	265	265	265	265	265	265	265	265	graslandBlijv	graslandBlijv	graslandBlijv	graslandBlijv	graslandBlijv	graslandBlijv	graslandBlijv	graslandBlijv	graslandBlijv	BG	BG	BG	BG	BG	BG	BG	BG	BG	0	0	0	9	0	9	0	0	20000	0.02342781391	0.125
Zware klei	265	265	265	265	265	265	265	265	265	graslandBlijv	graslandBlijv	graslandBlijv	graslandBlijv	graslandBlijv	graslandBlijv	graslandBlijv	graslandBlijv	graslandBlijv	BG	BG	BG	BG	BG	BG	BG	BG	BG	0	0	0	9	0	9	0	0	2000	0.00013631149	-9999.000
Lichte klei	265	265	265	265	265	265	265	265	265	graslandBlijv	graslandBlijv	graslandBlijv	graslandBlijv	graslandBlijv	graslandBlijv	graslandBlijv	graslandBlijv	graslandBlijv	BG	BG	BG	BG	BG	BG	BG	BG	BG	0	0	0	9	0	9	0	0	10000	0.00851454384	0.112
	265	265	265	265	0	0	0	0	0	unk	unk	unk	unk	unk	graslandBlijv	graslandBlijv	graslandBlijv	graslandBlijv	UN	UN	UN	UN	UN	BG	BG	BG	BG	0	0	0	4	0	4	0	5	20000	0.00372575761	-9999.000
Zware klei	265	265	265	265	265	265	265	265	265	graslandBlijv	graslandBlijv	graslandBlijv	graslandBlijv	graslandBlijv	graslandBlijv	graslandBlijv	graslandBlijv	graslandBlijv	BG	BG	BG	BG	BG	BG	BG	BG	BG	0	0	0	9	0	9	0	0	5000	0.11854076260	-9999.000
Lichte klei	265	265	265	0	0	0	0	0	0	unk	unk	unk	unk	unk	unk	graslandBlijv	graslandBlijv	graslandBlijv	UN	UN	UN	UN	UN	UN	BG	BG	BG	0	0	0	3	0	3	0	6	2000	0.01629124144	0.162
Lichte zavel	256	233	2014	233	262	2951	1925	1909	233	tarwe		graslandTijd		uien	tarwe	aardappel	tarwe	bieten	BO	UN	TG	UN	BO	BO	BO	BO	BO	6	1	7	0	0	0	0	2	20000	0.00178023276	0.166
Zware zavel	2719	2015	266	672	3730	266	266	1928	266	graslandTijd		graslandTijd	graslandTijd			graslandTijd	aardappel	broccoli	TG	UN	TG	TG	UN	UN	GT	BO	BO	2	3	5	0	0	0	0	3	20000	0.02464590634	0.246
Zware klei	265	265	265	265	265	265	265	265	265	graslandBlijv	graslandBlijv	graslandBlijv	graslandBlijv	graslandBlijv	graslandBlijv	graslandBlijv	graslandBlijv	graslandBlijv	BG	BG	BG	BG	BG	BG	BG	BG	BG	0	0	0	9	0	9	0	0	10000	0.03970118505	0.165
Zware klei	265	265	265	265	265	265	265	265	265	graslandBlijv	graslandBlijv	graslandBlijv	graslandBlijv	graslandBlijv	graslandBlijv	graslandBlijv	graslandBlijv	graslandBlijv	BG	BG	BG	BG	BG	BG	BG	BG	BG	0	0	0	9	0	9	0	0	5000	0.01555167513	-9999.000
Zware klei	265	265	265	265	265	265	265	265	265	graslandBlijv	graslandBlijv	graslandBlijv	graslandBlijv	graslandBlijv	graslandBlijv	graslandBlijv	graslandBlijv	graslandBlijv	BG	BG	BG	BG	BG	BG	BG	BG	BG	0	0	0	9	0	9	0	0	5000	0.00943454312	0.120
Zware klei	265	265	265	265	265	265	265	265	265	graslandBlijv	graslandBlijv	graslandBlijv	graslandBlijv	graslandBlijv	graslandBlijv	graslandBlijv	graslandBlijv	graslandBlijv	BG	BG	BG	BG	BG	BG	BG	BG	BG	0	0	0	9	0	9	0	0	5000	0.00254183133	0.117
Lichte zavel	259	266	266	3730	672	672	256	259	1926	uien	mais	bieten				graslandTijd	graslandTijd	mais	BO	BO	BO	UN	UN	UN	GT	TG	BO	4	1	5	0	0	0	0	3	20000	0.00317190467	0.141
Veen	265	265	265	265	265	265	265	265	265	graslandBlijv	graslandBlijv	graslandBlijv	graslandBlijv	graslandBlijv	graslandBlijv	graslandBlijv	graslandBlijv	graslandBlijv	BG	BG	BG	BG	BG	BG	BG	BG	BG	0	0	0	9	0	9	0	0	20000	0.21004211707	-9999.000
Zware klei	265	265	265	265	265	265	265	265	265	graslandBlijv	graslandBlijv	graslandBlijv	graslandBlijv	graslandBlijv	graslandBlijv	graslandBlijv	graslandBlijv	graslandBlijv	BG	BG	BG	BG	BG	BG	BG	BG	BG	0	0	0	9	0	9	0	0	10000	0.00669843418	0.129
Zware klei	265	265	265	265	265	265	265	265	265	graslandBlijv	graslandBlijv	graslandBlijv	graslandBlijv	graslandBlijv	graslandBlijv	graslandBlijv	graslandBlijv	graslandBlijv	BG	BG	BG	BG	BG	BG	BG	BG	BG	0	0	0	9	0	9	0	0	20000	0.00057805744	-9999.000
Zware klei	265	265	265	265	265	265	265	265	265	graslandBlijv	graslandBlijv	graslandBlijv	graslandBlijv	graslandBlijv	graslandBlijv	graslandBlijv	graslandBlijv	graslandBlijv	BG	BG	BG	BG	BG	BG	BG	BG	BG	0	0	0	9	0	9	0	0	5000	0.01286526131	-9999.000
Lichte klei	265	265	265	265	265	265	265	265	265	graslandBlijv	graslandBlijv	graslandBlijv	graslandBlijv	graslandBlijv	graslandBlijv	graslandBlijv	graslandBlijv	graslandBlijv	BG	BG	BG	BG	BG	BG	BG	BG	BG	0	0	0	9	0	9	0	0	2000	0.01598788703	0.076
Zware klei	265	265	265	265	265	265	265	0	265	graslandBlijv	unk	graslandBlijv	graslandBlijv	graslandBlijv	graslandBlijv	graslandBlijv	graslandBlijv	graslandBlijv	BG	UN	BG	BG	BG	BG	BG	BG	BG	0	0	0	8	0	8	0	1	5000	0.00010644697	-9999.000
Veen	336	336	331	3718	3718	3718	2301	2301	2301	unk		unk				graslandNatuur	graslandNatuur	graslandNatuur	UN	UN	UN	UN	UN	UN	NG	NG	NG	0	0	0	0	3	3	0	6	20000	0.00002097991	0.105
Water	336	336	332	3718	3718	3718	2301	2301	2301	unk		unk				graslandNatuur	graslandNatuur	graslandNatuur	UN	UN	UN	UN	UN	UN	NG	NG	NG	0	0	0	0	3	3	0	6	20000	0.00017761584	0.107
Zware klei	259	265	265	265	265	265	265	265	265	graslandBlijv	graslandBlijv	graslandBlijv	graslandBlijv	graslandBlijv	graslandBlijv	graslandBlijv	graslandBlijv	mais	BG	BG	BG	BG	BG	BG	BG	BG	BO	1	0	1	8	0	8	0	0	10000	0.00020658520	-9999.000
Zware klei	265	265	265	265	265	265	265	265	265	graslandBlijv	graslandBlijv	graslandBlijv	graslandBlijv	graslandBlijv	graslandBlijv	graslandBlijv	graslandBlijv	graslandBlijv	BG	BG	BG	BG	BG	BG	BG	BG	BG	0	0	0	9	0	9	0	0	20000	0.08381560879	-9999.000
Zware klei	265	265	265	265	265	265	265	265	265	graslandBlijv	graslandBlijv	graslandBlijv	graslandBlijv	graslandBlijv	graslandBlijv	graslandBlijv	graslandBlijv	graslandBlijv	BG	BG	BG	BG	BG	BG	BG	BG	BG	0	0	0	9	0	9	0	0	20000	0.00187456180	-9999.000
Zware zavel	265	265	265	265	265	0	0	0	0	unk	unk	unk	unk	graslandBlijv	graslandBlijv	graslandBlijv	graslandBlijv	graslandBlijv	UN	UN	UN	UN	BG	BG	BG	BG	BG	0	0	0	5	0	5	0	4	20000	0.00500790313	-9999.000
Lichte klei	265	265	265	265	0	265	265	265	265	graslandBlijv	graslandBlijv	graslandBlijv	graslandBlijv	unk	graslandBlijv	graslandBlijv	graslandBlijv	graslandBlijv	BG	BG	BG	BG	UN	BG	BG	BG	BG	0	0	0	8	0	8	0	1	20000	0.00860600218	-9999.000
Lichte klei	265	265	265	265	265	265	265	265	265	graslandBlijv	graslandBlijv	graslandBlijv	graslandBlijv	graslandBlijv	graslandBlijv	graslandBlijv	graslandBlijv	graslandBlijv	BG	BG	BG	BG	BG	BG	BG	BG	BG	0	0	0	9	0	9	0	0	5000	0.00497910386	-9999.000
Lichte klei	265	265	265	265	265	265	265	265	265	graslandBlijv	graslandBlijv	graslandBlijv	graslandBlijv	graslandBlijv	graslandBlijv	graslandBlijv	graslandBlijv	graslandBlijv	BG	BG	BG	BG	BG	BG	BG	BG	BG	0	0	0	9	0	9	0	0	10000	0.01540909300	0.163
Lichte klei	265	265	265	265	265	265	265	265	265	graslandBlijv	graslandBlijv	graslandBlijv	graslandBlijv	graslandBlijv	graslandBlijv	graslandBlijv	graslandBlijv	graslandBlijv	BG	BG	BG	BG	BG	BG	BG	BG	BG	0	0	0	9	0	9	0	0	20000	0.01148193842	0.212
Zware klei	265	265	265	265	265	265	265	265	265	graslandBlijv	graslandBlijv	graslandBlijv	graslandBlijv	graslandBlijv	graslandBlijv	graslandBlijv	graslandBlijv	graslandBlijv	BG	BG	BG	BG	BG	BG	BG	BG	BG	0	0	0	9	0	9	0	0	5000	0.07992700285	0.080
Veen	265	265	265	265	265	265	265	265	265	graslandBlijv	graslandBlijv	graslandBlijv	graslandBlijv	graslandBlijv	graslandBlijv	graslandBlijv	graslandBlijv	graslandBlijv	BG	BG	BG	BG	BG	BG	BG	BG	BG	0	0	0	9	0	9	0	0	20000	0.00485460266	0.144
Lichte zavel	265	265	265	265	265	265	265	265	265	graslandBlijv	graslandBlijv	graslandBlijv	graslandBlijv	graslandBlijv	graslandBlijv	graslandBlijv	graslandBlijv	graslandBlijv	BG	BG	BG	BG	BG	BG	BG	BG	BG	0	0	0	9	0	9	0	0	20000	0.01168123502	0.143
Zware zavel	265	265	265	265	265	265	265	265	265	graslandBlijv	graslandBlijv	graslandBlijv	graslandBlijv	graslandBlijv	graslandBlijv	graslandBlijv	graslandBlijv	graslandBlijv	BG	BG	BG	BG	BG	BG	BG	BG	BG	0	0	0	9	0	9	0	0	20000	0.00061275949	-9999.000
Zware klei	265	265	265	265	265	265	265	265	265	graslandBlijv	graslandBlijv	graslandBlijv	graslandBlijv	graslandBlijv	graslandBlijv	graslandBlijv	graslandBlijv	graslandBlijv	BG	BG	BG	BG	BG	BG	BG	BG	BG	0	0	0	9	0	9	0	0	5000	0.06237824366	0.063
Zware klei	265	265	265	265	265	265	265	265	265	graslandBlijv	graslandBlijv	graslandBlijv	graslandBlijv	graslandBlijv	graslandBlijv	graslandBlijv	graslandBlijv	graslandBlijv	BG	BG	BG	BG	BG	BG	BG	BG	BG	0	0	0	9	0	9	0	0	5000	0.10212307761	0.135
Zware klei	265	331	265	265	265	265	265	265	265	graslandBlijv	graslandBlijv	graslandBlijv	graslandBlijv	graslandBlijv	graslandBlijv	graslandBlijv	graslandNatuur	graslandBlijv	BG	BG	BG	BG	BG	BG	BG	NG	BG	0	0	0	8	1	9	0	0	5000	0.36986757420	-9999.000
Veen	265	0	0	0	0	0	0	0	0	unk	unk	unk	unk	unk	unk	unk	unk	graslandBlijv	UN	UN	UN	UN	UN	UN	UN	UN	BG	0	0	0	1	0	1	0	8	20000	1.19193042173	-9999.000
Lichte klei	265	265	265	265	265	265	265	265	265	graslandBlijv	graslandBlijv	graslandBlijv	graslandBlijv	graslandBlijv	graslandBlijv	graslandBlijv	graslandBlijv	graslandBlijv	BG	BG	BG	BG	BG	BG	BG	BG	BG	0	0	0	9	0	9	0	0	20000	0.00002296015	-9999.000
Lichte klei	265	265	0	0	0	0	0	0	0	unk	unk	unk	unk	unk	unk	unk	graslandBlijv	graslandBlijv	UN	UN	UN	UN	UN	UN	UN	BG	BG	0	0	0	2	0	2	0	7	20000	0.00427212884	0.083
Zware zavel	266	259	2014	233	256	2951	256	1909	233	tarwe		bieten		bieten	tarwe	aardappel	mais	graslandTijd	BO	UN	BO	UN	BO	BO	BO	BO	TG	6	1	7	0	0	0	0	2	10000	0.00879966696	0.210
Zware zavel	266	259	2014	233	256	2951	256	1909	233	tarwe		bieten		bieten	tarwe	aardappel	mais	graslandTijd	BO	UN	BO	UN	BO	BO	BO	BO	TG	6	1	7	0	0	0	0	2	20000	0.00058460758	0.222
Zware zavel	265	1004	265	265	265	265	265	265	265	graslandBlijv	graslandBlijv	graslandBlijv	graslandBlijv	graslandBlijv	graslandBlijv	graslandBlijv	bloembol	graslandBlijv	BG	BG	BG	BG	BG	BG	BG	BO	BG	1	0	1	8	0	8	0	0	20000	0.03080714984	0.203
Veen	265	265	265	0	0	265	265	265	265	graslandBlijv	graslandBlijv	graslandBlijv	graslandBlijv	unk	unk	graslandBlijv	graslandBlijv	graslandBlijv	BG	BG	BG	BG	UN	UN	BG	BG	BG	0	0	0	7	0	7	0	2	20000	0.01139750475	-9999.000
Lichte zavel	265	0	0	0	0	0	0	0	0	unk	unk	unk	unk	unk	unk	unk	unk	graslandBlijv	UN	UN	UN	UN	UN	UN	UN	UN	BG	0	0	0	1	0	1	0	8	20000	0.10694055100	-9999.000
Lichte klei	265	265	265	265	265	265	265	265	265	graslandBlijv	graslandBlijv	graslandBlijv	graslandBlijv	graslandBlijv	graslandBlijv	graslandBlijv	graslandBlijv	graslandBlijv	BG	BG	BG	BG	BG	BG	BG	BG	BG	0	0	0	9	0	9	0	0	10000	0.00653925123	0.215
Zware klei	265	265	265	265	265	265	266	266	266	graslandTijd	graslandTijd	graslandTijd	graslandBlijv	graslandBlijv	graslandBlijv	graslandBlijv	graslandBlijv	graslandBlijv	TG	TG	TG	BG	BG	BG	BG	BG	BG	0	3	3	6	0	6	0	0	5000	0.00199353372	-9999.000
Lichte zavel	266	2015	233	233	3730	256	1926	233	234	tarwe	tarwe	uien	bieten		tarwe	tarwe	aardappel	graslandTijd	BO	BO	BO	BO	UN	BO	BO	BO	TG	7	1	8	0	0	0	0	1	20000	0.00503624262	0.211
Zware klei	265	265	265	265	265	265	265	265	265	graslandBlijv	graslandBlijv	graslandBlijv	graslandBlijv	graslandBlijv	graslandBlijv	graslandBlijv	graslandBlijv	graslandBlijv	BG	BG	BG	BG	BG	BG	BG	BG	BG	0	0	0	9	0	9	0	0	20000	0.00032688350	0.112
Lichte zavel	256	233	2015	233	233	2951	233	1926	256	bieten	uien	tarwe		tarwe	tarwe	aardappel	tarwe	bieten	BO	BO	BO	UN	BO	BO	BO	BO	BO	8	0	8	0	0	0	0	1	20000	0.01523868213	0.148
Veen	265	265	266	265	265	265	259	259	265	graslandBlijv	mais	mais	graslandBlijv	graslandBlijv	graslandBlijv	graslandTijd	graslandBlijv	graslandBlijv	BG	BO	BO	BG	BG	BG	GT	BG	BG	2	0	2	6	0	6	0	0	20000	0.00000663437	0.068
Zware klei	265	265	265	265	265	265	265	265	265	graslandBlijv	graslandBlijv	graslandBlijv	graslandBlijv	graslandBlijv	graslandBlijv	graslandBlijv	graslandBlijv	graslandBlijv	BG	BG	BG	BG	BG	BG	BG	BG	BG	0	0	0	9	0	9	0	0	10000	0.00420049896	0.113
Lichte klei	265	265	265	265	265	265	265	265	265	graslandBlijv	graslandBlijv	graslandBlijv	graslandBlijv	graslandBlijv	graslandBlijv	graslandBlijv	graslandBlijv	graslandBlijv	BG	BG	BG	BG	BG	BG	BG	BG	BG	0	0	0	9	0	9	0	0	10000	0.00031738119	0.124
Zware klei	265	265	265	265	265	265	265	265	265	graslandBlijv	graslandBlijv	graslandBlijv	graslandBlijv	graslandBlijv	graslandBlijv	graslandBlijv	graslandBlijv	graslandBlijv	BG	BG	BG	BG	BG	BG	BG	BG	BG	0	0	0	9	0	9	0	0	20000	0.00355773753	-9999.000
Lichte klei	265	265	0	0	0	0	0	0	0	unk	unk	unk	unk	unk	unk	unk	graslandBlijv	graslandBlijv	UN	UN	UN	UN	UN	UN	UN	BG	BG	0	0	0	2	0	2	0	7	20000	0.00245057271	-9999.000
Lichte zavel	2719	256	2015	1931	672	3730	233	1928	672	unk		tarwe			bos	aardappel	bieten	broccoli	UN	UN	BO	UN	UN	BS	BO	BO	BO	4	0	4	0	0	0	1	4	20000	0.06329941129	0.215
Lichte klei	265	265	265	265	266	259	259	259	259	mais	mais	mais	mais	graslandTijd	graslandBlijv	graslandBlijv	graslandBlijv	graslandBlijv	BO	BO	BO	BO	TG	BG	BG	BG	BG	4	1	5	4	0	4	0	0	10000	0.00324096167	0.164
Zware klei	265	265	265	265	265	265	265	265	265	graslandBlijv	graslandBlijv	graslandBlijv	graslandBlijv	graslandBlijv	graslandBlijv	graslandBlijv	graslandBlijv	graslandBlijv	BG	BG	BG	BG	BG	BG	BG	BG	BG	0	0	0	9	0	9	0	0	10000	0.39221012895	-9999.000
Lichte klei	265	265	265	265	265	265	265	265	265	graslandBlijv	graslandBlijv	graslandBlijv	graslandBlijv	graslandBlijv	graslandBlijv	graslandBlijv	graslandBlijv	graslandBlijv	BG	BG	BG	BG	BG	BG	BG	BG	BG	0	0	0	9	0	9	0	0	10000	0.01385877919	-9999.000
Zware klei	265	265	265	265	265	265	265	265	265	graslandBlijv	graslandBlijv	graslandBlijv	graslandBlijv	graslandBlijv	graslandBlijv	graslandBlijv	graslandBlijv	graslandBlijv	BG	BG	BG	BG	BG	BG	BG	BG	BG	0	0	0	9	0	9	0	0	20000	0.00011107531	0.170
Veen	265	265	265	265	266	259	265	265	259	mais	graslandBlijv	graslandBlijv	mais	graslandTijd	graslandBlijv	graslandBlijv	graslandBlijv	graslandBlijv	BO	BG	BG	BO	TG	BG	BG	BG	BG	2	1	3	6	0	6	0	0	20000	0.03997006672	0.163
Lichte klei	265	265	265	265	265	265	265	265	265	graslandBlijv	graslandBlijv	graslandBlijv	graslandBlijv	graslandBlijv	graslandBlijv	graslandBlijv	graslandBlijv	graslandBlijv	BG	BG	BG	BG	BG	BG	BG	BG	BG	0	0	0	9	0	9	0	0	10000	0.00812139574	0.148
Lichte zavel	265	266	1099	212	212	212	0	265	212	unk	graslandBlijv	unk				windruiven	graslandTijd	graslandBlijv	UN	BG	UN	UN	UN	UN	BO	TG	BG	1	1	2	2	0	2	0	5	10000	0.00786684753	0.123
Zware zavel	265	0	0	265	0	0	0	0	0	unk	unk	unk	unk	unk	graslandBlijv	unk	unk	graslandBlijv	UN	UN	UN	UN	UN	BG	UN	UN	BG	0	0	0	2	0	2	0	7	20000	0.09445774351	0.102
Veen	265	265	265	265	265	265	265	265	265	graslandBlijv	graslandBlijv	graslandBlijv	graslandBlijv	graslandBlijv	graslandBlijv	graslandBlijv	graslandBlijv	graslandBlijv	BG	BG	BG	BG	BG	BG	BG	BG	BG	0	0	0	9	0	9	0	0	20000	0.26771027473	-9999.000
	265	265	265	265	265	265	265	265	265	graslandBlijv	graslandBlijv	graslandBlijv	graslandBlijv	graslandBlijv	graslandBlijv	graslandBlijv	graslandBlijv	graslandBlijv	BG	BG	BG	BG	BG	BG	BG	BG	BG	0	0	0	9	0	9	0	0	20000	0.05076838344	-9999.000
	265	266	266	265	265	265	0	0	265	graslandBlijv	unk	unk	graslandBlijv	graslandBlijv	graslandBlijv	graslandTijd	graslandTijd	graslandBlijv	BG	UN	UN	BG	BG	BG	GT	TG	BG	0	1	1	5	0	5	0	2	20000	0.02583645153	-9999.000
	265	265	265	265	0	0	0	0	0	unk	unk	unk	unk	unk	graslandBlijv	graslandBlijv	graslandBlijv	graslandBlijv	UN	UN	UN	UN	UN	BG	BG	BG	BG	0	0	0	4	0	4	0	5	10000	0.00710993886	-9999.000
	265	265	265	265	265	265	265	265	265	graslandBlijv	graslandBlijv	graslandBlijv	graslandBlijv	graslandBlijv	graslandBlijv	graslandBlijv	graslandBlijv	graslandBlijv	BG	BG	BG	BG	BG	BG	BG	BG	BG	0	0	0	9	0	9	0	0	10000	0.00090769746	-9999.000
Zware klei	265	265	265	265	265	265	265	265	265	graslandBlijv	graslandBlijv	graslandBlijv	graslandBlijv	graslandBlijv	graslandBlijv	graslandBlijv	graslandBlijv	graslandBlijv	BG	BG	BG	BG	BG	BG	BG	BG	BG	0	0	0	9	0	9	0	0	5000	0.00126994218	0.056
Zware klei	265	265	265	265	265	265	265	265	265	graslandBlijv	graslandBlijv	graslandBlijv	graslandBlijv	graslandBlijv	graslandBlijv	graslandBlijv	graslandBlijv	graslandBlijv	BG	BG	BG	BG	BG	BG	BG	BG	BG	0	0	0	9	0	9	0	0	10000	0.02035993661	0.062
Zware klei	265	265	265	265	265	265	265	212	265	graslandBlijv		graslandBlijv	graslandBlijv	graslandBlijv	graslandBlijv	graslandBlijv	graslandBlijv	graslandBlijv	BG	UN	BG	BG	BG	BG	BG	BG	BG	0	0	0	8	0	8	0	1	10000	0.00087151145	-9999.000
Zware klei	265	0	265	0	0	0	265	265	0	unk	graslandBlijv	graslandBlijv	unk	unk	unk	graslandBlijv	unk	graslandBlijv	UN	BG	BG	UN	UN	UN	BG	UN	BG	0	0	0	4	0	4	0	5	20000	0.22777240031	-9999.000
Veen	265	265	265	265	265	265	265	265	265	graslandBlijv	graslandBlijv	graslandBlijv	graslandBlijv	graslandBlijv	graslandBlijv	graslandBlijv	graslandBlijv	graslandBlijv	BG	BG	BG	BG	BG	BG	BG	BG	BG	0	0	0	9	0	9	0	0	20000	0.00316024521	0.058
Veen	265	265	265	265	265	265	265	265	265	graslandBlijv	graslandBlijv	graslandBlijv	graslandBlijv	graslandBlijv	graslandBlijv	graslandBlijv	graslandBlijv	graslandBlijv	BG	BG	BG	BG	BG	BG	BG	BG	BG	0	0	0	9	0	9	0	0	20000	0.00129278437	-9999.000
Zware klei	259	265	265	265	265	265	265	265	265	graslandBlijv	graslandBlijv	graslandBlijv	graslandBlijv	graslandBlijv	graslandBlijv	graslandBlijv	graslandBlijv	mais	BG	BG	BG	BG	BG	BG	BG	BG	BO	1	0	1	8	0	8	0	0	20000	0.00637331157	0.061
Lichte klei	265	265	265	265	265	265	265	265	265	graslandBlijv	graslandBlijv	graslandBlijv	graslandBlijv	graslandBlijv	graslandBlijv	graslandBlijv	graslandBlijv	graslandBlijv	BG	BG	BG	BG	BG	BG	BG	BG	BG	0	0	0	9	0	9	0	0	10000	0.00001641815	0.114
Zware klei	265	265	265	265	265	265	265	265	265	graslandBlijv	graslandBlijv	graslandBlijv	graslandBlijv	graslandBlijv	graslandBlijv	graslandBlijv	graslandBlijv	graslandBlijv	BG	BG	BG	BG	BG	BG	BG	BG	BG	0	0	0	9	0	9	0	0	5000	0.00277493909	0.135
Zware klei	265	265	265	265	265	265	265	265	265	graslandBlijv	graslandBlijv	graslandBlijv	graslandBlijv	graslandBlijv	graslandBlijv	graslandBlijv	graslandBlijv	graslandBlijv	BG	BG	BG	BG	BG	BG	BG	BG	BG	0	0	0	9	0	9	0	0	20000	0.01399621013	0.123
Lichte klei	265	265	265	265	265	265	265	265	265	graslandBlijv	graslandBlijv	graslandBlijv	graslandBlijv	graslandBlijv	graslandBlijv	graslandBlijv	graslandBlijv	graslandBlijv	BG	BG	BG	BG	BG	BG	BG	BG	BG	0	0	0	9	0	9	0	0	10000	0.00011966592	0.112
Lichte klei	265	265	265	265	265	265	265	265	265	graslandBlijv	graslandBlijv	graslandBlijv	graslandBlijv	graslandBlijv	graslandBlijv	graslandBlijv	graslandBlijv	graslandBlijv	BG	BG	BG	BG	BG	BG	BG	BG	BG	0	0	0	9	0	9	0	0	20000	0.00502467488	0.112
Veen	265	265	265	265	265	265	265	265	265	graslandBlijv	graslandBlijv	graslandBlijv	graslandBlijv	graslandBlijv	graslandBlijv	graslandBlijv	graslandBlijv	graslandBlijv	BG	BG	BG	BG	BG	BG	BG	BG	BG	0	0	0	9	0	9	0	0	20000	0.00016523326	0.139
Lichte zavel	265	265	0	0	0	0	0	0	0	unk	unk	unk	unk	unk	unk	unk	graslandBlijv	graslandBlijv	UN	UN	UN	UN	UN	UN	UN	BG	BG	0	0	0	2	0	2	0	7	20000	0.01832427407	-9999.000
Zware klei	265	265	265	265	265	265	265	265	265	graslandBlijv	graslandBlijv	graslandBlijv	graslandBlijv	graslandBlijv	graslandBlijv	graslandBlijv	graslandBlijv	graslandBlijv	BG	BG	BG	BG	BG	BG	BG	BG	BG	0	0	0	9	0	9	0	0	10000	0.00680513111	-9999.000
Lichte klei	265	265	265	265	265	265	265	265	265	graslandBlijv	graslandBlijv	graslandBlijv	graslandBlijv	graslandBlijv	graslandBlijv	graslandBlijv	graslandBlijv	graslandBlijv	BG	BG	BG	BG	BG	BG	BG	BG	BG	0	0	0	9	0	9	0	0	20000	0.01939667633	0.129
Lichte zavel	265	265	265	265	265	265	265	265	265	graslandBlijv	graslandBlijv	graslandBlijv	graslandBlijv	graslandBlijv	graslandBlijv	graslandBlijv	graslandBlijv	graslandBlijv	BG	BG	BG	BG	BG	BG	BG	BG	BG	0	0	0	9	0	9	0	0	20000	0.00458537146	0.104
Zware zavel	265	265	0	265	265	265	265	265	265	graslandBlijv	graslandBlijv	graslandBlijv	graslandBlijv	graslandBlijv	graslandBlijv	unk	graslandBlijv	graslandBlijv	BG	BG	BG	BG	BG	BG	UN	BG	BG	0	0	0	8	0	8	0	1	20000	0.00001580382	-9999.000
Veen	265	265	265	265	265	265	265	265	265	graslandBlijv	graslandBlijv	graslandBlijv	graslandBlijv	graslandBlijv	graslandBlijv	graslandBlijv	graslandBlijv	graslandBlijv	BG	BG	BG	BG	BG	BG	BG	BG	BG	0	0	0	9	0	9	0	0	20000	0.00450308154	0.142
Zware zavel	332	0	0	0	0	0	0	0	0	unk	unk	unk	unk	unk	unk	unk	unk	graslandNatuur	UN	UN	UN	UN	UN	UN	UN	UN	NG	0	0	0	0	1	1	0	8	10000	0.22746050294	-9999.000
Lichte klei	265	265	265	265	265	265	265	265	265	graslandBlijv	graslandBlijv	graslandBlijv	graslandBlijv	graslandBlijv	graslandBlijv	graslandBlijv	graslandBlijv	graslandBlijv	BG	BG	BG	BG	BG	BG	BG	BG	BG	0	0	0	9	0	9	0	0	10000	0.00250437701	0.175
Veen	265	265	265	265	265	265	265	265	265	graslandBlijv	graslandBlijv	graslandBlijv	graslandBlijv	graslandBlijv	graslandBlijv	graslandBlijv	graslandBlijv	graslandBlijv	BG	BG	BG	BG	BG	BG	BG	BG	BG	0	0	0	9	0	9	0	0	20000	0.00006260493	0.131
Lichte zavel	233	2015	259	259	259	259	259	259	259	mais	mais	mais	mais	mais	mais	mais	aardappel	tarwe	BO	BO	BO	BO	BO	BO	BO	BO	BO	9	0	9	0	0	0	0	0	20000	0.08493950233	0.218
Zware klei	259	265	265	265	265	265	265	265	265	graslandBlijv	graslandBlijv	graslandBlijv	graslandBlijv	graslandBlijv	graslandBlijv	graslandBlijv	graslandBlijv	mais	BG	BG	BG	BG	BG	BG	BG	BG	BO	1	0	1	8	0	8	0	0	5000	0.00630547732	0.135
Veen	265	265	265	265	265	265	265	265	265	graslandBlijv	graslandBlijv	graslandBlijv	graslandBlijv	graslandBlijv	graslandBlijv	graslandBlijv	graslandBlijv	graslandBlijv	BG	BG	BG	BG	BG	BG	BG	BG	BG	0	0	0	9	0	9	0	0	20000	0.00032339543	0.122
Lichte klei	265	265	265	265	265	265	265	265	265	graslandBlijv	graslandBlijv	graslandBlijv	graslandBlijv	graslandBlijv	graslandBlijv	graslandBlijv	graslandBlijv	graslandBlijv	BG	BG	BG	BG	BG	BG	BG	BG	BG	0	0	0	9	0	9	0	0	20000	0.00015513644	0.141
Veen	265	265	265	265	265	265	265	265	265	graslandBlijv	graslandBlijv	graslandBlijv	graslandBlijv	graslandBlijv	graslandBlijv	graslandBlijv	graslandBlijv	graslandBlijv	BG	BG	BG	BG	BG	BG	BG	BG	BG	0	0	0	9	0	9	0	0	20000	0.00031450045	0.071
Veen	265	265	265	265	265	265	265	265	265	graslandBlijv	graslandBlijv	graslandBlijv	graslandBlijv	graslandBlijv	graslandBlijv	graslandBlijv	graslandBlijv	graslandBlijv	BG	BG	BG	BG	BG	BG	BG	BG	BG	0	0	0	9	0	9	0	0	20000	0.00645444322	0.149
Zware klei	265	265	265	265	265	265	265	265	265	graslandBlijv	graslandBlijv	graslandBlijv	graslandBlijv	graslandBlijv	graslandBlijv	graslandBlijv	graslandBlijv	graslandBlijv	BG	BG	BG	BG	BG	BG	BG	BG	BG	0	0	0	9	0	9	0	0	10000	0.00029260294	-9999.000
Zware klei	265	265	265	265	265	265	265	265	265	graslandBlijv	graslandBlijv	graslandBlijv	graslandBlijv	graslandBlijv	graslandBlijv	graslandBlijv	graslandBlijv	graslandBlijv	BG	BG	BG	BG	BG	BG	BG	BG	BG	0	0	0	9	0	9	0	0	20000	0.00391041898	0.153
Lichte klei	265	265	265	265	0	265	0	0	265	graslandBlijv	unk	unk	graslandBlijv	unk	graslandBlijv	graslandBlijv	graslandBlijv	graslandBlijv	BG	UN	UN	BG	UN	BG	BG	BG	BG	0	0	0	6	0	6	0	3	20000	0.06992102824	-9999.000
Lichte zavel	265	265	265	0	0	0	0	0	0	unk	unk	unk	unk	unk	unk	graslandBlijv	graslandBlijv	graslandBlijv	UN	UN	UN	UN	UN	UN	BG	BG	BG	0	0	0	3	0	3	0	6	10000	0.05734840185	-9999.000
Zware klei	265	265	265	265	265	265	265	265	265	graslandBlijv	graslandBlijv	graslandBlijv	graslandBlijv	graslandBlijv	graslandBlijv	graslandBlijv	graslandBlijv	graslandBlijv	BG	BG	BG	BG	BG	BG	BG	BG	BG	0	0	0	9	0	9	0	0	10000	0.06249604414	0.089
Lichte klei	265	265	265	265	265	265	265	265	265	graslandBlijv	graslandBlijv	graslandBlijv	graslandBlijv	graslandBlijv	graslandBlijv	graslandBlijv	graslandBlijv	graslandBlijv	BG	BG	BG	BG	BG	BG	BG	BG	BG	0	0	0	9	0	9	0	0	10000	0.03174174863	0.096
Zware klei	265	265	265	265	265	265	265	265	265	graslandBlijv	graslandBlijv	graslandBlijv	graslandBlijv	graslandBlijv	graslandBlijv	graslandBlijv	graslandBlijv	graslandBlijv	BG	BG	BG	BG	BG	BG	BG	BG	BG	0	0	0	9	0	9	0	0	10000	0.00000099192	0.142
Zware klei	265	265	265	265	265	265	265	265	265	graslandBlijv	graslandBlijv	graslandBlijv	graslandBlijv	graslandBlijv	graslandBlijv	graslandBlijv	graslandBlijv	graslandBlijv	BG	BG	BG	BG	BG	BG	BG	BG	BG	0	0	0	9	0	9	0	0	10000	0.00677291588	0.132
Lichte zavel	265	265	265	265	265	265	265	265	265	graslandBlijv	graslandBlijv	graslandBlijv	graslandBlijv	graslandBlijv	graslandBlijv	graslandBlijv	graslandBlijv	graslandBlijv	BG	BG	BG	BG	BG	BG	BG	BG	BG	0	0	0	9	0	9	0	0	10000	0.00568037907	-9999.000
Zware klei	266	1004	265	265	265	265	265	265	265	graslandBlijv	graslandBlijv	graslandBlijv	graslandBlijv	graslandBlijv	graslandBlijv	graslandBlijv	bloembol	graslandTijd	BG	BG	BG	BG	BG	BG	BG	BO	TG	1	1	2	7	0	7	0	0	10000	0.01832705796	0.161
Zware klei	265	265	265	265	265	265	265	265	265	graslandBlijv	graslandBlijv	graslandBlijv	graslandBlijv	graslandBlijv	graslandBlijv	graslandBlijv	graslandBlijv	graslandBlijv	BG	BG	BG	BG	BG	BG	BG	BG	BG	0	0	0	9	0	9	0	0	20000	0.05060748353	0.169
Zware klei	265	265	265	265	265	265	265	265	265	graslandBlijv	graslandBlijv	graslandBlijv	graslandBlijv	graslandBlijv	graslandBlijv	graslandBlijv	graslandBlijv	graslandBlijv	BG	BG	BG	BG	BG	BG	BG	BG	BG	0	0	0	9	0	9	0	0	20000	0.00002286027	0.134
Veen	265	265	265	265	265	265	265	265	265	graslandBlijv	graslandBlijv	graslandBlijv	graslandBlijv	graslandBlijv	graslandBlijv	graslandBlijv	graslandBlijv	graslandBlijv	BG	BG	BG	BG	BG	BG	BG	BG	BG	0	0	0	9	0	9	0	0	20000	0.00178782444	-9999.000
Zware klei	265	265	265	265	265	265	265	265	265	graslandBlijv	graslandBlijv	graslandBlijv	graslandBlijv	graslandBlijv	graslandBlijv	graslandBlijv	graslandBlijv	graslandBlijv	BG	BG	BG	BG	BG	BG	BG	BG	BG	0	0	0	9	0	9	0	0	20000	0.00192755640	-9999.000
Zware klei	265	0	0	0	0	0	0	0	0	unk	unk	unk	unk	unk	unk	unk	unk	graslandBlijv	UN	UN	UN	UN	UN	UN	UN	UN	BG	0	0	0	1	0	1	0	8	10000	0.03400104651	-9999.000
Zware klei	265	265	265	265	265	265	265	265	265	graslandBlijv	graslandBlijv	graslandBlijv	graslandBlijv	graslandBlijv	graslandBlijv	graslandBlijv	graslandBlijv	graslandBlijv	BG	BG	BG	BG	BG	BG	BG	BG	BG	0	0	0	9	0	9	0	0	20000	0.03407804552	0.168
Veen	265	265	265	265	265	265	265	265	265	graslandBlijv	graslandBlijv	graslandBlijv	graslandBlijv	graslandBlijv	graslandBlijv	graslandBlijv	graslandBlijv	graslandBlijv	BG	BG	BG	BG	BG	BG	BG	BG	BG	0	0	0	9	0	9	0	0	20000	0.00026607871	0.120
Veen	265	266	265	265	0	0	0	0	0	unk	unk	unk	unk	unk	graslandBlijv	graslandBlijv	graslandTijd	graslandBlijv	UN	UN	UN	UN	UN	BG	BG	TG	BG	0	1	1	3	0	3	0	5	20000	0.01419299979	-9999.000
Lichte klei	265	265	265	265	265	265	265	265	265	graslandBlijv	graslandBlijv	graslandBlijv	graslandBlijv	graslandBlijv	graslandBlijv	graslandBlijv	graslandBlijv	graslandBlijv	BG	BG	BG	BG	BG	BG	BG	BG	BG	0	0	0	9	0	9	0	0	10000	0.00073105492	0.154
Zware klei	265	265	265	265	265	265	265	265	265	graslandBlijv	graslandBlijv	graslandBlijv	graslandBlijv	graslandBlijv	graslandBlijv	graslandBlijv	graslandBlijv	graslandBlijv	BG	BG	BG	BG	BG	BG	BG	BG	BG	0	0	0	9	0	9	0	0	20000	0.00004113501	0.108
Lichte klei	265	265	265	265	265	265	265	265	265	graslandBlijv	graslandBlijv	graslandBlijv	graslandBlijv	graslandBlijv	graslandBlijv	graslandBlijv	graslandBlijv	graslandBlijv	BG	BG	BG	BG	BG	BG	BG	BG	BG	0	0	0	9	0	9	0	0	20000	0.00031898771	-9999.000
Zware klei	265	265	265	265	265	265	265	265	265	graslandBlijv	graslandBlijv	graslandBlijv	graslandBlijv	graslandBlijv	graslandBlijv	graslandBlijv	graslandBlijv	graslandBlijv	BG	BG	BG	BG	BG	BG	BG	BG	BG	0	0	0	9	0	9	0	0	10000	0.00000068858	0.140
Zware klei	265	265	265	265	265	265	265	265	265	graslandBlijv	graslandBlijv	graslandBlijv	graslandBlijv	graslandBlijv	graslandBlijv	graslandBlijv	graslandBlijv	graslandBlijv	BG	BG	BG	BG	BG	BG	BG	BG	BG	0	0	0	9	0	9	0	0	5000	0.00684273324	-9999.000
Veen	265	265	265	265	265	265	265	265	265	graslandBlijv	graslandBlijv	graslandBlijv	graslandBlijv	graslandBlijv	graslandBlijv	graslandBlijv	graslandBlijv	graslandBlijv	BG	BG	BG	BG	BG	BG	BG	BG	BG	0	0	0	9	0	9	0	0	20000	0.00085258410	0.128
Lichte klei	265	265	265	265	265	265	265	265	265	graslandBlijv	graslandBlijv	graslandBlijv	graslandBlijv	graslandBlijv	graslandBlijv	graslandBlijv	graslandBlijv	graslandBlijv	BG	BG	BG	BG	BG	BG	BG	BG	BG	0	0	0	9	0	9	0	0	10000	0.00005810176	0.128
Zware klei	265	265	265	265	265	265	0	0	0	unk	unk	unk	graslandBlijv	graslandBlijv	graslandBlijv	graslandBlijv	graslandBlijv	graslandBlijv	UN	UN	UN	BG	BG	BG	BG	BG	BG	0	0	0	6	0	6	0	3	5000	0.00120886775	-9999.000
Lichte klei	265	265	265	265	3718	3718	259	259	259	mais	mais	mais			graslandBlijv	graslandBlijv	graslandBlijv	graslandBlijv	BO	BO	BO	UN	UN	BG	BG	BG	BG	3	0	3	4	0	4	0	2	5000	0.00464716984	0.179
Lichte zavel	266	266	2015	262	259	3730	2030	1928	266	graslandTijd		unk		mais	uien	aardappel	graslandTijd	graslandTijd	TG	UN	UN	UN	BO	BO	BO	TG	TG	3	3	6	0	0	0	0	3	20000	0.01226028785	0.104
Lichte klei	266	266	2015	266	266	266	259	266	1928	unk	graslandTijd	mais	graslandTijd	graslandTijd	graslandTijd	aardappel	graslandTijd	graslandTijd	UN	TG	BO	TG	TG	TG	BO	TG	TG	2	6	8	0	0	0	0	1	20000	0.00016021648	-9999.000
Zware zavel	266	266	266	266	266	3730	266	266	266	graslandTijd	graslandTijd	graslandTijd		graslandTijd	graslandTijd	graslandTijd	graslandTijd	graslandTijd	TG	TG	TG	UN	TG	TG	GT	TG	TG	0	7	7	0	0	0	0	1	20000	0.00531639460	0.144
Zware zavel	265	265	265	265	265	265	265	265	265	graslandBlijv	graslandBlijv	graslandBlijv	graslandBlijv	graslandBlijv	graslandBlijv	graslandBlijv	graslandBlijv	graslandBlijv	BG	BG	BG	BG	BG	BG	BG	BG	BG	0	0	0	9	0	9	0	0	20000	0.07849169647	0.100
Lichte zavel	265	265	265	265	265	265	265	265	265	graslandBlijv	graslandBlijv	graslandBlijv	graslandBlijv	graslandBlijv	graslandBlijv	graslandBlijv	graslandBlijv	graslandBlijv	BG	BG	BG	BG	BG	BG	BG	BG	BG	0	0	0	9	0	9	0	0	10000	0.00232959629	0.123
Lichte klei	265	265	265	265	265	265	265	265	265	graslandBlijv	graslandBlijv	graslandBlijv	graslandBlijv	graslandBlijv	graslandBlijv	graslandBlijv	graslandBlijv	graslandBlijv	BG	BG	BG	BG	BG	BG	BG	BG	BG	0	0	0	9	0	9	0	0	10000	0.00000112520	0.189
Lichte zavel	265	265	265	266	266	266	265	265	266	graslandTijd	graslandBlijv	graslandBlijv	graslandTijd	graslandTijd	graslandTijd	graslandBlijv	graslandBlijv	graslandBlijv	TG	BG	BG	TG	TG	TG	BG	BG	BG	0	4	4	5	0	5	0	0	20000	0.00888696987	0.176
Lichte klei	265	265	265	265	265	265	265	259	265	graslandBlijv	mais	graslandBlijv	graslandBlijv	graslandBlijv	graslandBlijv	graslandBlijv	graslandBlijv	graslandBlijv	BG	BO	BG	BG	BG	BG	BG	BG	BG	1	0	1	8	0	8	0	0	5000	0.04224587705	0.094
Zware klei	265	265	265	265	265	265	0	0	265	graslandBlijv	unk	unk	graslandBlijv	graslandBlijv	graslandBlijv	graslandBlijv	graslandBlijv	graslandBlijv	BG	UN	UN	BG	BG	BG	BG	BG	BG	0	0	0	7	0	7	0	2	10000	0.00238293645	0.067
Zware klei	265	265	265	265	266	265	265	265	265	graslandBlijv	graslandBlijv	graslandBlijv	graslandBlijv	graslandTijd	graslandBlijv	graslandBlijv	graslandBlijv	graslandBlijv	BG	BG	BG	BG	TG	BG	BG	BG	BG	0	1	1	8	0	8	0	0	20000	0.00059328636	0.085
Zware klei	265	265	265	265	265	265	265	265	265	graslandBlijv	graslandBlijv	graslandBlijv	graslandBlijv	graslandBlijv	graslandBlijv	graslandBlijv	graslandBlijv	graslandBlijv	BG	BG	BG	BG	BG	BG	BG	BG	BG	0	0	0	9	0	9	0	0	20000	0.01249934514	-9999.000
Zware klei	265	265	265	265	265	265	0	0	265	graslandBlijv	unk	unk	graslandBlijv	graslandBlijv	graslandBlijv	graslandBlijv	graslandBlijv	graslandBlijv	BG	UN	UN	BG	BG	BG	BG	BG	BG	0	0	0	7	0	7	0	2	10000	0.00669001201	-9999.000
Zware klei	265	266	266	265	266	259	259	259	259	mais	mais	mais	mais	graslandTijd	graslandBlijv	graslandTijd	graslandTijd	graslandBlijv	BO	BO	BO	BO	TG	BG	GT	TG	BG	4	2	6	2	0	2	0	0	20000	0.00293351392	0.091
Veen	265	265	265	265	265	265	265	265	265	graslandBlijv	graslandBlijv	graslandBlijv	graslandBlijv	graslandBlijv	graslandBlijv	graslandBlijv	graslandBlijv	graslandBlijv	BG	BG	BG	BG	BG	BG	BG	BG	BG	0	0	0	9	0	9	0	0	20000	0.00068244566	0.097
Zware klei	265	265	265	265	265	265	259	259	265	graslandBlijv	mais	mais	graslandBlijv	graslandBlijv	graslandBlijv	graslandBlijv	graslandBlijv	graslandBlijv	BG	BO	BO	BG	BG	BG	BG	BG	BG	2	0	2	7	0	7	0	0	20000	0.00003534833	0.137
Zware klei	265	265	265	265	265	265	265	265	265	graslandBlijv	graslandBlijv	graslandBlijv	graslandBlijv	graslandBlijv	graslandBlijv	graslandBlijv	graslandBlijv	graslandBlijv	BG	BG	BG	BG	BG	BG	BG	BG	BG	0	0	0	9	0	9	0	0	5000	0.25253448328	-9999.000
Zware klei	265	265	266	265	265	265	259	259	265	graslandBlijv	mais	mais	graslandBlijv	graslandBlijv	graslandBlijv	graslandTijd	graslandBlijv	graslandBlijv	BG	BO	BO	BG	BG	BG	GT	BG	BG	2	0	2	6	0	6	0	0	10000	0.04114982164	-9999.000
Veen	265	265	265	265	265	265	265	265	265	graslandBlijv	graslandBlijv	graslandBlijv	graslandBlijv	graslandBlijv	graslandBlijv	graslandBlijv	graslandBlijv	graslandBlijv	BG	BG	BG	BG	BG	BG	BG	BG	BG	0	0	0	9	0	9	0	0	20000	0.00682629081	0.174
Lichte zavel	233	2015	233	233	3730	256	1928	233	262	uien	tarwe	unk	bieten		tarwe	tarwe	aardappel	tarwe	BO	BO	UN	BO	UN	BO	BO	BO	BO	7	0	7	0	0	0	0	2	20000	0.00158329638	0.211
Lichte zavel	383	266	256	3730	262	266	259	256	1928	unk	bieten	mais	graslandTijd	uien		bieten	graslandTijd	graslandTijd	UN	BO	BO	TG	BO	UN	BO	TG	TG	4	3	7	0	0	0	0	2	20000	0.28748276501	-9999.000
Lichte zavel	262	266	2015	234	256	3730	256	1928	234	tarwe		bieten		bieten	tarwe	aardappel	graslandTijd	uien	BO	UN	BO	UN	BO	BO	BO	TG	BO	6	1	7	0	0	0	0	2	20000	0.05136736287	0.163
Zware klei	265	265	265	265	265	265	0	0	265	graslandBlijv	unk	unk	graslandBlijv	graslandBlijv	graslandBlijv	graslandBlijv	graslandBlijv	graslandBlijv	BG	UN	UN	BG	BG	BG	BG	BG	BG	0	0	0	7	0	7	0	2	10000	0.01385613587	-9999.000
Zware zavel	265	265	266	265	265	265	259	259	265	graslandBlijv	mais	mais	graslandBlijv	graslandBlijv	graslandBlijv	graslandTijd	graslandBlijv	graslandBlijv	BG	BO	BO	BG	BG	BG	GT	BG	BG	2	0	2	6	0	6	0	0	10000	0.02912049235	0.230
Veen	265	265	265	265	265	265	265	265	265	graslandBlijv	graslandBlijv	graslandBlijv	graslandBlijv	graslandBlijv	graslandBlijv	graslandBlijv	graslandBlijv	graslandBlijv	BG	BG	BG	BG	BG	BG	BG	BG	BG	0	0	0	9	0	9	0	0	20000	0.00706658157	0.122
Lichte klei	265	0	0	0	0	0	0	0	0	unk	unk	unk	unk	unk	unk	unk	unk	graslandBlijv	UN	UN	UN	UN	UN	UN	UN	UN	BG	0	0	0	1	0	1	0	8	10000	0.06603078070	-9999.000
Lichte zavel	259	259	259	259	265	265	265	265	265	graslandBlijv	graslandBlijv	graslandBlijv	graslandBlijv	graslandBlijv	mais	mais	mais	mais	BG	BG	BG	BG	BG	BO	BO	BO	BO	4	0	4	5	0	5	0	0	20000	0.00005128551	0.257
Lichte klei	265	265	265	265	265	265	265	265	265	graslandBlijv	graslandBlijv	graslandBlijv	graslandBlijv	graslandBlijv	graslandBlijv	graslandBlijv	graslandBlijv	graslandBlijv	BG	BG	BG	BG	BG	BG	BG	BG	BG	0	0	0	9	0	9	0	0	10000	0.00034995430	-9999.000
Zware zavel	265	265	265	265	265	265	265	265	265	graslandBlijv	graslandBlijv	graslandBlijv	graslandBlijv	graslandBlijv	graslandBlijv	graslandBlijv	graslandBlijv	graslandBlijv	BG	BG	BG	BG	BG	BG	BG	BG	BG	0	0	0	9	0	9	0	0	20000	0.00021603710	0.146
Zware klei	265	265	265	265	265	265	265	265	265	graslandBlijv	graslandBlijv	graslandBlijv	graslandBlijv	graslandBlijv	graslandBlijv	graslandBlijv	graslandBlijv	graslandBlijv	BG	BG	BG	BG	BG	BG	BG	BG	BG	0	0	0	9	0	9	0	0	10000	0.00101005526	0.124
Zware klei	265	265	265	265	265	265	265	265	265	graslandBlijv	graslandBlijv	graslandBlijv	graslandBlijv	graslandBlijv	graslandBlijv	graslandBlijv	graslandBlijv	graslandBlijv	BG	BG	BG	BG	BG	BG	BG	BG	BG	0	0	0	9	0	9	0	0	10000	0.00105022773	0.194
Veen	265	265	265	265	265	265	265	265	265	graslandBlijv	graslandBlijv	graslandBlijv	graslandBlijv	graslandBlijv	graslandBlijv	graslandBlijv	graslandBlijv	graslandBlijv	BG	BG	BG	BG	BG	BG	BG	BG	BG	0	0	0	9	0	9	0	0	20000	0.00429471395	0.791
Veen	266	266	266	266	259	259	265	265	265	graslandBlijv	graslandBlijv	graslandBlijv	mais	mais	graslandTijd	graslandTijd	graslandTijd	graslandTijd	BG	BG	BG	BO	BO	TG	GT	TG	TG	2	3	5	3	0	3	0	0	20000	0.00372667291	0.175
Veen	265	265	265	265	265	265	265	265	265	graslandBlijv	graslandBlijv	graslandBlijv	graslandBlijv	graslandBlijv	graslandBlijv	graslandBlijv	graslandBlijv	graslandBlijv	BG	BG	BG	BG	BG	BG	BG	BG	BG	0	0	0	9	0	9	0	0	20000	0.00094648890	0.112
Zware klei	265	266	266	259	265	265	265	265	265	graslandBlijv	graslandBlijv	graslandBlijv	graslandBlijv	graslandBlijv	mais	graslandTijd	graslandTijd	graslandBlijv	BG	BG	BG	BG	BG	BO	GT	TG	BG	1	1	2	6	0	6	0	0	20000	0.04217552361	0.186
Zware klei	265	265	265	265	265	265	265	0	265	graslandBlijv	unk	graslandBlijv	graslandBlijv	graslandBlijv	graslandBlijv	graslandBlijv	graslandBlijv	graslandBlijv	BG	UN	BG	BG	BG	BG	BG	BG	BG	0	0	0	8	0	8	0	1	20000	0.01245247209	0.058
Veen	265	265	265	265	265	265	265	265	265	graslandBlijv	graslandBlijv	graslandBlijv	graslandBlijv	graslandBlijv	graslandBlijv	graslandBlijv	graslandBlijv	graslandBlijv	BG	BG	BG	BG	BG	BG	BG	BG	BG	0	0	0	9	0	9	0	0	20000	0.00113803447	-9999.000
Veen	265	265	265	265	265	265	265	265	265	graslandBlijv	graslandBlijv	graslandBlijv	graslandBlijv	graslandBlijv	graslandBlijv	graslandBlijv	graslandBlijv	graslandBlijv	BG	BG	BG	BG	BG	BG	BG	BG	BG	0	0	0	9	0	9	0	0	20000	0.14889556422	0.085
Veen	265	265	265	265	265	265	265	265	265	graslandBlijv	graslandBlijv	graslandBlijv	graslandBlijv	graslandBlijv	graslandBlijv	graslandBlijv	graslandBlijv	graslandBlijv	BG	BG	BG	BG	BG	BG	BG	BG	BG	0	0	0	9	0	9	0	0	20000	0.00474792957	0.130
Veen	265	265	265	265	265	265	265	265	265	graslandBlijv	graslandBlijv	graslandBlijv	graslandBlijv	graslandBlijv	graslandBlijv	graslandBlijv	graslandBlijv	graslandBlijv	BG	BG	BG	BG	BG	BG	BG	BG	BG	0	0	0	9	0	9	0	0	20000	0.00972735327	0.125
Lichte klei	265	0	0	0	0	0	0	0	0	unk	unk	unk	unk	unk	unk	unk	unk	graslandBlijv	UN	UN	UN	UN	UN	UN	UN	UN	BG	0	0	0	1	0	1	0	8	10000	0.19923378028	-9999.000
Lichte klei	265	265	265	265	265	265	0	0	265	graslandBlijv	unk	unk	graslandBlijv	graslandBlijv	graslandBlijv	graslandBlijv	graslandBlijv	graslandBlijv	BG	UN	UN	BG	BG	BG	BG	BG	BG	0	0	0	7	0	7	0	2	10000	0.00135640196	-9999.000
Zware klei	265	265	265	265	265	265	265	265	265	graslandBlijv	graslandBlijv	graslandBlijv	graslandBlijv	graslandBlijv	graslandBlijv	graslandBlijv	graslandBlijv	graslandBlijv	BG	BG	BG	BG	BG	BG	BG	BG	BG	0	0	0	9	0	9	0	0	20000	0.00000103017	0.078
Zware zavel	2015	233	235	2951	233	233	233	233	1928	unk	tarwe	tarwe	tarwe	tarwe		gerst	tarwe	aardappel	UN	BO	BO	BO	BO	UN	BO	BO	BO	7	0	7	0	0	0	0	2	20000	0.00038968308	0.097
Lichte klei	265	265	265	265	265	265	265	265	265	graslandBlijv	graslandBlijv	graslandBlijv	graslandBlijv	graslandBlijv	graslandBlijv	graslandBlijv	graslandBlijv	graslandBlijv	BG	BG	BG	BG	BG	BG	BG	BG	BG	0	0	0	9	0	9	0	0	20000	0.01914123722	0.118
Zware zavel	233	2014	233	672	2951	233	1909	256	233	tarwe	bieten	unk	tarwe			tarwe	aardappel	tarwe	BO	BO	UN	BO	UN	UN	BO	BO	BO	6	0	6	0	0	0	0	3	10000	0.08829247620	0.288
Veen	265	265	265	265	265	265	265	265	265	graslandBlijv	graslandBlijv	graslandBlijv	graslandBlijv	graslandBlijv	graslandBlijv	graslandBlijv	graslandBlijv	graslandBlijv	BG	BG	BG	BG	BG	BG	BG	BG	BG	0	0	0	9	0	9	0	0	20000	0.00234012320	0.087
Zware klei	265	265	265	265	265	265	265	265	265	graslandBlijv	graslandBlijv	graslandBlijv	graslandBlijv	graslandBlijv	graslandBlijv	graslandBlijv	graslandBlijv	graslandBlijv	BG	BG	BG	BG	BG	BG	BG	BG	BG	0	0	0	9	0	9	0	0	20000	0.00276819651	0.166
Zware klei	265	265	265	265	265	265	265	265	265	graslandBlijv	graslandBlijv	graslandBlijv	graslandBlijv	graslandBlijv	graslandBlijv	graslandBlijv	graslandBlijv	graslandBlijv	BG	BG	BG	BG	BG	BG	BG	BG	BG	0	0	0	9	0	9	0	0	20000	0.01195570692	0.085
Zware klei	265	265	265	265	265	265	0	265	265	graslandBlijv	graslandBlijv	unk	graslandBlijv	graslandBlijv	graslandBlijv	graslandBlijv	graslandBlijv	graslandBlijv	BG	BG	UN	BG	BG	BG	BG	BG	BG	0	0	0	8	0	8	0	1	10000	0.01335171658	-9999.000
Zware klei	265	265	265	265	265	265	265	0	265	graslandBlijv	unk	graslandBlijv	graslandBlijv	graslandBlijv	graslandBlijv	graslandBlijv	graslandBlijv	graslandBlijv	BG	UN	BG	BG	BG	BG	BG	BG	BG	0	0	0	8	0	8	0	1	20000	0.00026600782	0.144
Lichte klei	265	265	265	265	265	265	265	265	265	graslandBlijv	graslandBlijv	graslandBlijv	graslandBlijv	graslandBlijv	graslandBlijv	graslandBlijv	graslandBlijv	graslandBlijv	BG	BG	BG	BG	BG	BG	BG	BG	BG	0	0	0	9	0	9	0	0	10000	0.00009361722	0.096
Lichte klei	265	265	265	265	265	265	265	265	265	graslandBlijv	graslandBlijv	graslandBlijv	graslandBlijv	graslandBlijv	graslandBlijv	graslandBlijv	graslandBlijv	graslandBlijv	BG	BG	BG	BG	BG	BG	BG	BG	BG	0	0	0	9	0	9	0	0	10000	0.00438382952	-9999.000
Zware zavel	265	265	265	265	265	265	265	265	265	graslandBlijv	graslandBlijv	graslandBlijv	graslandBlijv	graslandBlijv	graslandBlijv	graslandBlijv	graslandBlijv	graslandBlijv	BG	BG	BG	BG	BG	BG	BG	BG	BG	0	0	0	9	0	9	0	0	20000	0.00004705592	-9999.000
Zware zavel	257	265	265	265	265	265	266	266	266	graslandTijd	graslandTijd	graslandTijd	graslandBlijv	graslandBlijv	graslandBlijv	graslandBlijv	graslandBlijv	bieten	TG	TG	TG	BG	BG	BG	BG	BG	BO	1	3	4	5	0	5	0	0	20000	0.00008131704	0.149
Zware zavel	265	265	265	265	265	265	266	259	266	graslandTijd	mais	graslandTijd	graslandBlijv	graslandBlijv	graslandBlijv	graslandBlijv	graslandBlijv	graslandBlijv	TG	BO	TG	BG	BG	BG	BG	BG	BG	1	2	3	6	0	6	0	0	20000	0.01072174023	0.143
Zware klei	265	265	265	265	265	265	265	265	265	graslandBlijv	graslandBlijv	graslandBlijv	graslandBlijv	graslandBlijv	graslandBlijv	graslandBlijv	graslandBlijv	graslandBlijv	BG	BG	BG	BG	BG	BG	BG	BG	BG	0	0	0	9	0	9	0	0	20000	0.02388933237	0.107
Veen	265	265	265	265	0	0	0	0	0	unk	unk	unk	unk	unk	graslandBlijv	graslandBlijv	graslandBlijv	graslandBlijv	UN	UN	UN	UN	UN	BG	BG	BG	BG	0	0	0	4	0	4	0	5	20000	0.00347944723	-9999.000
Veen	265	265	265	265	0	0	0	0	0	unk	unk	unk	unk	unk	graslandBlijv	graslandBlijv	graslandBlijv	graslandBlijv	UN	UN	UN	UN	UN	BG	BG	BG	BG	0	0	0	4	0	4	0	5	20000	0.00007629266	-9999.000
Lichte zavel	265	0	0	0	0	0	0	0	0	unk	unk	unk	unk	unk	unk	unk	unk	graslandBlijv	UN	UN	UN	UN	UN	UN	UN	UN	BG	0	0	0	1	0	1	0	8	20000	0.39225660645	-9999.000
Veen	265	265	265	265	265	265	265	265	265	graslandBlijv	graslandBlijv	graslandBlijv	graslandBlijv	graslandBlijv	graslandBlijv	graslandBlijv	graslandBlijv	graslandBlijv	BG	BG	BG	BG	BG	BG	BG	BG	BG	0	0	0	9	0	9	0	0	20000	0.00085706322	0.216
Zware klei	265	265	265	265	265	265	265	265	0	unk	graslandBlijv	graslandBlijv	graslandBlijv	graslandBlijv	graslandBlijv	graslandBlijv	graslandBlijv	graslandBlijv	UN	BG	BG	BG	BG	BG	BG	BG	BG	0	0	0	8	0	8	0	1	20000	0.00646384703	0.086
Veen	265	265	265	265	265	265	265	265	265	graslandBlijv	graslandBlijv	graslandBlijv	graslandBlijv	graslandBlijv	graslandBlijv	graslandBlijv	graslandBlijv	graslandBlijv	BG	BG	BG	BG	BG	BG	BG	BG	BG	0	0	0	9	0	9	0	0	20000	0.00217647154	-9999.000
Veen	265	265	265	265	265	265	265	265	265	graslandBlijv	graslandBlijv	graslandBlijv	graslandBlijv	graslandBlijv	graslandBlijv	graslandBlijv	graslandBlijv	graslandBlijv	BG	BG	BG	BG	BG	BG	BG	BG	BG	0	0	0	9	0	9	0	0	20000	0.00262749910	0.183
Zware klei	265	265	265	265	265	265	265	265	265	graslandBlijv	graslandBlijv	graslandBlijv	graslandBlijv	graslandBlijv	graslandBlijv	graslandBlijv	graslandBlijv	graslandBlijv	BG	BG	BG	BG	BG	BG	BG	BG	BG	0	0	0	9	0	9	0	0	20000	0.00086982208	-9999.000
Zware klei	266	265	265	266	266	266	266	266	266	graslandTijd	graslandTijd	graslandTijd	graslandTijd	graslandTijd	graslandTijd	graslandBlijv	graslandBlijv	graslandTijd	TG	TG	TG	TG	TG	TG	BG	BG	TG	0	7	7	2	0	2	0	0	20000	0.02003645389	0.251
Lichte klei	265	265	265	265	265	265	265	265	265	graslandBlijv	graslandBlijv	graslandBlijv	graslandBlijv	graslandBlijv	graslandBlijv	graslandBlijv	graslandBlijv	graslandBlijv	BG	BG	BG	BG	BG	BG	BG	BG	BG	0	0	0	9	0	9	0	0	20000	0.11153329561	0.110
Zware zavel	265	265	265	265	265	265	266	266	266	graslandTijd	graslandTijd	graslandTijd	graslandBlijv	graslandBlijv	graslandBlijv	graslandBlijv	graslandBlijv	graslandBlijv	TG	TG	TG	BG	BG	BG	BG	BG	BG	0	3	3	6	0	6	0	0	20000	0.01051467493	-9999.000
Lichte klei	265	265	265	265	265	265	265	265	265	graslandBlijv	graslandBlijv	graslandBlijv	graslandBlijv	graslandBlijv	graslandBlijv	graslandBlijv	graslandBlijv	graslandBlijv	BG	BG	BG	BG	BG	BG	BG	BG	BG	0	0	0	9	0	9	0	0	20000	0.00081615940	0.163
Lichte klei	266	266	266	266	266	266	0	0	0	unk	unk	unk	graslandTijd	graslandTijd	graslandTijd	graslandTijd	graslandTijd	graslandTijd	UN	UN	UN	TG	TG	TG	GT	TG	TG	0	5	5	0	0	0	0	3	20000	0.00988241319	0.083
Lichte klei	266	266	266	266	266	234	259	259	259	mais	mais	mais	tarwe	graslandTijd	graslandTijd	graslandTijd	graslandTijd	graslandTijd	BO	BO	BO	BO	TG	TG	GT	TG	TG	4	4	8	0	0	0	0	0	20000	0.00029797581	0.106
Lichte klei	266	266	266	266	266	266	265	265	1922	koolzaad	graslandBlijv	graslandBlijv	graslandTijd	graslandTijd	graslandTijd	graslandTijd	graslandTijd	graslandTijd	BO	BG	BG	TG	TG	TG	GT	TG	TG	1	5	6	2	0	2	0	0	20000	0.02752335687	-9999.000
Zware zavel	336	331	331	3718	3718	3718	2302	2302	2302	unk		unk				graslandNatuur	graslandNatuur	graslandNatuur	UN	UN	UN	UN	UN	UN	NG	NG	NG	0	0	0	0	3	3	0	6	20000	0.03156095328	0.138
Zware klei	265	265	265	265	265	265	265	265	265	graslandBlijv	graslandBlijv	graslandBlijv	graslandBlijv	graslandBlijv	graslandBlijv	graslandBlijv	graslandBlijv	graslandBlijv	BG	BG	BG	BG	BG	BG	BG	BG	BG	0	0	0	9	0	9	0	0	10000	0.01757947619	-9999.000
Veen	265	265	266	266	265	265	259	259	265	graslandBlijv	mais	mais	graslandBlijv	graslandBlijv	graslandTijd	graslandTijd	graslandBlijv	graslandBlijv	BG	BO	BO	BG	BG	TG	GT	BG	BG	2	1	3	5	0	5	0	0	20000	0.00012786990	0.115
Moerig op zand	265	265	266	266	266	266	259	259	265	graslandBlijv	mais	mais	graslandTijd	graslandTijd	graslandTijd	graslandTijd	graslandBlijv	graslandBlijv	BG	BO	BO	TG	TG	TG	GT	BG	BG	2	3	5	3	0	3	0	0	20000	0.00271667615	0.115
Veen	265	265	265	265	265	265	265	265	265	graslandBlijv	graslandBlijv	graslandBlijv	graslandBlijv	graslandBlijv	graslandBlijv	graslandBlijv	graslandBlijv	graslandBlijv	BG	BG	BG	BG	BG	BG	BG	BG	BG	0	0	0	9	0	9	0	0	20000	0.00907892484	0.220
Zware zavel	265	265	265	265	265	265	265	265	265	graslandBlijv	graslandBlijv	graslandBlijv	graslandBlijv	graslandBlijv	graslandBlijv	graslandBlijv	graslandBlijv	graslandBlijv	BG	BG	BG	BG	BG	BG	BG	BG	BG	0	0	0	9	0	9	0	0	20000	0.00507967887	0.127
Zware zavel	265	265	265	265	265	265	265	265	265	graslandBlijv	graslandBlijv	graslandBlijv	graslandBlijv	graslandBlijv	graslandBlijv	graslandBlijv	graslandBlijv	graslandBlijv	BG	BG	BG	BG	BG	BG	BG	BG	BG	0	0	0	9	0	9	0	0	20000	0.07514631425	-9999.000
Zware zavel	265	265	265	265	265	265	265	265	265	graslandBlijv	graslandBlijv	graslandBlijv	graslandBlijv	graslandBlijv	graslandBlijv	graslandBlijv	graslandBlijv	graslandBlijv	BG	BG	BG	BG	BG	BG	BG	BG	BG	0	0	0	9	0	9	0	0	20000	0.00115994420	-9999.000
Zware zavel	265	265	265	265	265	265	265	265	265	graslandBlijv	graslandBlijv	graslandBlijv	graslandBlijv	graslandBlijv	graslandBlijv	graslandBlijv	graslandBlijv	graslandBlijv	BG	BG	BG	BG	BG	BG	BG	BG	BG	0	0	0	9	0	9	0	0	10000	0.00190958144	0.111
[truncated: 38,631 more rows]
